# Supplementary material for: Deep Circular RNA Sequencing Provides Insights into the Mechanism Underlying Grass Carp Reovirus Infection
Source: Int J Mol Sci. 2017 Sep 14;18(9):1977. doi: 10.3390/ijms18091977 (PMC5618626; doi:10.3390/ijms18091977)
Supplement: Supplementary file 1 [file ijms-18-01977-s001.zip]

Archive with 6 entries (5 files):
- Supplementary files/
- Supplementary files/Table S1.xlsx
- Supplementary files/Table S2.xlsx
- Supplementary files/Table S3.xlsx
- Supplementary files/Table S4 and S5.pdf
- Supplementary files/~$ble S4.docx
