# Supplementary material for: Deep Circular RNA Sequencing Provides Insights into the Mechanism Underlying Grass Carp Reovirus Infection
Source: Int J Mol Sci. 2017 Sep 14;18(9):1977. doi: 10.3390/ijms18091977 (PMC5618626; doi:10.3390/ijms18091977)
Supplement: Supplementary file 1 [file ijms-18-01977-s001.zip › Supplementary files/Table S1.xlsx]

## Sheet: 5052-novel_circRNAs
circRNAs	chr	start	end	strand	full_length	spliced_length	gene_id	feature	samples	junction_read	non_junction_read	Gene_Name
cid_circ_0001	CI01000000	10468518	10471988	-	3470	2691	CI01000000_10468528_10473166;	intron:10468744-10471435,;	c_b,T3_a,T3_c,T5_a,T7_a,T7_b,T7_c	2,2,3,2,3,2,2	7,2,5,1,1,0,4	sp|Q95118|IL2RG_BOVIN	Cytokine	receptor	common	subunit	gamma	OS=Bos	taurus	GN=IL2RG	PE=2	SV=1//1.96131e-18
cid_circ_0002	CI01000000	10504202	10506602	-	2400	2301	CI01000000_10504203_10520863;	exon:10504202-10504436,exon:10506437-10506602,exon:10506137-10506338,intron:10504436-10506137,;	c_a,c_b,c_c,T1_a,T1_b,T3_a,T3_b,T3_c,T5_b,T5_c,T7_a,T7_c	7,12,5,5,3,4,2,10,2,3,2,2	12,17,23,11,5,16,10,37,5,6,9,25	sp|Q56V19|MBNL3_TAKRU	Muscleblind-like	protein	3	OS=Takifugu	rubripes	GN=mbnl3	PE=2	SV=1//3.20715e-149
cid_circ_0003	CI01000000	10637238	10649967	-	12729	12729	--	--	c_a,T1_a,T3_c,T5_c	2,5,3,2	0,9,6,0	--
cid_circ_0004	CI01000000	10835395	10836698	+	1303	1303	--	--	c_a,c_b,T1_a,T3_a,T3_c,T5_a,T7_c	4,4,6,3,8,6,2	0,0,0,0,10,0,0	--
cid_circ_0005	CI01000000	10837075	10838231	+	1156	605	CI01000000_10828551_10844940;	intron:10837187-10837792,;	c_a,c_b,c_c,T1_a,T1_b,T1_c,T3_a,T3_b,T3_c,T5_a,T5_b,T5_c,T7_a,T7_b,T7_c	19,12,9,6,12,4,22,19,14,10,2,3,9,2,22	8,2,3,0,0,6,3,7,8,5,2,6,13,2,2	sp|Q92581|SL9A6_HUMAN	Sodium/hydrogen	exchanger	6	OS=Homo	sapiens	GN=SLC9A6	PE=1	SV=2//0
cid_circ_0006	CI01000000	10867462	10868910	-	1448	1448	--	--	c_b,c_c,T1_a,T1_c,T3_b,T3_c,T5_c,T7_a,T7_c	4,8,6,6,2,11,2,5,3	5,2,3,5,1,1,0,6,0	--
cid_circ_0007	CI01000000	10875910	10877449	-	1539	1164	CI01000000_10865036_10883334;	intron:10876087-10876740,intron:10876836-10877347,;	c_a,c_b,c_c,T1_a,T1_b,T1_c,T3_a,T3_b,T3_c,T5_a,T5_b,T5_c,T7_a,T7_b,T7_c	32,22,34,35,16,35,20,15,35,28,14,26,16,3,19	7,12,1,5,0,1,5,2,14,5,1,6,11,5,5	sp|A2AEY4|MA7D3_MOUSE	MAP7	domain-containing	protein	3	OS=Mus	musculus	GN=Map7d3	PE=2	SV=1//7.61188e-11
cid_circ_0008	CI01000000	10882151	10883334	-	1183	955	CI01000000_10865036_10883334;	exon:10882151-10882315,intron:10882710-10883232,intron:10882315-10882584,;	c_a,c_b,c_c,T1_a,T1_b,T1_c,T3_a,T3_b,T3_c,T5_a,T5_b,T5_c,T7_a,T7_b,T7_c	37,36,74,43,32,50,41,56,63,50,32,78,84,21,78	27,12,17,9,7,2,10,8,18,14,3,19,17,4,16	sp|A2AEY4|MA7D3_MOUSE	MAP7	domain-containing	protein	3	OS=Mus	musculus	GN=Map7d3	PE=2	SV=1//7.61188e-11
cid_circ_0009	CI01000000	1094146	1094456	-	310	310	--	--	c_a,c_b,c_c,T1_a,T1_b,T1_c,T3_b,T5_a,T5_c,T7_a,T7_c	5,3,7,5,7,2,11,4,9,29,9	0,0,0,0,0,0,0,0,0,0,0	--
cid_circ_0010	CI01000000	1094146	1096010	-	1864	1864	--	--	T3_b,T3_c,T7_a	2,4,6	0,2,0	--
cid_circ_0011	CI01000000	10953376	10958842	-	5466	4890	CI01000000_10945347_10977876;	intron:10954675-10958552,exon:10954516-10954675,intron:10953662-10954516,;	c_a,c_b,c_c,T1_a,T1_b,T3_a,T3_b,T3_c,T5_a,T5_c,T7_a,T7_c	3,7,8,7,2,9,3,2,3,2,2,11	10,16,10,5,4,14,10,11,14,10,16,15	sp|Q5ZLR6|ARHG6_CHICK	Rho	guanine	nucleotide	exchange	factor	6	OS=Gallus	gallus	GN=ARHGEF6	PE=2	SV=1//0
cid_circ_0012	CI01000000	11397124	11397940	-	816	627	CI01000000_11384532_11410549;	intron:11397232-11397859,;	c_a,c_b,c_c,T1_a,T1_b,T1_c,T3_a,T3_b,T3_c,T5_c,T7_a,T7_b,T7_c	28,17,12,14,5,3,6,4,2,5,13,4,14	4,5,6,6,0,3,1,4,9,0,4,0,5	sp|Q9QZW0|AT11C_MOUSE	Phospholipid-transporting	ATPase	11C	OS=Mus	musculus	GN=Atp11c	PE=2	SV=2//0
cid_circ_0013	CI01000000	1171515	1175126	-	3611	2732	CI01000000_01164660_01175113;	intron:1171694-1172713,intron:1172852-1174565,;	c_a,c_c,T1_b,T3_b,T3_c,T5_a,T5_c,T7_a,T7_b	2,4,2,4,3,5,2,2,2	61,61,25,29,95,28,49,46,29	sp|P31943|HNRH1_HUMAN	Heterogeneous	nuclear	ribonucleoprotein	H	OS=Homo	sapiens	GN=HNRNPH1	PE=1	SV=4//6.35935e-177
cid_circ_0014	CI01000000	11727187	11733247	-	6060	5388	CI01000000_11721762_11759751;	intron:11727287-11729610,intron:11729964-11730914,intron:11731017-11733132,;	c_a,c_b,T1_b,T3_b,T5_c,T7_a,T7_c	8,5,6,2,5,4,12	13,10,1,12,9,5,14	sp|P70175|DLG3_MOUSE	Disks	large	homolog	3	OS=Mus	musculus	GN=Dlg3	PE=1	SV=1//0
cid_circ_0015	CI01000000	1174565	1175126	-	561	561	--	--	T3_c,T7_a,T7_c	5,3,4	0,0,0	--
cid_circ_0016	CI01000000	11858085	11860663	-	2578	2578	CI01000000_11855933_11866514;	intron:11856133-11860192,;	c_a,T1_a,T1_b,T5_a,T7_c	3,2,2,4,3	16,5,4,6,4	sp|Q5RAV6|RAB6A_PONAB	Ras-related	protein	Rab-6A	OS=Pongo	abelii	GN=RAB6A	PE=2	SV=3//2.35091e-120
cid_circ_0017	CI01000000	11875155	11878064	-	2909	360	CI01000000_11870031_11891782;	exon:11875155-11875346,exon:11877895-11878064,;	c_a,c_b,c_c,T1_a,T1_b,T1_c,T3_a,T3_b,T3_c,T5_a,T5_b,T5_c,T7_a,T7_b,T7_c	18,17,26,16,10,12,11,11,4,13,5,15,29,4,22	37,50,46,32,23,20,22,21,58,30,7,35,74,16,35	sp|Q14141|SEPT6_HUMAN	Septin-6	OS=Homo	sapiens	GN=SEPT6	PE=1	SV=4//1.79092e-12
cid_circ_0018	CI01000000	11875155	11880618	-	5463	2817	CI01000000_11870031_11891782;	exon:11877895-11878064,exon:11875155-11875346,intron:11878064-11880521,;	c_a,c_b,c_c,T1_a,T1_b,T1_c,T3_a,T3_b,T3_c,T5_a,T5_b,T5_c,T7_a,T7_b,T7_c	25,15,8,11,7,14,12,12,21,17,8,19,28,6,16	45,62,50,42,27,23,29,35,77,39,11,43,96,22,41	sp|Q14141|SEPT6_HUMAN	Septin-6	OS=Homo	sapiens	GN=SEPT6	PE=1	SV=4//1.79092e-12
cid_circ_0019	CI01000000	11885075	11886977	-	1902	1902	CI01000000_11870031_11891782;	exon:11885075-11885262,intron:11885262-11886781,exon:11886781-11886977,;	c_a,c_b,c_c,T1_a,T1_b,T3_a,T5_a,T7_c	6,4,7,2,5,9,2,4	30,18,12,10,5,11,11,17	sp|Q14141|SEPT6_HUMAN	Septin-6	OS=Homo	sapiens	GN=SEPT6	PE=1	SV=4//1.79092e-12
cid_circ_0020	CI01000000	11901968	11902576	-	608	608	--	--	c_a,c_b,c_c,T1_a,T1_b,T1_c,T3_a,T3_b,T3_c,T5_a,T5_b,T5_c,T7_a,T7_b,T7_c	38,18,14,22,9,25,10,7,13,21,11,25,25,4,41	0,0,0,0,0,0,0,0,0,0,0,0,0,0,0	--
cid_circ_0021	CI01000000	1201847	1203143	+	1296	1296	CI01000000_01196208_01208022;	intron:1196874-1203076,;	c_c,T5_a,T5_c,T7_a,T7_c	3,3,2,4,3	1210203843424840	sp|Q9HAZ1|CLK4_HUMAN	Dual	specificity	protein	kinase	CLK4	OS=Homo	sapiens	GN=CLK4	PE=1	SV=1//1.26291e-171
cid_circ_0022	CI01000000	12134059	12139849	-	5790	5790	--	--	c_a,c_c,T1_a	4,4,6	4,0,0	--
cid_circ_0023	CI01000000	12142646	12146293	-	3647	997	CI01000000_12132095_12147469;	exon:12145678-12145837,intron:12145837-12146151,intron:12142784-12143308,;	c_a,c_b,c_c,T1_a,T1_b,T1_c,T3_a,T3_b,T3_c,T5_a,T5_b,T5_c,T7_a,T7_b,T7_c	46,31,20,48,43,14,4,33,14,16,5,47,47,9,26	1,8,8,2,8,3,4,5,1,4,4,9,22,1,6	-//-
cid_circ_0024	CI01000000	12142646	12146305	-	3659	997	CI01000000_12132095_12147469;	intron:12145837-12146151,exon:12145678-12145837,intron:12142784-12143308,;	c_a,c_b,c_c,T1_a,T1_b,T3_a,T3_c,T5_a,T5_b,T5_c,T7_a,T7_b,T7_c	3,13,7,4,14,9,5,2,5,5,5,4,8	1,8,9,2,8,4,1,4,4,11,25,1,6	-//-
cid_circ_0025	CI01000000	12150020	12153830	-	3810	2386	CI01000000_12150067_12152716;	intron:12150402-12151556,exon:12152563-12152900,intron:12151668-12152563,;	c_a,T3_b,T5_a,T5_c	5,2,2,2	25,19,10,17	sp|D3ZGS3|OCRL_RAT	Inositol	polyphosphate	5-phosphatase	OCRL-1	OS=Rattus	norvegicus	GN=Ocrl	PE=1	SV=1//1.08583e-41
cid_circ_0026	CI01000000	12151556	12153830	-	2274	885	CI01000000_12150067_12152716;CI01000000_12153519_12163576;	exon:12152563-12152900,;exon:12153078-12153626,;	c_a,c_b,c_c,T3_a,T3_b,T3_c,T5_a,T5_b,T5_c,T7_a,T7_c	9,10,7,7,12,4,11,2,12,7,9	9,6,8,4,7,3,2,2,7,6,9	sp|D3ZGS3|OCRL_RAT	Inositol	polyphosphate	5-phosphatase	OCRL-1	OS=Rattus	norvegicus	GN=Ocrl	PE=1	SV=1//1.08583e-41;sp|Q01968|OCRL_HUMAN	Inositol	polyphosphate	5-phosphatase	OCRL-1	OS=Homo	sapiens	GN=OCRL	PE=1	SV=3//0
cid_circ_0027	CI01000000	12185334	12186613	+	1279	1043	CI01000000_12182460_12189353;	intron:12185444-12186487,;	c_a,c_b,c_c,T1_a,T1_b,T1_c,T3_a,T3_b,T3_c,T5_a,T5_b,T5_c,T7_a,T7_b,T7_c	14,14,8,4,3,7,7,5,10,3,2,6,7,2,13	97,115,67,85,32,25,66,98,124,96,42,194,109,28,169	sp|O15247|CLIC2_HUMAN	Chloride	intracellular	channel	protein	2	OS=Homo	sapiens	GN=CLIC2	PE=1	SV=3//2.16666e-123
cid_circ_0028	CI01000000	12185334	12187861	+	2527	2190	CI01000000_12182460_12189353;	intron:12185444-12186487,intron:12186613-12187760,;	c_a,c_b,c_c,T1_a,T1_b,T1_c,T3_b,T3_c,T5_a,T5_c,T7_a,T7_c	11,9,2,8,21,9,5,5,8,4,13,6	143,144,121,90,33,35,128,173,123,256,122,205	sp|O15247|CLIC2_HUMAN	Chloride	intracellular	channel	protein	2	OS=Homo	sapiens	GN=CLIC2	PE=1	SV=3//2.16666e-123
cid_circ_0029	CI01000000	12237038	12237536	-	498	498	--	--	c_a,c_b,c_c,T1_a,T1_b,T1_c,T3_a,T3_b,T3_c,T5_a,T5_c,T7_a,T7_c	5,2,3,3,11,2,2,8,3,6,5,6,6	0,0,0,0,0,0,0,0,0,0,0,0,0	--
cid_circ_0030	CI01000000	12247323	12247616	-	293	293	CI01000000_12242613_12255688;	exon:12247323-12247616,;	c_a,c_b,c_c,T1_a,T1_b,T1_c,T3_a,T3_b,T3_c,T5_a,T5_b,T5_c,T7_a	8,4,6,8,2,5,8,14,4,4,2,8,4	17,10,8,1,4,8,4,7,6,5,2,3,7	sp|Q5R414|CYFP2_PONAB	Cytoplasmic	FMR1-interacting	protein	2	OS=Pongo	abelii	GN=CYFIP2	PE=2	SV=1//0
cid_circ_0031	CI01000000	13870668	13871950	-	1282	205	CI01000000_13865446_13896796;	exon:13870668-13870873,;	c_a,c_b,c_c,T1_a,T1_b,T1_c,T3_a,T3_b,T3_c,T5_a,T5_b,T5_c,T7_a,T7_b,T7_c	40,26,25,24,15,7,12,10,20,12,5,14,14,2,13	16,8,22,13,5,5,12,19,19,8,0,4,6,1,2	sp|Q6Y290|GOLI_RAT	E3	ubiquitin-protein	ligase	RNF130	OS=Rattus	norvegicus	GN=Rnf130	PE=1	SV=1//7.07684e-156
cid_circ_0032	CI01000000	13870668	13882157	-	11489	8092	CI01000000_13865446_13896796;	intron:13871950-13877103,exon:13870668-13870873,intron:13877186-13879920,;	c_a,c_c,T1_a,T1_b,T3_b,T5_c,T7_a,T7_b	5,14,8,2,3,2,2,8	39,43,18,23,38,31,24,12	sp|Q6Y290|GOLI_RAT	E3	ubiquitin-protein	ligase	RNF130	OS=Rattus	norvegicus	GN=Rnf130	PE=1	SV=1//7.07684e-156
cid_circ_0033	CI01000000	14150714	14152665	+	1951	1660	CI01000000_14143399_14175045;	intron:14150856-14152516,;	c_a,c_b,c_c,T1_a,T1_b,T1_c,T3_a,T3_b,T3_c,T5_a,T5_b,T5_c,T7_a,T7_b,T7_c	62,28,41,55,31,19,10,23,34,19,2,10,48,3,26	16,26,24,13,6,6,11,24,45,9,6,13,20,8,7	sp|Q3UTJ2|SRBS2_MOUSE	Sorbin	and	SH3	domain-containing	protein	2	OS=Mus	musculus	GN=Sorbs2	PE=1	SV=2//6.53832e-20
cid_circ_0034	CI01000000	1459293	1461943	+	2650	2417	CI01000000_01459294_01485147;	intron:1459383-1461800,;	c_a,c_c,T3_b,T5_a	2,5,2,2	14,10,7,4	sp|Q6IR74|CTL1_XENLA	Choline	transporter-like	protein	1	OS=Xenopus	laevis	GN=slc44a1	PE=2	SV=2//4.03638e-44
cid_circ_0035	CI01000000	14831221	14832106	-	885	444	CI01000000_14817014_14832017;	intron:14831365-14831809,;	T1_b,T3_a,T3_c,T5_c,T7_b	2,4,3,8,3	4,6,26,28,1	sp|Q9DGN0|STAG2_XENLA	Cohesin	subunit	SA-2	OS=Xenopus	laevis	GN=stag2	PE=1	SV=1//0
cid_circ_0036	CI01000000	14831809	14832106	-	297	297	--	--	c_a,c_b,c_c,T1_a,T1_b,T1_c,T3_b,T5_a,T7_a	15,3,4,3,2,4,3,2,8	0,0,0,0,0,0,0,0,0	--
cid_circ_0037	CI01000000	14942314	14952410	-	10096	9793	CI01000000_14915913_14961634;	intron:14945365-14952314,intron:14942422-14945266,;	c_a,c_b,c_c,T1_a,T1_c,T3_a,T3_c,T5_a,T5_c,T7_a,T7_c	3,2,2,2,2,15,2,3,2,4,4	14,10,6,11,4,5,27,7,6,4,15	sp|Q9QUS6|TRIM1_MOUSE	Probable	E3	ubiquitin-protein	ligase	MID2	OS=Mus	musculus	GN=Mid2	PE=2	SV=2//1.7699e-23
cid_circ_0038	CI01000000	1499308	1501480	-	2172	1562	CI01000000_01489740_01508942;	exon:1499308-1499692,intron:1500178-1501356,;	c_c,T3_a,T3_b,T7_a	7,2,2,2	27,21,9,8	sp|Q9BYX2|TBD2A_HUMAN	TBC1	domain	family	member	2A	OS=Homo	sapiens	GN=TBC1D2	PE=1	SV=3//0
cid_circ_0039	CI01000000	15951525	15951839	-	314	314	CI01000000_15934482_15962471;	intron:15951489-15951839,;	T1_a,T3_a,T3_b,T3_c,T5_c,T7_c	3,2,2,3,2,4	15,23,34,28,27,24	sp|Q8R5G7|ARAP3_MOUSE	Arf-GAP	with	Rho-GAP	domain,	ANK	repeat	and	PH	domain-containing	protein	3	OS=Mus	musculus	GN=Arap3	PE=1	SV=3//0
cid_circ_0040	CI01000000	16007672	16008303	+	631	631	--	--	T1_a,T3_b,T5_a,T7_a	2,4,3,3	0,0,0,0	--
cid_circ_0041	CI01000000	16009213	16009587	+	374	374	--	--	T3_a,T3_c,T7_a	5,4,12	0,0,0	--
cid_circ_0042	CI01000000	16013206	16013570	+	364	364	--	--	c_a,T1_a,T7_b	4,6,3	0,0,0	--
cid_circ_0043	CI01000000	16058258	16058637	-	379	379	CI01000000_16058344_16063500;	exon:16057945-16058437,;	c_a,c_b,c_c,T1_a,T1_b,T1_c,T3_a,T3_b,T3_c,T5_a,T5_b,T5_c,T7_a,T7_b,T7_c	27,29,12,17,26,10,16,23,28,21,6,14,33,3,9	6,6,0,1,5,1,0,13,2,5,3,1,3,0,1	sp|Q80ZU9|G137A_MOUSE	Integral	membrane	protein	GPR137	OS=Mus	musculus	GN=Gpr137	PE=2	SV=1//4.23549e-21
cid_circ_0044	CI01000000	16058295	16058637	-	342	342	--	--	c_a,c_c,T1_a,T1_b,T3_a,T3_b,T5_a,T5_c,T7_a,T7_c	4,6,4,3,12,2,2,4,5,9	0,0,0,0,0,0,0,0,0,0	--
cid_circ_0045	CI01000000	16168031	16169283	-	1252	1252	--	--	c_a,c_b,c_c,T1_a,T1_b,T3_a,T3_b,T3_c,T7_a,T7_b,T7_c	16,19,6,3,2,5,15,11,4,2,6	1,0,0,0,0,0,2,0,0,0,0	--
cid_circ_0046	CI01000000	16329601	16331865	-	2264	1284	CI01000000_16302021_16337921;	exon:16329601-16329768,intron:16329976-16331093,;	c_a,c_b,c_c,T7_c	2,4,2,7	18,6,6,4	sp|Q7Z2H8|S36A1_HUMAN	Proton-coupled	amino	acid	transporter	1	OS=Homo	sapiens	GN=SLC36A1	PE=1	SV=1//9.66182e-149
cid_circ_0047	CI01000000	16332575	16333103	-	528	349	CI01000000_16302021_16337921;	intron:16332665-16333014,;	c_b,T1_a,T3_c,T5_a,T5_c,T7_a,T7_c	2,2,4,3,4,3,2	7,4,3,5,7,6,7	sp|Q7Z2H8|S36A1_HUMAN	Proton-coupled	amino	acid	transporter	1	OS=Homo	sapiens	GN=SLC36A1	PE=1	SV=1//9.66182e-149
cid_circ_0048	CI01000000	16332575	16336310	-	3735	3279	CI01000000_16302021_16337921;	intron:16333103-16336033,intron:16332665-16333014,;	c_b,c_c,T1_a,T3_a,T5_b,T7_a,T7_c	2,3,6,2,2,3,4	14,11,5,5,9,6,16	sp|Q7Z2H8|S36A1_HUMAN	Proton-coupled	amino	acid	transporter	1	OS=Homo	sapiens	GN=SLC36A1	PE=1	SV=1//9.66182e-149
cid_circ_0049	CI01000000	16336033	16336310	-	277	277	--	--	c_a,c_b,c_c,T1_a,T1_b,T1_c,T3_a,T3_b,T3_c,T5_c,T7_a,T7_c	8,10,14,5,2,3,5,5,3,7,10,7	0,0,0,0,0,0,0,0,0,0,0,0	--
cid_circ_0050	CI01000000	16947878	16948442	-	564	564	--	--	c_a,c_c,T1_a,T1_b,T1_c,T3_b,T3_c,T5_a,T5_b,T5_c,T7_a,T7_b,T7_c	19,13,5,9,2,13,2,2,4,7,15,7,4	0,0,0,0,0,0,0,0,0,0,0,0,0	--
cid_circ_0051	CI01000000	17355376	17366889	+	11513	5860	CI01000000_17361598_17367002;	intron:17361931-17364148,exon:17365957-17366135,intron:17364358-17365957,exon:17364148-17364358,exon:17360881-17361931,intron:17366135-17366741,;	c_a,c_b,c_c,T1_a,T1_b,T1_c,T3_b,T7_a,T7_c	13,16,5,12,9,2,4,4,4	107,144,92,65,60,25,90,90,111	sp|Q9NYF5|FA13B_HUMAN	Protein	FAM13B	OS=Homo	sapiens	GN=FAM13B	PE=2	SV=2//1.80263e-56
cid_circ_0052	CI01000000	17361114	17362007	+	893	893	CI01000000_17361598_17367002;	exon:17360881-17361931,;	c_a,c_b,c_c,T1_a,T1_b,T1_c,T3_c,T5_a,T5_b,T7_a	3,3,6,4,2,5,5,4,2,5	23,28,39,2,14,4,23,12,21,28	sp|Q9NYF5|FA13B_HUMAN	Protein	FAM13B	OS=Homo	sapiens	GN=FAM13B	PE=2	SV=2//1.80263e-56
cid_circ_0053	CI01000000	17361114	17366889	+	5775	5775	CI01000000_17361598_17367002;	exon:17364148-17364358,intron:17364358-17365957,exon:17365957-17366135,intron:17361931-17364148,exon:17360881-17361931,intron:17366135-17366741,;	c_a,c_b,c_c,T1_a,T1_b,T1_c,T3_b,T3_c,T5_a,T5_b,T5_c,T7_a,T7_b,T7_c	17,23,27,6,7,7,20,14,14,4,9,10,3,7	107,137,91,49,59,25,84,175,113,89,190,89,38,105	sp|Q9NYF5|FA13B_HUMAN	Protein	FAM13B	OS=Homo	sapiens	GN=FAM13B	PE=2	SV=2//1.80263e-56
cid_circ_0054	CI01000000	17361114	17375646	+	14532	5860	CI01000000_17361598_17367002;	exon:17360881-17361931,intron:17366135-17366741,intron:17361931-17364148,exon:17365957-17366135,exon:17364148-17364358,intron:17364358-17365957,;	c_a,c_b,c_c,T1_a,T1_b,T1_c,T3_a,T5_a,T5_b,T5_c,T7_a,T7_c	3,10,4,3,3,4,6,4,6,2,4,4	107,137,91,49,59,25,89,113,89,190,89,105	sp|Q9NYF5|FA13B_HUMAN	Protein	FAM13B	OS=Homo	sapiens	GN=FAM13B	PE=2	SV=2//1.80263e-56
cid_circ_0055	CI01000000	17914841	17915640	-	799	799	--	--	c_a,c_c,T1_a,T1_b,T3_a,T3_b,T3_c,T5_a,T5_c,T7_a	15,4,8,6,2,11,3,9,5,6	0,0,0,0,0,0,0,0,0,0	--
cid_circ_0056	CI01000000	17951798	17953740	-	1942	1942	--	--	c_a,c_c,T1_a,T1_c,T7_c	2,9,2,6,2	2,2,1,0,0	--
cid_circ_0057	CI01000000	17953611	17957453	-	3842	479	CI01000000_17943046_17977294;	intron:17953740-17954219,;	c_a,c_c,T1_a,T1_b,T1_c,T5_a,T7_b	4,3,5,3,3,6,2	13,7,3,0,11,3,4	sp|O15440|MRP5_HUMAN	Multidrug	resistance-associated	protein	5	OS=Homo	sapiens	GN=ABCC5	PE=1	SV=2//4.64192e-13
cid_circ_0058	CI01000000	17957045	17957453	-	408	408	--	--	c_a,c_b,c_c,T1_a,T1_b,T1_c,T3_a,T3_b,T3_c,T5_a,T5_c,T7_a,T7_c	15,7,7,21,3,8,13,15,5,8,11,12,9	0,1,2,0,0,3,1,0,0,0,0,1,0	--
cid_circ_0059	CI01000000	17962070	17964316	-	2246	2134	CI01000000_17943046_17977294;	intron:17962255-17964204,exon:17962070-17962255,;	c_a,c_b,c_c,T1_a,T1_b,T1_c,T3_a,T3_b,T5_a,T5_b,T7_a,T7_c	14,6,6,5,11,5,7,3,4,4,7,5	15,8,0,4,0,7,2,5,8,1,7,8	sp|O15440|MRP5_HUMAN	Multidrug	resistance-associated	protein	5	OS=Homo	sapiens	GN=ABCC5	PE=1	SV=2//4.64192e-13
cid_circ_0060	CI01000000	17976530	17977266	-	736	736	CI01000000_17943046_17977294;	exon:17976530-17976704,exon:17977032-17977294,intron:17976704-17977032,;	c_a,c_b,c_c,T1_a,T1_b,T1_c,T3_a,T3_b,T3_c,T5_a,T5_b,T5_c,T7_a,T7_b,T7_c	33,24,54,96,64,29,45,50,46,58,19,40,59,3,65	13,20,24,25,30,14,19,15,9,8,5,11,25,0,11	sp|O15440|MRP5_HUMAN	Multidrug	resistance-associated	protein	5	OS=Homo	sapiens	GN=ABCC5	PE=1	SV=2//4.64192e-13
cid_circ_0061	CI01000000	17976530	17977449	-	919	764	CI01000000_17943046_17977294;	intron:17976704-17977032,exon:17976530-17976704,exon:17977032-17977294,;	c_a,c_c,T3_b,T7_c	2,8,6,2	13,24,15,15	sp|O15440|MRP5_HUMAN	Multidrug	resistance-associated	protein	5	OS=Homo	sapiens	GN=ABCC5	PE=1	SV=2//4.64192e-13
cid_circ_0062	CI01000000	18022685	18036024	-	13339	191	CI01000000_18003913_18078426;	exon:18031184-18031375,;	T1_a,T1_b,T3_b,T5_a,T7_b	2,4,7,7,4	14,9,4,24,4	sp|Q16206|ENOX2_HUMAN	Ecto-NOX	disulfide-thiol	exchanger	2	OS=Homo	sapiens	GN=ENOX2	PE=1	SV=2//6.62899e-12
cid_circ_0063	CI01000000	18031162	18036024	-	4862	4725	CI01000000_18003913_18078426;	intron:18031375-18035909,exon:18031184-18031375,;	c_a,c_b,T1_a,T1_b,T1_c,T3_a,T3_b,T3_c,T5_a,T5_c,T7_b,T7_c	7,4,6,6,2,8,3,4,3,4,2,4	13,17,12,7,1,10,4,22,19,4,4,24	sp|Q16206|ENOX2_HUMAN	Ecto-NOX	disulfide-thiol	exchanger	2	OS=Homo	sapiens	GN=ENOX2	PE=1	SV=2//6.62899e-12
cid_circ_0064	CI01000000	18031184	18036024	-	4840	4725	CI01000000_18003913_18078426;	exon:18031184-18031375,intron:18031375-18035909,;	c_a,c_b,c_c,T1_a,T1_b,T1_c,T3_a,T3_b,T3_c,T5_a,T5_b,T5_c,T7_a,T7_b,T7_c	18,22,9,20,25,4,12,10,18,25,13,10,19,9,31	13,17,12,12,7,1,10,4,22,19,2,4,10,4,24	sp|Q16206|ENOX2_HUMAN	Ecto-NOX	disulfide-thiol	exchanger	2	OS=Homo	sapiens	GN=ENOX2	PE=1	SV=2//6.62899e-12
cid_circ_0065	CI01000000	18035909	18052794	-	16885	12390	CI01000000_18003913_18078426;	intron:18045798-18052581,intron:18040086-18045693,;	c_a,c_c,T3_c,T5_a	2,8,2,3	9,15,21,2	sp|Q16206|ENOX2_HUMAN	Ecto-NOX	disulfide-thiol	exchanger	2	OS=Homo	sapiens	GN=ENOX2	PE=1	SV=2//6.62899e-12
cid_circ_0066	CI01000000	18203993	18205147	-	1154	1154	--	--	c_a,c_c,T1_a,T1_b,T1_c,T3_a,T3_b,T3_c,T5_a,T5_c,T7_a,T7_b,T7_c	6,5,7,8,4,5,2,12,3,12,9,2,8	0,0,0,0,0,0,0,0,0,0,0,0,0	--
cid_circ_0067	CI01000000	1836212	1845998	-	9786	1675	CI01000000_01837862_01840696;	intron:1838978-1840653,;	c_a,c_c,T1_c,T5_c,T7_a,T7_b,T7_c	4,2,2,4,3,6,5	0,5,2,7,0,1,2	sp|Q3KNV8|PCGF3_HUMAN	Polycomb	group	RING	finger	protein	3	OS=Homo	sapiens	GN=PCGF3	PE=1	SV=1//2.69969e-23
cid_circ_0068	CI01000000	1845901	1852519	-	6618	6618	--	--	c_a,T1_c,T3_b,T3_c,T5_a,T5_b,T5_c,T7_a	2,2,6,3,10,7,3,2	0,0,0,0,0,0,0,0	--
cid_circ_0069	CI01000000	18633334	18633807	-	473	473	CI01000000_18618397_18645425;	exon:18633334-18633923,;	c_b,c_c,T1_a,T1_b,T1_c,T3_a,T3_b,T5_a,T5_b,T5_c,T7_a,T7_c	19,6,16,11,3,7,3,6,2,2,3,7	57,38,37,15,19,16,24,25,11,16,32,27	sp|Q04656|ATP7A_HUMAN	Copper-transporting	ATPase	1	OS=Homo	sapiens	GN=ATP7A	PE=1	SV=3//1.91706e-46
cid_circ_0070	CI01000000	18633334	18633923	-	589	589	CI01000000_18618397_18645425;	exon:18633334-18633923,;	c_a,c_b,c_c,T1_a,T1_b,T1_c,T3_a,T3_b,T3_c,T5_a,T5_b,T5_c,T7_a,T7_b,T7_c	48,41,28,85,26,28,19,33,25,48,15,23,64,3,35	133,121,108,85,83,41,28,45,46,60,32,44,77,18,54	sp|Q04656|ATP7A_HUMAN	Copper-transporting	ATPase	1	OS=Homo	sapiens	GN=ATP7A	PE=1	SV=3//1.91706e-46
cid_circ_0071	CI01000000	18824467	18824818	-	351	351	--	--	c_b,T3_c,T7_a	6,2,3	0,0,0	--
cid_circ_0072	CI01000000	2002537	2005222	-	2685	2186	CI01000000_01999025_02018302;	intron:2003182-2005071,intron:2002720-2003017,;	c_a,c_b,c_c,T1_a,T3_a,T3_b,T3_c,T5_a,T5_c,T7_a,T7_b,T7_c	22,7,13,8,7,17,5,5,13,12,4,5	24,22,8,2,2,6,17,6,14,8,6,9	sp|Q8CGF7|TCRG1_MOUSE	Transcription	elongation	regulator	1	OS=Mus	musculus	GN=Tcerg1	PE=1	SV=2//1.89453e-20
cid_circ_0073	CI01000000	2006374	2008287	-	1913	1450	CI01000000_01999025_02018302;	intron:2006701-2008151,;	c_a,c_b,c_c,T1_a,T1_b,T1_c,T3_a,T3_b,T3_c,T5_a,T5_b,T5_c,T7_a,T7_b,T7_c	21,16,20,10,12,16,12,3,16,7,2,21,15,2,28	7,1,9,3,3,3,7,3,11,3,6,4,17,2,3	sp|Q8CGF7|TCRG1_MOUSE	Transcription	elongation	regulator	1	OS=Mus	musculus	GN=Tcerg1	PE=1	SV=2//1.89453e-20
cid_circ_0074	CI01000000	2044935	2049186	-	4251	4023	CI01000000_02044627_02071415;	intron:2045040-2049063,;	c_a,c_b,c_c,T1_b,T3_c,T5_c,T7_a	6,2,7,4,2,2,5	47,11,37,5,35,35,7	sp|P08037|B4GT1_BOVIN	Beta-1,4-galactosyltransferase	1	OS=Bos	taurus	GN=B4GALT1	PE=1	SV=3//9.61971e-40
cid_circ_0075	CI01000000	2044935	2059721	-	14786	14558	CI01000000_02044627_02071415;	exon:2059533-2059721,intron:2045040-2049063,intron:2049186-2059533,;	c_a,c_b,c_c,T1_a,T1_b,T1_c,T3_a,T3_b,T3_c,T5_a,T5_b,T5_c,T7_a,T7_b,T7_c	49,49,29,14,20,3,4,10,17,6,10,20,14,6,14	127,126,123,78,101,74,134,96,204,74,46,114,157,90,139	sp|P08037|B4GT1_BOVIN	Beta-1,4-galactosyltransferase	1	OS=Bos	taurus	GN=B4GALT1	PE=1	SV=3//9.61971e-40
cid_circ_0076	CI01000000	2044935	2059766	-	14831	14558	CI01000000_02044627_02071415;	intron:2045040-2049063,exon:2059533-2059721,intron:2049186-2059533,;	c_a,c_b,c_c,T1_a,T1_b,T1_c,T3_a,T3_b,T5_a,T5_b,T5_c,T7_a,T7_c	14,8,3,2,4,2,8,9,4,2,2,3,2	127,126,123,78,101,74,134,96,74,46,114,157,139	sp|P08037|B4GT1_BOVIN	Beta-1,4-galactosyltransferase	1	OS=Bos	taurus	GN=B4GALT1	PE=1	SV=3//9.61971e-40
cid_circ_0077	CI01000000	2049063	2059721	-	10658	10535	CI01000000_02044627_02071415;	intron:2049186-2059533,exon:2059533-2059721,;	c_a,c_b,c_c,T1_a,T1_b,T1_c,T3_a,T3_b,T3_c,T5_a,T5_b,T5_c,T7_a,T7_b,T7_c	101,92,90,71,102,39,83,84,89,72,52,62,99,20,77	80,115,86,53,96,68,125,93,169,71,44,79,150,82,130	sp|P08037|B4GT1_BOVIN	Beta-1,4-galactosyltransferase	1	OS=Bos	taurus	GN=B4GALT1	PE=1	SV=3//9.61971e-40
cid_circ_0078	CI01000000	2049063	2059766	-	10703	10535	CI01000000_02044627_02071415;	exon:2059533-2059721,intron:2049186-2059533,;	c_a,c_b,c_c,T1_a,T1_b,T1_c,T3_a,T3_b,T3_c,T5_a,T5_b,T5_c,T7_a,T7_b,T7_c	17,7,12,6,25,9,13,8,6,15,2,18,16,7,6	80,115,86,53,96,68,125,93,169,71,44,79,150,82,130	sp|P08037|B4GT1_BOVIN	Beta-1,4-galactosyltransferase	1	OS=Bos	taurus	GN=B4GALT1	PE=1	SV=3//9.61971e-40
cid_circ_0079	CI01000000	2059533	2069706	-	10173	10173	CI01000000_02044627_02071415;	exon:2059533-2059721,exon:2069470-2069706,intron:2059721-2064957,intron:2065194-2069470,exon:2064957-2065194,;	c_a,c_b,T1_c,T3_b,T3_c,T5_c,T7_c	5,2,4,4,3,4,3	80,95,59,78,126,85,118	sp|P08037|B4GT1_BOVIN	Beta-1,4-galactosyltransferase	1	OS=Bos	taurus	GN=B4GALT1	PE=1	SV=3//9.61971e-40
cid_circ_0080	CI01000000	2516812	2517184	+	372	234	CI01000000_02516813_02517287;	intron:2516853-2517087,;	c_a,c_b,c_c,T1_a,T1_b,T1_c,T3_a,T3_b,T3_c,T5_a,T5_b,T5_c,T7_a,T7_b,T7_c	32,15,24,12,2,7,7,23,33,4,6,25,36,6,7	29,18,18,5,0,9,5,17,41,8,5,35,15,1,25	sp|Q04861|NFKB1_CHICK	Nuclear	factor	NF-kappa-B	p105	subunit	OS=Gallus	gallus	GN=NFKB1	PE=2	SV=2//4.97484e-15
cid_circ_0081	CI01000000	2524891	2530329	+	5438	5438	--	--	c_a,c_b,c_c,T1_a,T1_b,T1_c,T3_a,T3_b,T3_c,T5_a,T5_b,T5_c,T7_a,T7_b,T7_c	15,6,4,9,9,6,5,17,3,5,11,14,11,4,4	0,0,0,0,0,0,0,0,0,0,0,0,0,0,0	--
cid_circ_0082	CI01000000	2540357	2540944	+	587	587	--	--	c_a,c_b,c_c,T1_a,T1_b,T1_c,T3_a,T3_b,T3_c,T5_a,T5_c,T7_a,T7_b,T7_c	12,7,19,21,20,11,4,9,12,12,20,14,2,13	0,1,0,4,0,0,1,0,5,0,1,0,0,0	--
cid_circ_0083	CI01000000	2645984	2646503	+	519	519	--	--	c_a,c_b,c_c,T1_b,T1_c,T3_a,T3_b,T3_c,T5_a,T5_b,T5_c,T7_a,T7_b,T7_c	8,8,9,15,6,5,8,9,2,2,5,7,7,10	4,5,1,0,0,3,6,4,1,0,2,1,0,0	--
cid_circ_0084	CI01000000	2646371	2648201	+	1830	1292	CI01000000_02639274_02651177;	intron:2647664-2648051,intron:2646503-2647408,;	c_a,c_b,c_c,T1_a,T1_b,T1_c,T3_a,T3_b,T3_c,T5_a,T5_b,T5_c,T7_a,T7_b,T7_c	15,12,21,23,6,7,2,11,21,4,14,10,4,2,8	22,22,21,12,21,6,27,12,8,15,3,19,17,12,13	sp|Q91VN6|DDX41_MOUSE	Probable	ATP-dependent	RNA	helicase	DDX41	OS=Mus	musculus	GN=Ddx41	PE=1	SV=2//0
cid_circ_0085	CI01000000	3045900	3051443	+	5543	4266	CI01000000_03044838_03057977;	intron:3046044-3050310,;	T1_a,T3_c,T7_a,T7_b	2,4,2,4	3,2,1,1	sp|O08721|UNC5A_RAT	Netrin	receptor	UNC5A	OS=Rattus	norvegicus	GN=Unc5a	PE=1	SV=1//3.03378e-85
cid_circ_0086	CI01000000	3120625	3123404	-	2779	2542	CI01000000_03118493_03127143;	intron:3120741-3123283,;	c_a,c_b,T1_a,T3_c,T5_c	2,5,4,23,6	20,26,14,25,11	sp|Q6P7E4|PDLI7_DANRE	PDZ	and	LIM	domain	protein	7	OS=Danio	rerio	GN=pdlim7	PE=2	SV=1//0
cid_circ_0087	CI01000000	3148841	3159560	-	10719	10719	--	--	c_a,c_b,c_c,T1_a,T1_b,T1_c,T3_b,T3_c,T5_a,T5_c,T7_a,T7_b,T7_c	9,8,6,8,5,13,7,3,4,2,2,3,4	0,0,0,0,0,0,0,0,0,0,0,0,0	--
cid_circ_0088	CI01000000	3601404	3604294	-	2890	2784	CI01000000_03584834_03629968;	exon:3604112-3604294,intron:3601510-3604112,;	c_a,c_b,c_c,T1_a,T7_c	6,2,3,2,2	12,13,7,8,11	sp|P35221|CTNA1_HUMAN	Catenin	alpha-1	OS=Homo	sapiens	GN=CTNNA1	PE=1	SV=1//3.86936e-73
cid_circ_0089	CI01000000	3601404	3606871	-	5467	5068	CI01000000_03584834_03629968;	intron:3601510-3604112,intron:3604294-3606760,;	c_a,c_c,T1_a,T1_b,T1_c,T7_a	2,3,2,2,2,2	22,9,9,3,7,9	sp|P35221|CTNA1_HUMAN	Catenin	alpha-1	OS=Homo	sapiens	GN=CTNNA1	PE=1	SV=1//3.86936e-73
cid_circ_0090	CI01000000	3674325	3675801	-	1476	1086	CI01000000_03663588_03683915;	intron:3674595-3675681,;	c_a,T1_a,T5_c,T7_a,T7_b	3,2,2,6,2	31,11,23,23,16	sp|P35221|CTNA1_HUMAN	Catenin	alpha-1	OS=Homo	sapiens	GN=CTNNA1	PE=1	SV=1//2.14291e-34
cid_circ_0091	CI01000000	3855770	3857069	-	1299	794	CI01000000_03856089_03861849;	intron:3856201-3856995,;	c_a,c_b,c_c,T1_a,T1_c,T3_a,T3_b,T3_c,T5_a,T5_b,T5_c,T7_a,T7_c	17,16,17,11,4,6,15,7,9,2,9,13,13	9,8,4,11,2,3,12,4,5,1,5,5,7	sp|Q5R7U7|DCTN4_PONAB	Dynactin	subunit	4	OS=Pongo	abelii	GN=DCTN4	PE=2	SV=1//2.06271e-149
cid_circ_0092	CI01000000	4027934	4029215	+	1281	171	CI01000000_04027941_04033360;	exon:4028213-4028384,;	c_a,c_b,c_c,T1_b,T3_a,T5_b	3,9,3,3,2,2	0,4,5,0,0,1	sp|Q5E9M8|SFXN1_BOVIN	Sideroflexin-1	OS=Bos	taurus	GN=SFXN1	PE=2	SV=3//4.70634e-14
cid_circ_0093	CI01000000	4082779	4083711	+	932	932	CI01000000_04082293_04087343;	intron:4082587-4086471,;	c_a,c_b,c_c,T3_b,T7_a	2,5,2,3,4	7,17,4,1,5	sp|Q9HBT8|Z286A_HUMAN	Zinc	finger	protein	286A	OS=Homo	sapiens	GN=ZNF286A	PE=1	SV=1//5.57508e-13
cid_circ_0094	CI01000000	4152044	4153195	+	1151	573	CI01000000_04149689_04156988;	exon:4152199-4152357,intron:4152357-4152772,;	c_a,c_b,c_c,T1_a,T1_b,T1_c,T3_b,T5_a,T5_b,T5_c,T7_a,T7_b,T7_c	22,13,15,13,21,4,7,5,3,10,13,3,16	3,5,1,0,2,0,1,3,4,1,5,2,4	sp|Q9ULM6|CNOT6_HUMAN	CCR4-NOT	transcription	complex	subunit	6	OS=Homo	sapiens	GN=CNOT6	PE=1	SV=2//0
cid_circ_0095	CI01000000	4576064	4576592	+	528	230	CI01000000_04576065_04586515;	exon:4576064-4576294,;	c_a,c_b,c_c,T1_a,T1_b,T3_a,T3_c,T5_c,T7_a,T7_c	5,11,7,6,6,4,11,2,7,4	11,7,11,11,8,30,8,7,16,12	sp|Q2KIG0|ETFD_BOVIN	Electron	transfer	flavoprotein-ubiquinone	oxidoreductase,	mitochondrial	OS=Bos	taurus	GN=ETFDH	PE=2	SV=1//0
cid_circ_0096	CI01000000	4576064	4576912	+	848	230	CI01000000_04576065_04586515;	exon:4576064-4576294,;	c_a,c_b,c_c,T1_a,T1_b,T1_c,T3_a,T3_c,T7_a,T7_c	12,2,6,7,7,3,11,3,3,9	13,7,11,11,8,2,30,8,16,12	sp|Q2KIG0|ETFD_BOVIN	Electron	transfer	flavoprotein-ubiquinone	oxidoreductase,	mitochondrial	OS=Bos	taurus	GN=ETFDH	PE=2	SV=1//0
cid_circ_0097	CI01000000	4661350	4664025	+	2675	591	CI01000000_04661351_04667059;	intron:4663266-4663857,;	c_a,c_b,c_c,T1_b,T1_c,T3_a,T3_b,T3_c,T5_c,T7_a,T7_b,T7_c	7,8,2,2,5,3,2,2,2,3,6,11	3,7,0,0,2,2,4,4,4,3,0,2	-//-
cid_circ_0098	CI01000000	5551889	5552699	-	810	810	--	--	c_a,c_b,c_c,T1_a,T1_b,T1_c,T3_a,T3_b,T3_c,T5_a,T5_b,T5_c,T7_a,T7_b,T7_c	139,108,99,150,73,40,85,128,87,52,20,71,69,11,66	2,0,0,0,0,0,1,1,0,0,1,0,2,1,0	--
cid_circ_0099	CI01000000	5553719	5556454	-	2735	1246	CI01000000_05550969_05558473;	intron:5555406-5555994,exon:5556220-5556454,intron:5553826-5554250,;	c_a,c_b,T1_a,T1_b	2,4,4,2	214157146109	sp|Q8K1B8|URP2_MOUSE	Fermitin	family	homolog	3	OS=Mus	musculus	GN=Fermt3	PE=1	SV=1//0
cid_circ_0100	CI01000000	5555994	5556454	-	460	234	CI01000000_05550969_05558473;	exon:5556220-5556454,;	c_a,c_b,c_c,T1_a,T1_b,T1_c,T3_a,T3_b,T3_c,T5_a,T5_b,T5_c,T7_a,T7_b,T7_c	145,114,83,191,116,70,98,120,112,99,42,105,98,32,69	110,54,73,92,84,51,66,76,78,53,38,74,55,23,45	sp|Q8K1B8|URP2_MOUSE	Fermitin	family	homolog	3	OS=Mus	musculus	GN=Fermt3	PE=1	SV=1//0
cid_circ_0101	CI01000000	5556075	5556485	+	410	410	--	--	c_a,c_b,T1_c,T3_a,T3_c,T5_c,T7_a,T7_b,T7_c	2,5,2,2,3,6,2,3,3	0,0,0,0,0,0,0,0,0	--
cid_circ_0102	CI01000000	5603344	5603535	+	191	191	--	--	c_c,T1_a,T7_a,T7_c	2,4,6,3	0,0,0,0	--
cid_circ_0103	CI01000000	5656051	5656578	-	527	527	--	--	T1_a,T1_b,T3_b,T3_c,T5_a,T5_c,T7_a	2,4,2,2,2,3,4	0,0,0,0,0,0,0	--
cid_circ_0104	CI01000000	5740191	5740622	+	431	431	--	--	T1_b,T7_a,T7_c	8,2,3	0,0,0	--
cid_circ_0105	CI01000000	5854674	5859959	-	5285	5285	--	--	c_a,c_b,c_c,T1_a,T1_b,T1_c,T3_a,T3_b,T3_c,T5_a,T5_b,T5_c,T7_a,T7_b	10,5,9,4,6,2,5,2,10,4,2,11,7,5	0,0,0,0,0,0,0,0,0,0,0,0,0,0	--
cid_circ_0106	CI01000000	5875625	5883167	-	7542	2175	CI01000000_05877229_05888197;	intron:5877345-5879120,intron:5879988-5880388,;	c_a,c_c,T1_a,T3_c,T5_a,T5_c	2,5,5,3,2,3	4,7,4,5,0,4	sp|Q29449|AT8A1_BOVIN	Probable	phospholipid-transporting	ATPase	IA	OS=Bos	taurus	GN=ATP8A1	PE=1	SV=2//1.71885e-46
cid_circ_0107	CI01000000	5932294	5933381	-	1087	573	CI01000000_05895517_05933395;	exon:5932294-5932460,intron:5932655-5933062,;	c_a,T1_a,T3_a,T3_b,T3_c,T7_b,T7_c	3,6,3,2,3,3,8	3,0,0,0,0,0,3	sp|P70704|AT8A1_MOUSE	Phospholipid-transporting	ATPase	IA	OS=Mus	musculus	GN=Atp8a1	PE=1	SV=2//0
cid_circ_0108	CI01000000	6003710	6006140	-	2430	612	CI01000000_06003835_06013643;	intron:6005362-6005974,;	c_a,c_c,T3_b,T5_c	2,2,6,6	11,4,2,2	sp|Q5PQZ3|ZNT9_DANRE	Zinc	transporter	9	OS=Danio	rerio	GN=slc30a9	PE=2	SV=1//0
cid_circ_0109	CI01000000	6004902	6006140	-	1238	828	CI01000000_06003835_06013643;	intron:6005362-6005974,intron:6005016-6005232,;	c_c,T1_b,T1_c,T3_a,T7_c	3,2,6,8,2	3,0,1,5,11	sp|Q5PQZ3|ZNT9_DANRE	Zinc	transporter	9	OS=Danio	rerio	GN=slc30a9	PE=2	SV=1//0
cid_circ_0110	CI01000000	6008863	6010632	-	1769	1386	CI01000000_06003835_06013643;	intron:6009143-6010529,;	c_a,c_b,T3_a,T3_c,T7_a,T7_c	4,2,3,2,2,2	1,3,0,0,5,2	sp|Q5PQZ3|ZNT9_DANRE	Zinc	transporter	9	OS=Danio	rerio	GN=slc30a9	PE=2	SV=1//0
cid_circ_0111	CI01000000	697403	700700	-	3297	1226	CI01000000_00691526_00698902;	intron:697509-698420,intron:698555-698870,;	c_a,T3_a,T5_a,T5_b,T7_a	2,2,2,3,3	24,12,12,12,10	sp|P62840|UB2D2_XENLA	Ubiquitin-conjugating	enzyme	E2	D2	OS=Xenopus	laevis	GN=ube2d2	PE=1	SV=1//3.57529e-78
cid_circ_0112	CI01000000	7683412	7683678	-	266	266	CI01000000_07682089_07691079;	exon:7683412-7683678,;	c_a,c_c,T1_b,T1_c,T5_c	3,2,2,2,2	4,2,2,2,2	sp|Q9QXY7|XK_MOUSE	Membrane	transport	protein	XK	OS=Mus	musculus	GN=Xk	PE=1	SV=1//7.49117e-137
cid_circ_0113	CI01000000	7933918	7934296	+	378	272	CI01000000_07934225_07935914;	exon:7934024-7934296,;	c_a,c_c,T1_a,T1_b,T3_a,T3_c,T5_a,T5_c,T7_a,T7_b,T7_c	2,9,9,3,11,6,2,17,11,3,12	30,18,15,10,24,37,17,18,37,11,26	-//-
cid_circ_0114	CI01000000	838291	840032	-	1741	1741	CI01000000_00834650_00849542;	exon:839847-840032,exon:838291-838783,intron:838783-839847,;	c_a,c_b,c_c,T1_a,T1_b,T1_c,T3_a,T3_b,T3_c,T5_a,T5_b,T5_c,T7_a,T7_b,T7_c	16,17,14,28,39,15,23,35,16,18,16,11,36,12,57	56,37,30,69,55,30,48,38,106,41,44,62,91,36,93	sp|Q8R3B7|BRD8_MOUSE	Bromodomain-containing	protein	8	OS=Mus	musculus	GN=Brd8	PE=1	SV=2//1.31059e-59
cid_circ_0115	CI01000000	8401255	8421459	-	20204	20204	--	--	c_c,T1_a,T3_a	4,4,6	0,0,0	--
cid_circ_0116	CI01000000	8403224	8421459	-	18235	942	CI01000000_08421175_08422994;	exon:8420517-8421459,;	c_a,T3_b,T7_b,T7_c	6,3,2,2	0,0,0,3	-//-
cid_circ_0117	CI01000000	844595	846892	-	2297	2297	--	--	c_a,c_c,T1_a,T1_b,T3_a,T3_b,T3_c,T5_c,T7_a,T7_b,T7_c	5,3,3,3,10,2,16,10,3,5,2	0,4,0,0,3,3,2,1,1,1,0	--
cid_circ_0118	CI01000000	8525215	8530489	-	5274	1605	CI01000000_08523895_08526476;	exon:8525215-8525455,intron:8525455-8526254,exon:8526429-8526995,;	c_a,c_b,c_c,T1_a,T1_b,T1_c,T3_a,T3_b,T3_c,T5_a,T5_b,T5_c,T7_a,T7_b,T7_c	25,15,41,19,21,15,15,20,22,23,13,15,35,5,31	16,15,15,19,5,10,13,30,16,19,9,5,10,5,18	sp|Q9Z207|DIAP3_MOUSE	Protein	diaphanous	homolog	3	OS=Mus	musculus	GN=Diaph3	PE=1	SV=1//7.61141e-33
cid_circ_0119	CI01000000	8525215	8545076	-	19861	1039	CI01000000_08523895_08526476;	exon:8525215-8525455,intron:8525455-8526254,;	c_b,c_c,T1_a,T3_a,T3_c,T5_b,T7_a,T7_b	7,4,2,2,5,2,6,2	15,15,19,13,16,9,10,5	sp|Q9Z207|DIAP3_MOUSE	Protein	diaphanous	homolog	3	OS=Mus	musculus	GN=Diaph3	PE=1	SV=1//7.61141e-33
cid_circ_0120	CI01000000	8525215	8550802	-	25587	240	CI01000000_08523895_08526476;	exon:8525215-8525455,;	T1_a,T1_b,T1_c,T5_c	4,5,3,4	19,5,10,5	sp|Q9Z207|DIAP3_MOUSE	Protein	diaphanous	homolog	3	OS=Mus	musculus	GN=Diaph3	PE=1	SV=1//7.61141e-33
cid_circ_0121	CI01000000	8757292	8764473	-	7181	959	CI01000000_08764204_08766213;	exon:8763514-8764473,;	c_a,c_b,c_c,T1_a,T1_b,T1_c,T3_a,T3_b,T3_c,T5_a,T5_c,T7_a,T7_b,T7_c	8,11,2,9,3,5,8,5,4,14,5,3,7,6	12,13,15,19,16,8,16,23,18,8,17,16,7,21	sp|O60879|DIAP2_HUMAN	Protein	diaphanous	homolog	2	OS=Homo	sapiens	GN=DIAPH2	PE=1	SV=1//3.35405e-24
cid_circ_0122	CI01000000	8988333	8988636	+	303	303	--	--	c_b,T1_c,T3_a	3,4,13	0,0,0	--
cid_circ_0123	CI01000000	9001732	9002040	+	308	308	--	--	c_a,c_b,c_c,T1_a,T1_b,T1_c,T3_a,T3_b,T3_c,T5_a,T5_b,T5_c,T7_a,T7_b,T7_c	93,76,69,52,15,18,31,38,17,30,19,40,63,15,69	0,0,0,0,0,0,0,0,0,0,0,0,0,0,0	--
cid_circ_0124	CI01000000	9001732	9004437	+	2705	2313	CI01000000_08996817_09010564;	intron:9002040-9004353,;	c_c,T1_b,T1_c,T3_c,T5_a,T5_b,T5_c	3,5,4,3,4,3,4	18,13,5,71,11,0,19	sp|P67963|KC1A_XENLA	Casein	kinase	I	isoform	alpha	OS=Xenopus	laevis	GN=csnk1a1	PE=2	SV=1//0
cid_circ_0125	CI01000000	9001732	9006274	+	4542	4010	CI01000000_08996817_09010564;	intron:9004437-9006134,intron:9002040-9004353,;	c_a,c_b,c_c,T3_a,T3_b,T5_a,T5_c	6,4,5,2,6,2,3	20,25,28,24,20,30,25	sp|P67963|KC1A_XENLA	Casein	kinase	I	isoform	alpha	OS=Xenopus	laevis	GN=csnk1a1	PE=2	SV=1//0
cid_circ_0126	CI01000000	9006134	9009901	+	3767	3006	CI01000000_08996817_09010564;	intron:9008973-9009434,intron:9006274-9008390,intron:9008469-9008898,;	c_b,c_c,T1_b,T3_b,T3_c,T5_a,T5_b,T5_c,T7_a,T7_c	4,3,2,6,4,7,4,8,4,4	193,133,17,143,187,130,65,154,197,173	sp|P67963|KC1A_XENLA	Casein	kinase	I	isoform	alpha	OS=Xenopus	laevis	GN=csnk1a1	PE=2	SV=1//0
cid_circ_0127	CI01000000	9048730	9049319	-	589	167	CI01000000_09046286_09058330;	exon:9048730-9048897,;	c_a,c_b,c_c,T1_a,T1_b,T1_c,T3_a,T3_b,T3_c,T5_a,T5_b,T5_c,T7_a,T7_b,T7_c	38,34,32,62,22,16,23,30,47,22,14,53,33,21,26	3,3,4,7,5,0,6,0,1,2,1,7,3,1,3	sp|Q6PIJ6|FBX38_HUMAN	F-box	only	protein	38	OS=Homo	sapiens	GN=FBXO38	PE=1	SV=3//0
cid_circ_0128	CI01000000	962039	962312	-	273	273	--	--	c_a,c_c,T3_a,T5_a,T5_c,T7_a	8,3,3,2,3,8	3,4,4,0,0,0	--
cid_circ_0129	CI01000001	10158307	10158645	-	338	338	--	--	c_a,c_b,T1_b,T3_b,T3_c,T5_c,T7_a,T7_c	2,7,4,5,3,7,4,2	0,0,0,0,0,0,0,0	--
cid_circ_0130	CI01000001	10166011	10166375	-	364	364	--	--	c_b,c_c,T1_a,T1_c,T3_a,T5_b,T5_c,T7_a,T7_b,T7_c	5,5,2,5,5,3,4,7,8,3	0,0,0,0,0,0,0,0,0,0	--
cid_circ_0131	CI01000001	10399885	10400753	-	868	598	CI01000001_10396483_10409163;	intron:10400035-10400633,;	c_a,c_b,c_c,T1_a,T3_a,T7_a,T7_c	6,4,2,4,5,7,7	18,10,13,19,4,7,6	sp|Q5R9C9|ATF7_PONAB	Cyclic	AMP-dependent	transcription	factor	ATF-7	OS=Pongo	abelii	GN=ATF7	PE=2	SV=1//1.33665e-141
cid_circ_0132	CI01000001	10616156	10616483	+	327	327	--	--	c_a,c_b,c_c,T1_b,T1_c,T3_a,T3_b,T3_c,T5_a,T7_b	4,7,2,3,6,4,5,3,3,2	1,0,0,2,0,0,0,0,0,0	--
cid_circ_0133	CI01000001	10749173	10750257	+	1084	973	CI01000001_10749174_10779222;	intron:10749484-10750146,exon:10749173-10749484,;	c_a,c_b,T1_a,T1_b,T1_c,T3_a,T3_b,T3_c,T5_a,T5_b,T5_c,T7_a,T7_b,T7_c	13,12,14,5,12,2,8,10,8,3,3,8,3,3	26,19,16,17,9,13,29,17,31,9,29,29,9,31	sp|Q86VW2|ARHGP_HUMAN	Rho	guanine	nucleotide	exchange	factor	25	OS=Homo	sapiens	GN=ARHGEF25	PE=1	SV=2//2.41424e-150
cid_circ_0134	CI01000001	10822855	10823332	-	477	477	CI01000001_10822800_10843434;	exon:10822679-10823017,exon:10823094-10823332,;	c_a,c_b,c_c,T1_a,T1_b,T1_c,T3_a,T3_b,T3_c,T5_a,T5_b,T7_b,T7_c	15,10,11,17,8,4,4,8,2,3,4,3,10	2,8,6,10,10,9,8,4,5,2,1,1,3	sp|Q00973|B4GN1_HUMAN	Beta-1,4	N-acetylgalactosaminyltransferase	1	OS=Homo	sapiens	GN=B4GALNT1	PE=1	SV=2//0
cid_circ_0135	CI01000001	10823094	10823332	-	238	238	CI01000001_10822800_10843434;	exon:10823094-10823332,;	c_b,c_c,T3_a,T3_b,T3_c	8,3,4,2,6	8,5,8,2,5	sp|Q00973|B4GN1_HUMAN	Beta-1,4	N-acetylgalactosaminyltransferase	1	OS=Homo	sapiens	GN=B4GALNT1	PE=1	SV=2//0
cid_circ_0136	CI01000001	10842157	10842911	-	754	647	CI01000001_10822800_10843434;	exon:10842734-10842911,intron:10842264-10842734,;	T1_a,T1_b,T5_c	6,2,4	51,25,21	sp|Q00973|B4GN1_HUMAN	Beta-1,4	N-acetylgalactosaminyltransferase	1	OS=Homo	sapiens	GN=B4GALNT1	PE=1	SV=2//0
cid_circ_0137	CI01000001	11144588	11144978	+	390	390	--	--	c_a,c_b,T1_a,T3_a,T3_c,T5_a,T5_c	7,4,7,2,4,3,2	0,0,0,0,0,0,0	--
cid_circ_0138	CI01000001	11691048	11691885	-	837	837	CI01000001_11685422_11713351;	intron:11690435-11691552,;	c_a,c_c,T1_a,T1_b,T5_c,T7_a,T7_c	3,4,24,8,2,4,3	4,8,4,0,0,1,1	sp|O88658|KIF1B_RAT	Kinesin-like	protein	KIF1B	OS=Rattus	norvegicus	GN=Kif1b	PE=1	SV=2//1.42045e-16
cid_circ_0139	CI01000001	11694542	11696197	-	1655	454	CI01000001_11685422_11713351;	intron:11694876-11695330,;	c_a,c_b,c_c,T1_a,T1_b,T1_c,T3_a,T3_b,T3_c,T5_a,T5_b,T5_c,T7_a,T7_b,T7_c	28,31,50,60,46,12,43,76,35,33,32,19,35,13,27	6,5,3,9,1,11,5,10,4,4,2,5,12,0,4	sp|O88658|KIF1B_RAT	Kinesin-like	protein	KIF1B	OS=Rattus	norvegicus	GN=Kif1b	PE=1	SV=2//1.42045e-16
cid_circ_0140	CI01000001	11722238	11724515	-	2277	275	CI01000001_11715436_11736738;	intron:11722314-11722589,;	c_a,c_b,c_c,T1_a,T1_b,T1_c,T3_a,T3_b,T3_c,T5_a,T5_b,T5_c,T7_a,T7_b,T7_c	56,35,36,70,34,25,58,20,56,35,25,39,43,31,55	32,21,16,6,3,7,13,14,18,8,8,16,26,3,9	sp|O88658|KIF1B_RAT	Kinesin-like	protein	KIF1B	OS=Rattus	norvegicus	GN=Kif1b	PE=1	SV=2//0
cid_circ_0141	CI01000001	11729024	11731128	-	2104	1658	CI01000001_11715436_11736738;	intron:11729394-11731052,;	c_a,c_b,c_c,T1_b,T1_c,T3_a,T3_c,T5_a,T5_b,T5_c,T7_a,T7_c	6,3,3,6,3,3,3,7,2,5,3,2	15,8,6,2,2,1,12,11,0,9,8,6	sp|O88658|KIF1B_RAT	Kinesin-like	protein	KIF1B	OS=Rattus	norvegicus	GN=Kif1b	PE=1	SV=2//0
cid_circ_0142	CI01000001	11769156	11769615	-	459	459	--	--	c_b,c_c,T1_a,T1_b,T3_b,T3_c,T5_c	2,2,2,3,5,2,2	0,0,3,0,2,0,0	--
cid_circ_0143	CI01000001	11774807	11784980	-	10173	8092	CI01000001_11768247_11795338;	intron:11777657-11779796,intron:11783201-11784838,intron:11780553-11782418,intron:11775350-11777025,intron:11782533-11783100,intron:11780260-11780469,;	c_a,c_b,c_c,T1_a,T3_a,T5_a	3,9,3,6,2,3	34,41,24,34,32,34	sp|Q9ES00|UBE4B_MOUSE	Ubiquitin	conjugation	factor	E4	B	OS=Mus	musculus	GN=Ube4b	PE=1	SV=3//6.12074e-55
cid_circ_0144	CI01000001	11782418	11784980	-	2562	2204	CI01000001_11768247_11795338;	intron:11782533-11783100,intron:11783201-11784838,;	c_a,c_b,c_c,T1_a,T1_b,T1_c,T3_a,T3_b,T3_c,T5_a,T5_b,T5_c,T7_a,T7_b,T7_c	24,5,13,41,33,12,18,28,29,15,21,13,24,11,16	18,25,10,14,3,5,16,9,7,20,7,19,20,6,9	sp|Q9ES00|UBE4B_MOUSE	Ubiquitin	conjugation	factor	E4	B	OS=Mus	musculus	GN=Ube4b	PE=1	SV=3//6.12074e-55
cid_circ_0145	CI01000001	11907978	11910129	-	2151	2151	--	--	T3_a,T5_c,T7_a,T7_c	2,3,2,4	3,2,0,0	--
cid_circ_0146	CI01000001	11907978	11910132	-	2154	2154	--	--	c_a,c_b,c_c,T1_a,T3_a,T3_b,T3_c,T5_c,T7_a,T7_b,T7_c	6,4,6,2,2,4,3,2,3,9,11	2,2,0,0,3,0,4,2,0,1,0	--
cid_circ_0147	CI01000001	12019912	12031155	+	11243	10591	CI01000001_12006266_12048809;	intron:12019982-12030573,;	c_b,c_c,T3_a,T7_a,T7_c	2,5,2,2,5	10,10,6,4,11	sp|Q5IS48|DVL1_PANTR	Segment	polarity	protein	dishevelled	homolog	DVL-1	OS=Pan	troglodytes	GN=DVL1	PE=2	SV=1//4.81327e-09
cid_circ_0148	CI01000001	12503811	12504291	+	480	480	--	--	T5_a,T5_c,T7_a	4,4,3	0,0,0	--
cid_circ_0149	CI01000001	12503811	12505599	+	1788	1308	CI01000001_12503839_12514653;	exon:12505445-12505599,intron:12504291-12505445,;	c_a,c_b,c_c,T1_a,T1_b,T1_c,T3_a,T3_b,T3_c,T5_a,T5_b,T5_c,T7_a,T7_b,T7_c	11,10,8,8,9,5,9,4,16,12,4,17,23,2,8	21,21,9,11,6,5,15,12,9,19,7,16,15,2,12	sp|Q8IXJ9|ASXL1_HUMAN	Putative	Polycomb	group	protein	ASXL1	OS=Homo	sapiens	GN=ASXL1	PE=1	SV=3//3.19241e-22
cid_circ_0150	CI01000001	12855760	12859289	-	3529	3357	CI01000001_12825387_12869026;	exon:12859067-12859289,intron:12855831-12856182,intron:12856283-12859067,;	c_a,c_b,T1_a,T1_b,T3_a,T5_a,T5_b,T5_c,T7_a,T7_c	9,3,9,3,4,2,2,3,4,8	14,22,17,23,20,23,9,30,28,20	sp|A2AHJ4|BRWD3_MOUSE	Bromodomain	and	WD	repeat-containing	protein	3	OS=Mus	musculus	GN=Brwd3	PE=2	SV=1//0
cid_circ_0151	CI01000001	12878470	12879481	-	1011	804	CI01000001_12878462_12899012;	intron:12878918-12879430,intron:12878578-12878870,;	c_a,c_c,T1_b,T7_a,T7_c	7,4,2,6,7	21,17,4,13,4	sp|Q86VQ0|LCA5_HUMAN	Lebercilin	OS=Homo	sapiens	GN=LCA5	PE=1	SV=2//2.46853e-54
cid_circ_0152	CI01000001	13124743	13125753	-	1010	526	CI01000001_13116492_13136545;	intron:13125109-13125635,;	c_c,T1_a,T5_c,T7_a,T7_c	2,3,2,11,6	2,0,23,6,7	sp|Q5R6Y0|HBS1L_PONAB	HBS1-like	protein	OS=Pongo	abelii	GN=HBS1L	PE=2	SV=1//0
cid_circ_0153	CI01000001	13129920	13130287	-	367	367	--	--	c_a,T3_a,T7_c	4,3,5	0,0,0	--
cid_circ_0154	CI01000001	13132259	13134713	-	2454	1284	CI01000001_13116492_13136545;	intron:13133089-13134023,intron:13132639-13132989,;	c_c,T1_a,T3_c	4,4,3	2,3,8	sp|Q5R6Y0|HBS1L_PONAB	HBS1-like	protein	OS=Pongo	abelii	GN=HBS1L	PE=2	SV=1//0
cid_circ_0155	CI01000001	13435507	13439615	-	4108	4108	--	--	c_a,c_b,c_c,T1_a,T1_b,T1_c,T3_a,T3_b,T3_c,T5_a,T5_c,T7_a,T7_c	35,8,16,34,2,12,9,8,6,9,10,14,4	0,0,0,0,0,0,0,0,0,0,0,0,0	--
cid_circ_0156	CI01000001	1394660	1401457	-	6797	6797	--	--	c_a,c_b,c_c,T1_a,T1_b,T1_c,T3_a,T3_b,T3_c,T5_a,T5_b,T5_c,T7_a,T7_b,T7_c	20,26,21,32,18,11,34,32,16,12,9,15,20,6,14	0,0,0,0,0,0,0,0,0,0,0,0,0,0,0	--
cid_circ_0157	CI01000001	2009214	2018010	+	8796	8322	CI01000001_02009224_02019961;	intron:2015943-2016238,intron:2012855-2015818,intron:2009351-2012779,exon:2017821-2018010,intron:2016374-2017821,;	c_a,c_b,c_c,T3_c,T7_a,T7_c	7,3,3,8,2,8	1.68135e+17	sp|Q5RBR6|SPRY3_PONAB	SPRY	domain-containing	protein	3	OS=Pongo	abelii	GN=SPRYD3	PE=2	SV=1//2.45034e-16
cid_circ_0158	CI01000001	2015818	2018010	+	2192	1931	CI01000001_02009224_02019961;	exon:2017821-2018010,intron:2016374-2017821,intron:2015943-2016238,;	c_a,c_b,c_c,T1_a,T1_b,T1_c,T3_a,T3_b,T3_c,T5_a,T5_b,T5_c,T7_a,T7_b,T7_c	193,141,169,208,227,109,131,162,150,107,65,187,227,56,165	111,61,85,86,106,37,69,91,154,85,43,130,112,35,161	sp|Q5RBR6|SPRY3_PONAB	SPRY	domain-containing	protein	3	OS=Pongo	abelii	GN=SPRYD3	PE=2	SV=1//2.45034e-16
cid_circ_0159	CI01000001	2015818	2036714	+	20896	3416	CI01000001_02009224_02019961;	exon:2017821-2018010,intron:2018010-2019790,intron:2016374-2017821,;	c_a,c_b,c_c,T1_a,T1_b,T1_c,T3_b,T3_c,T5_a,T5_b,T5_c,T7_a	14,7,16,4,10,7,4,11,7,7,5,8	115,65,85,86,106,38,94,160,85,47,134,119	sp|Q5RBR6|SPRY3_PONAB	SPRY	domain-containing	protein	3	OS=Pongo	abelii	GN=SPRYD3	PE=2	SV=1//2.45034e-16
cid_circ_0160	CI01000001	2043257	2050116	+	6859	6859	--	--	c_a,c_b,c_c,T1_a,T1_b,T1_c,T3_a,T3_b,T3_c,T5_a,T5_b,T5_c,T7_a,T7_b,T7_c	44,35,23,36,44,24,28,59,34,34,11,54,66,9,39	0,0,0,0,0,0,0,0,0,0,0,0,0,0,0	--
cid_circ_0161	CI01000001	2049717	2050116	+	399	399	--	--	c_a,c_b,c_c,T1_a,T1_b,T1_c,T3_b,T3_c,T5_a,T5_b,T5_c,T7_a,T7_b,T7_c	15,9,24,29,19,12,19,4,5,3,10,29,2,8	0,0,0,0,0,0,0,0,0,0,0,0,0,0	--
cid_circ_0162	CI01000001	2071179	2078074	-	6895	327	CI01000001_02057429_02071506;	exon:2071179-2071506,;	c_c,T1_b,T3_b,T3_c,T7_a,T7_c	5,2,2,3,2,5	10,7,7,20,16,21	sp|Q9ERG0|LIMA1_MOUSE	LIM	domain	and	actin-binding	protein	1	OS=Mus	musculus	GN=Lima1	PE=1	SV=3//4.21137e-77
cid_circ_0163	CI01000001	2494078	2494847	+	769	769	--	--	c_a,T5_c,T7_a	2,4,6	6,0,0	--
cid_circ_0164	CI01000001	2711979	2716628	+	4649	3703	CI01000001_02708472_02723568;	intron:2715260-2716495,exon:2712494-2712693,intron:2712693-2714962,;	c_b,c_c,T1_a,T1_b,T3_c,T5_b,T5_c	2,4,7,3,4,3,2	22,9,14,6,31,5,21	sp|Q803R5|CMTR1_DANRE	Cap-specific	mRNA	(nucleoside-2&apos;-O-)-methyltransferase	1	OS=Danio	rerio	GN=cmtr1	PE=2	SV=1//6.42292e-14
cid_circ_0165	CI01000001	3103083	3104442	-	1359	257	CI01000001_03092786_03156426;	exon:3104185-3104442,;	c_b,T1_b,T3_a,T5_a	3,2,3,7	0,0,0,1	sp|Q9UIW2|PLXA1_HUMAN	Plexin-A1	OS=Homo	sapiens	GN=PLXNA1	PE=1	SV=3//0
cid_circ_0166	CI01000001	3180202	3182229	-	2027	1461	CI01000001_03165168_03197970;	intron:3181375-3182128,intron:3180537-3181245,;	c_a,T1_c,T3_a,T3_b,T5_a,T5_b,T7_a,T7_b	5,3,2,4,2,2,6,5	13,11,16,11,5,6,8,3	sp|Q9UIW2|PLXA1_HUMAN	Plexin-A1	OS=Homo	sapiens	GN=PLXNA1	PE=1	SV=3//2.33894e-90
cid_circ_0167	CI01000001	3405447	3429899	-	24452	17821	CI01000001_03402460_03453617;	intron:3418196-3429815,intron:3411923-3418125,;	T3_c,T5_a,T5_b,T5_c,T7_a	3,3,11,4,4	13,3,3,3,5	sp|Q63ZW2|MC25A_DANRE	MICOS	complex	subunit	mic25a	OS=Danio	rerio	GN=chchd6a	PE=2	SV=1//3.39846e-20
cid_circ_0168	CI01000001	3429815	3453617	-	23802	16349	CI01000001_03402460_03453617;	intron:3431831-3447264,intron:3452589-3453505,;	c_c,T1_a,T5_b,T5_c,T7_a	3,4,4,3,4	13,3,2,2,7	sp|Q63ZW2|MC25A_DANRE	MICOS	complex	subunit	mic25a	OS=Danio	rerio	GN=chchd6a	PE=2	SV=1//3.39846e-20
cid_circ_0169	CI01000001	3516819	3517480	-	661	210	CI01000001_03515448_03525499;	exon:3516819-3517029,;	c_b,T1_b,T7_a	2,4,6	5,3,1	sp|Q7ZVY5|CISY_DANRE	Citrate	synthase,	mitochondrial	OS=Danio	rerio	GN=cs	PE=2	SV=1//0
cid_circ_0170	CI01000001	3641219	3641734	+	515	184	CI01000001_03638240_03647295;	exon:3641219-3641403,;	c_a,c_b,c_c,T1_a,T1_b,T1_c,T3_a,T3_b,T3_c,T5_a,T5_b,T5_c,T7_a,T7_c	12,9,17,15,12,11,8,32,14,13,9,19,19,12	17,0,1,7,3,2,7,3,9,4,2,6,2,1	sp|P31367|PO6F1_DANRE	POU	domain,	class	6,	transcription	factor	1	OS=Danio	rerio	GN=pou6f1	PE=2	SV=1//0
cid_circ_0171	CI01000001	3784385	3785016	-	631	631	--	--	c_a,c_b,c_c,T3_a,T3_b,T5_c,T7_a,T7_c	3,2,2,7,2,3,6,4	0,0,0,0,0,0,0,0	--
cid_circ_0172	CI01000001	3791734	3793746	-	2012	1406	CI01000001_03779021_03796563;	intron:3793440-3793639,intron:3791973-3792999,exon:3792999-3793180,;	c_a,c_b,T1_b,T5_a,T7_c	3,2,2,2,5	18,10,7,2,10	sp|Q9Z1C8|RPGF3_RAT	Rap	guanine	nucleotide	exchange	factor	3	OS=Rattus	norvegicus	GN=Rapgef3	PE=2	SV=2//0
cid_circ_0173	CI01000001	3792999	3793746	-	747	380	CI01000001_03779021_03796563;	exon:3792999-3793180,intron:3793440-3793639,;	c_a,c_b,c_c,T1_a,T1_b,T1_c,T3_a,T3_b,T3_c,T5_a,T5_b,T5_c,T7_a,T7_b,T7_c	16,18,21,23,43,52,33,16,18,9,13,48,42,5,44	6,3,16,2,5,0,2,1,10,2,0,3,11,1,4	sp|Q9Z1C8|RPGF3_RAT	Rap	guanine	nucleotide	exchange	factor	3	OS=Rattus	norvegicus	GN=Rapgef3	PE=2	SV=2//0
cid_circ_0174	CI01000001	4311012	4311457	+	445	201	CI01000001_04311013_04315588;	exon:4311012-4311213,;	c_a,c_b,T1_a,T1_b,T3_b,T3_c,T5_b,T5_c,T7_a,T7_b,T7_c	6,7,3,2,10,2,3,8,2,2,4	1,1,0,0,5,4,0,2,0,1,1	-//-
cid_circ_0175	CI01000001	4408206	4408692	-	486	486	--	--	c_a,T1_a,T1_c,T3_b,T3_c,T5_a	3,2,5,3,2,4	0,1,3,3,1,0	--
cid_circ_0176	CI01000001	4428943	4429357	+	414	414	--	--	c_a,c_b,T1_c,T3_a,T3_c,T5_a,T5_c,T7_a,T7_c	5,5,4,6,3,4,6,9,3	0,0,0,0,0,0,0,0,0	--
cid_circ_0177	CI01000001	453126	455162	-	2036	1899	CI01000001_00445369_00466166;	intron:453263-454997,exon:454997-455162,;	c_a,c_b,c_c,T1_a,T1_b,T1_c,T3_a,T3_b,T3_c,T5_a,T5_b,T5_c,T7_a,T7_b,T7_c	31,28,15,51,42,11,32,19,35,33,14,37,50,10,28	7,6,8,5,3,4,8,4,13,2,0,1,7,3,8	sp|Q5TGY1|TMCO4_HUMAN	Transmembrane	and	coiled-coil	domain-containing	protein	4	OS=Homo	sapiens	GN=TMCO4	PE=2	SV=1//4.03455e-171
cid_circ_0178	CI01000001	453126	456768	-	3642	3385	CI01000001_00445369_00466166;	intron:453263-454997,intron:455162-456648,exon:454997-455162,;	T1_a,T3_c,T5_a,T7_a	5,2,2,2	9,30,2,16	sp|Q5TGY1|TMCO4_HUMAN	Transmembrane	and	coiled-coil	domain-containing	protein	4	OS=Homo	sapiens	GN=TMCO4	PE=2	SV=1//4.03455e-171
cid_circ_0179	CI01000001	459179	461816	-	2637	2115	CI01000001_00445369_00466166;	intron:459872-461522,intron:459277-459742,;	c_a,T1_a,T1_b,T5_b,T5_c	2,12,2,2,2	13,11,3,2,5	sp|Q5TGY1|TMCO4_HUMAN	Transmembrane	and	coiled-coil	domain-containing	protein	4	OS=Homo	sapiens	GN=TMCO4	PE=2	SV=1//4.03455e-171
cid_circ_0180	CI01000001	4595787	4599558	+	3771	3771	--	--	c_a,c_c,T1_a,T1_b,T1_c,T3_a,T3_b,T3_c,T5_a,T5_b,T5_c,T7_a,T7_b,T7_c	16,7,3,6,2,14,5,2,11,12,16,20,4,17	0,0,0,1,0,0,0,0,0,0,0,2,0,0	--
cid_circ_0181	CI01000001	4595787	4624623	+	28836	28836	--	--	c_c,T1_a,T1_b,T3_c	4,9,4,3	0,0,1,0	--
cid_circ_0182	CI01000001	4599445	4624623	+	25178	25178	--	--	c_b,T3_a,T5_a,T5_c,T7_a,T7_b	3,5,5,4,8,3	0,0,0,0,0,0	--
cid_circ_0183	CI01000001	4757290	4759479	-	2189	1828	CI01000001_04757377_04759421;	intron:4758741-4759311,exon:4759311-4759507,exon:4756418-4757480,;	T1_c,T5_b,T7_a,T7_c	5,2,2,4	0,1,2,4	sp|P56101|DNJC5_TORCA	DnaJ	homolog	subfamily	C	member	5	OS=Torpedo	californica	GN=dnajc5	PE=1	SV=1//6.8608e-94
cid_circ_0184	CI01000001	4947149	4949144	-	1995	1295	CI01000001_04944573_04950116;	exon:4948199-4948355,intron:4947464-4947919,exon:4947149-4947464,intron:4948355-4948724,;	c_a,c_b,c_c,T1_a,T1_b,T3_a,T3_c,T5_a,T5_b,T5_c,T7_a,T7_b,T7_c	8,8,11,10,4,5,5,6,8,22,5,2,4	72,84,79,68,22,39,55,31,20,49,44,7,50	sp|Q6DI35|TFP11_DANRE	Tuftelin-interacting	protein	11	OS=Danio	rerio	GN=tfip11	PE=1	SV=1//0
cid_circ_0185	CI01000001	5478199	5478705	+	506	201	CI01000001_05478200_05480124;	exon:5478537-5478738,;	c_b,c_c,T1_a	2,2,9	0,2,10	sp|P80971|COX42_THUOB	Cytochrome	c	oxidase	subunit	4	isoform	2,	mitochondrial	OS=Thunnus	obesus	PE=1	SV=2//3.39184e-66
cid_circ_0186	CI01000001	587834	593284	-	5450	3852	CI01000001_00580789_00602408;	exon:588069-588249,intron:589508-593180,;	c_a,c_b,c_c,T1_a,T1_b,T1_c,T3_a,T3_c,T5_a,T7_a,T7_c	16,6,2,3,9,3,4,6,2,9,12	29,39,32,25,15,13,10,30,13,34,25	sp|Q1JPZ3|SRC_DANRE	Proto-oncogene	tyrosine-protein	kinase	Src	OS=Danio	rerio	GN=src	PE=1	SV=2//0
cid_circ_0187	CI01000001	6015714	6016355	-	641	419	CI01000001_05969709_06015943;	exon:6015714-6016133,;	c_b,c_c,T7_a,T7_b	2,3,2,4	4,3,2,4	sp|Q64568|AT2B3_RAT	Plasma	membrane	calcium-transporting	ATPase	3	OS=Rattus	norvegicus	GN=Atp2b3	PE=2	SV=2//8.40461e-09
cid_circ_0188	CI01000001	6140610	6140986	-	376	376	--	--	c_a,c_b,c_c,T5_a,T5_c,T7_a,T7_c	3,2,2,4,3,7,5	0,0,0,0,0,0,0	--
cid_circ_0189	CI01000001	6154585	6155961	-	1376	658	CI01000001_06146900_06161111;	exon:6155427-6155620,exon:6155737-6155961,intron:6154696-6154937,;	c_a,c_b,T3_b,T3_c,T5_a,T7_a	7,8,2,5,3,5	9,3,5,3,6,9	sp|Q3UJD6|UBP19_MOUSE	Ubiquitin	carboxyl-terminal	hydrolase	19	OS=Mus	musculus	GN=Usp19	PE=1	SV=1//1.70719e-19
cid_circ_0190	CI01000001	6170182	6170359	-	177	177	CI01000001_06167374_06195286;	exon:6170182-6170359,;	c_a,c_b,T1_a,T7_a,T7_c	8,2,6,5,10	0,0,0,0,1	sp|Q61292|LAMB2_MOUSE	Laminin	subunit	beta-2	OS=Mus	musculus	GN=Lamb2	PE=2	SV=2//0
cid_circ_0191	CI01000001	6186303	6186965	-	662	369	CI01000001_06167374_06195286;	exon:6186303-6186483,exon:6186563-6186752,;	c_a,c_b,c_c,T1_a,T1_b,T1_c,T3_a,T3_b,T3_c,T5_a,T5_b,T5_c,T7_a,T7_b,T7_c	13,10,8,19,15,6,2,15,10,8,6,3,3,3,5	14,6,10,8,7,10,7,11,7,3,3,3,3,2,17	sp|Q61292|LAMB2_MOUSE	Laminin	subunit	beta-2	OS=Mus	musculus	GN=Lamb2	PE=2	SV=2//0
cid_circ_0192	CI01000001	6186844	6229764	-	42920	3842	CI01000001_06167374_06195286;	intron:6187791-6190618,exon:6187588-6187791,intron:6186965-6187588,exon:6190767-6190956,;	c_a,c_b,T1_c,T3_a,T3_b,T3_c,T5_a,T7_c	13,16,7,10,9,8,5,10	41,56,11,43,19,87,14,20	sp|Q61292|LAMB2_MOUSE	Laminin	subunit	beta-2	OS=Mus	musculus	GN=Lamb2	PE=2	SV=2//0
cid_circ_0193	CI01000001	6194839	6195252	-	413	413	--	--	c_a,c_b,c_c,T1_a,T1_b,T1_c,T3_a,T3_b,T3_c,T5_a,T5_b,T5_c,T7_a,T7_c	28,9,31,10,17,6,27,28,9,8,4,19,20,13	4,3,1,3,6,0,5,1,7,0,0,5,0,0	--
cid_circ_0194	CI01000001	6442968	6443649	+	681	681	--	--	c_b,T1_a,T1_b,T1_c,T3_a,T3_c	2,3,4,2,2,7	0,0,0,0,3,0	--
cid_circ_0195	CI01000001	6495807	6496275	+	468	468	--	--	c_a,c_b,T7_b	6,6,2	0,0,0	--
cid_circ_0196	CI01000001	6777076	6777920	-	844	327	CI01000001_06756063_06798700;	intron:6777455-6777782,;	c_a,T1_b,T3_a,T3_b,T3_c,T7_a	3,4,3,2,3,3	4,3,2,9,2,12	sp|Q80V70|MEGF6_MOUSE	Multiple	epidermal	growth	factor-like	domains	protein	6	OS=Mus	musculus	GN=Megf6	PE=2	SV=3//5.63656e-13
cid_circ_0197	CI01000001	6830361	6830787	+	426	426	--	--	c_b,c_c,T1_a,T1_b,T1_c,T3_a,T3_c,T5_c,T7_a,T7_b	6,9,5,6,10,14,5,5,6,2	2,0,1,0,0,0,0,2,0,0	--
cid_circ_0198	CI01000001	6880366	6880739	+	373	373	--	--	c_a,c_c,T7_c	4,2,5	0,0,0	--
cid_circ_0199	CI01000001	7022770	7024380	+	1610	1101	CI01000001_06996957_07040074;	intron:7022898-7023999,;	c_a,c_c,T1_a,T3_a,T3_b	2,8,6,2,3	6,6,0,6,2	sp|Q9HCE6|ARGAL_HUMAN	Rho	guanine	nucleotide	exchange	factor	10-like	protein	OS=Homo	sapiens	GN=ARHGEF10L	PE=1	SV=3//0
cid_circ_0200	CI01000001	7031867	7033656	+	1789	1702	CI01000001_06996957_07040074;	intron:7031954-7033441,exon:7033441-7033656,;	c_a,c_b,T1_a,T1_b,T5_c,T7_a	2,2,2,2,2,7	10,17,15,2,15,13	sp|Q9HCE6|ARGAL_HUMAN	Rho	guanine	nucleotide	exchange	factor	10-like	protein	OS=Homo	sapiens	GN=ARHGEF10L	PE=1	SV=3//0
cid_circ_0201	CI01000001	7074093	7078942	-	4849	4238	CI01000001_07071090_07114820;	exon:7078488-7078681,intron:7074443-7078488,;	c_a,T1_b,T3_b,T5_c,T7_b	5,4,2,2,2	5,3,6,12,4	sp|Q5THJ4|VP13D_HUMAN	Vacuolar	protein	sorting-associated	protein	13D	OS=Homo	sapiens	GN=VPS13D	PE=1	SV=2//0
cid_circ_0202	CI01000001	7078488	7078942	-	454	193	CI01000001_07071090_07114820;	exon:7078488-7078681,;	T3_b,T3_c,T5_b,T7_a,T7_c	2,6,5,8,2	1,1,0,0,1	sp|Q5THJ4|VP13D_HUMAN	Vacuolar	protein	sorting-associated	protein	13D	OS=Homo	sapiens	GN=VPS13D	PE=1	SV=2//0
cid_circ_0203	CI01000001	7084783	7085287	-	504	504	--	--	c_c,T5_a,T5_c	6,3,2	1,1,0	--
cid_circ_0204	CI01000001	7220401	7238067	+	17666	177	CI01000001_07231558_07266828;	exon:7231557-7231734,;	T1_b,T3_a,T5_b,T5_c	2,3,2,4	6,4,3,4	sp|O43432|IF4G3_HUMAN	Eukaryotic	translation	initiation	factor	4	gamma	3	OS=Homo	sapiens	GN=EIF4G3	PE=1	SV=2//1.73293e-20
cid_circ_0205	CI01000001	7231557	7238067	+	6510	177	CI01000001_07231558_07266828;	exon:7231557-7231734,;	c_a,c_b,T1_b,T3_a,T3_b,T3_c,T5_c	4,2,2,6,2,3,4	4,6,6,4,19,15,4	sp|O43432|IF4G3_HUMAN	Eukaryotic	translation	initiation	factor	4	gamma	3	OS=Homo	sapiens	GN=EIF4G3	PE=1	SV=2//1.73293e-20
cid_circ_0206	CI01000001	7231557	7238404	+	6847	177	CI01000001_07231558_07266828;	exon:7231557-7231734,;	c_a,c_b,c_c,T1_b,T3_a,T3_b,T3_c,T5_a,T7_a,T7_c	4,4,5,4,2,8,5,4,3,4	4,6,8,6,4,19,15,5,16,5	sp|O43432|IF4G3_HUMAN	Eukaryotic	translation	initiation	factor	4	gamma	3	OS=Homo	sapiens	GN=EIF4G3	PE=1	SV=2//1.73293e-20
cid_circ_0207	CI01000001	731427	731911	-	484	484	--	--	c_a,c_b,T1_a,T1_b,T3_a,T3_c,T5_c,T7_a,T7_b,T7_c	7,2,4,5,3,2,4,4,2,15	1,0,4,0,0,2,1,0,2,0	--
cid_circ_0208	CI01000001	7431345	7431662	+	317	317	--	--	c_a,c_b,c_c,T1_a,T1_b,T1_c,T3_a,T3_b,T3_c,T5_a,T5_b,T5_c,T7_a,T7_c	6,3,16,6,5,12,6,12,20,15,8,4,10,8	0,0,1,0,0,1,3,0,1,0,0,2,0,0	--
cid_circ_0209	CI01000001	7719456	7722760	+	3304	827	CI01000001_07678904_07760870;	intron:7719562-7720389,;	c_b,c_c,T1_a,T3_a,T3_b,T3_c,T5_c,T7_c	5,7,8,2,3,6,4,6	9,2,10,2,0,2,0,7	sp|Q9P2R6|RERE_HUMAN	Arginine-glutamic	acid	dipeptide	repeats	protein	OS=Homo	sapiens	GN=RERE	PE=1	SV=2//1.00818e-138
cid_circ_0210	CI01000001	7849634	7855017	+	5383	5134	CI01000001_07811962_07871073;	intron:7849727-7854861,;	c_a,c_b,T3_a,T3_b,T5_c	6,2,4,2,2	7,6,2,4,10	sp|Q1RNF8|SAM11_MOUSE	Sterile	alpha	motif	domain-containing	protein	11	OS=Mus	musculus	GN=Samd11	PE=2	SV=1//5.06444e-116
cid_circ_0211	CI01000001	7915891	7922331	+	6440	436	CI01000001_07908382_07926320;	exon:7915891-7916113,exon:7921887-7922101,;	c_a,c_b,c_c,T1_a,T3_a,T3_b,T3_c,T5_c,T7_a,T7_c	8,7,17,8,11,2,3,2,7,2	1,5,8,5,0,0,6,2,9,7	sp|Q8K430|KLH17_RAT	Kelch-like	protein	17	OS=Rattus	norvegicus	GN=Klhl17	PE=1	SV=1//0
cid_circ_0212	CI01000001	8198276	8233039	+	34763	21886	CI01000001_08208872_08234456;	intron:8211532-8214925,intron:8219180-8224913,intron:8224940-8228642,exon:8216878-8217141,intron:8228685-8232823,exon:8208082-8209116,exon:8232823-8233039,intron:8209116-8211119,intron:8214993-8216397,;	T5_c,T7_a,T7_c	5,6,11	28,80,105	sp|P31696|AGRIN_CHICK	Agrin	OS=Gallus	gallus	GN=AGRN	PE=1	SV=3//3.45479e-20
cid_circ_0213	CI01000001	8254229	8256672	+	2443	2443	CI01000001_08248565_08260072;	exon:8256465-8256672,intron:8254454-8256465,exon:8254229-8254454,;	c_a,c_c,T1_a,T1_b,T3_c,T5_a,T7_a	5,6,3,5,3,2,9	23,13,14,6,18,3,25	sp|P31696|AGRIN_CHICK	Agrin	OS=Gallus	gallus	GN=AGRN	PE=1	SV=3//7.95256e-06
cid_circ_0214	CI01000001	8271059	8278947	+	7888	7888	CI01000001_08271059_08344201;	intron:8278098-8278746,exon:8271058-8271281,exon:8277897-8278098,exon:8278746-8278947,intron:8271281-8277897,;	c_b,c_c,T1_a,T1_b,T5_a,T5_b,T7_a,T7_c	2,6,2,2,2,3,6,15	46,32,10,17,7,14,40,56	sp|P25304|AGRIN_RAT	Agrin	OS=Rattus	norvegicus	GN=Agrn	PE=1	SV=2//1.28233e-25
cid_circ_0215	CI01000001	8277897	8278947	+	1050	1050	CI01000001_08271059_08344201;	intron:8278098-8278746,exon:8277897-8278098,exon:8278746-8278947,;	c_a,c_b,T1_a,T1_b,T5_a,T5_b,T7_a,T7_c	5,6,10,8,2,5,10,3	19,20,7,11,3,6,17,22	sp|P25304|AGRIN_RAT	Agrin	OS=Rattus	norvegicus	GN=Agrn	PE=1	SV=2//1.28233e-25
cid_circ_0216	CI01000001	8289442	8289841	+	399	399	--	--	c_a,c_b,c_c,T1_a,T1_b,T3_a,T3_b,T3_c,T5_a,T5_b,T5_c,T7_a,T7_b,T7_c	2,15,5,10,11,7,11,6,6,5,16,10,9,16	0,0,0,0,0,0,0,0,0,0,0,0,0,0	--
cid_circ_0217	CI01000001	8374869	8377987	+	3118	1878	CI01000001_08365139_08380569;	intron:8376631-8377855,intron:8375269-8375551,intron:8375665-8376037,;	c_a,c_b,c_c,T3_b	4,3,20,2	336280283190	sp|Q90687|PTN11_CHICK	Tyrosine-protein	phosphatase	non-receptor	type	11	OS=Gallus	gallus	GN=PTPN11	PE=2	SV=1//5.99321e-08
cid_circ_0218	CI01000001	8377855	8378349	+	494	207	CI01000001_08365139_08380569;	intron:8377987-8378194,;	T1_b,T5_a,T7_a,T7_b	3,3,4,2	0,0,0,1	sp|Q90687|PTN11_CHICK	Tyrosine-protein	phosphatase	non-receptor	type	11	OS=Gallus	gallus	GN=PTPN11	PE=2	SV=1//5.99321e-08
cid_circ_0219	CI01000001	8380062	8380602	+	540	324	CI01000001_08365139_08380569;	intron:8380163-8380487,;	c_a,c_b,c_c,T1_a,T1_b,T1_c,T3_a,T3_b,T3_c,T5_a,T5_b,T5_c,T7_a,T7_b,T7_c	46,26,25,20,17,16,16,22,15,9,9,7,14,3,18	66,51,24,56,28,46,31,45,52,34,17,42,45,20,50	sp|Q90687|PTN11_CHICK	Tyrosine-protein	phosphatase	non-receptor	type	11	OS=Gallus	gallus	GN=PTPN11	PE=2	SV=1//5.99321e-08
cid_circ_0220	CI01000001	8380062	8380790	+	728	324	CI01000001_08365139_08380569;	intron:8380163-8380487,;	c_c,T1_b,T3_a,T3_c,T5_a,T7_a,T7_c	3,8,4,5,4,5,2	25,32,34,56,34,45,50	sp|Q90687|PTN11_CHICK	Tyrosine-protein	phosphatase	non-receptor	type	11	OS=Gallus	gallus	GN=PTPN11	PE=2	SV=1//5.99321e-08
cid_circ_0221	CI01000001	8447993	8448311	+	318	318	--	--	c_a,c_b,T3_b,T5_a,T5_c	2,4,9,3,2	0,0,0,0,0	--
cid_circ_0222	CI01000001	8764896	8765346	-	450	450	--	--	c_c,T1_c,T5_b	8,2,4	1,0,0	--
cid_circ_0223	CI01000001	8765253	8766317	-	1064	349	CI01000001_08764768_08766941;	intron:8765614-8765963,;	c_a,c_b,c_c,T1_a,T1_c,T3_a,T3_b,T3_c,T5_c,T7_c	3,4,10,12,3,2,5,4,5,8	23,23,13,12,3,33,10,12,11,12	sp|O14595|CTDS2_HUMAN	Carboxy-terminal	domain	RNA	polymerase	II	polypeptide	A	small	phosphatase	2	OS=Homo	sapiens	GN=CTDSP2	PE=1	SV=2//1.11541e-102
cid_circ_0224	CI01000001	8937470	8938067	+	597	406	CI01000001_08934325_08940532;	exon:8937470-8937876,;	c_a,c_c,T1_a,T1_b,T3_b,T3_c,T5_a,T5_c,T7_a,T7_c	7,4,2,2,4,2,2,2,2,2	6,6,12,6,0,8,0,12,5,8	sp|Q6NYM1|KLH21_DANRE	Kelch-like	protein	21	OS=Danio	rerio	GN=klhl21	PE=2	SV=1//0
cid_circ_0225	CI01000001	9145268	9145532	+	264	264	CI01000001_09132867_09145278;	exon:9145235-9145519,;	T1_a,T3_c,T7_b	4,5,2	48,88,57	sp|Q6AYD3|PA2G4_RAT	Proliferation-associated	protein	2G4	OS=Rattus	norvegicus	GN=Pa2g4	PE=1	SV=1//0
cid_circ_0226	CI01000001	9157369	9157546	+	177	177	--	--	T1_a,T5_a,T7_b,T7_c	2,6,2,2	0,0,0,0	--
cid_circ_0227	CI01000001	9264506	9265209	-	703	255	CI01000001_09228393_09265951;	exon:9264506-9264761,;	c_a,c_b,c_c,T1_a,T1_b,T1_c,T3_a,T3_b,T3_c,T7_a,T7_c	11,5,18,8,6,3,3,4,9,20,11	18,2,15,11,4,4,3,3,1,25,12	sp|P98157|LRP1_CHICK	Low-density	lipoprotein	receptor-related	protein	1	OS=Gallus	gallus	GN=LRP1	PE=2	SV=1//7.97395e-19
cid_circ_0228	CI01000001	9294346	9294610	+	264	264	--	--	c_a,T1_b,T1_c,T3_a,T3_c,T5_a,T5_b,T5_c,T7_a,T7_b,T7_c	7,18,13,9,11,3,18,10,11,6,12	0,0,0,0,0,0,0,0,0,0,0	--
cid_circ_0229	CI01000001	9446377	9447692	-	1315	348	CI01000001_09439380_09449840;	intron:9446479-9446827,;	c_a,c_b,c_c,T1_a,T1_b,T1_c,T3_a,T3_b,T5_b,T5_c,T7_a,T7_b	12,8,6,5,2,6,8,8,3,7,12,4	14,19,14,13,0,2,13,24,4,10,16,3	sp|Q6DG22|ADA_DANRE	Adenosine	deaminase	OS=Danio	rerio	GN=ada	PE=2	SV=2//1.29237e-176
cid_circ_0230	CI01000001	9446377	9449840	-	3463	2119	CI01000001_09439380_09449840;	intron:9447692-9449463,intron:9446479-9446827,;	c_a,c_b,c_c,T1_a,T1_b,T1_c,T3_a,T3_b,T3_c,T5_a,T5_b,T5_c,T7_a,T7_b,T7_c	18,20,19,10,6,4,7,9,11,13,10,12,13,3,10	14,24,14,16,0,2,13,24,15,14,4,12,26,4,17	sp|Q6DG22|ADA_DANRE	Adenosine	deaminase	OS=Danio	rerio	GN=ada	PE=2	SV=2//1.29237e-176
cid_circ_0231	CI01000001	9550011	9551379	-	1368	384	CI01000001_09540982_09554063;	exon:9551178-9551379,exon:9550316-9550499,;	c_a,c_b,T1_a,T5_a,T7_a	7,3,2,3,2	19,5,4,0,7	sp|P17927|CR1_HUMAN	Complement	receptor	type	1	OS=Homo	sapiens	GN=CR1	PE=1	SV=3//1.80681e-07
cid_circ_0232	CI01000001	9628641	9629129	-	488	488	--	--	c_a,c_b,c_c,T1_b,T1_c,T3_a,T3_b,T3_c,T5_a,T5_c,T7_a,T7_b,T7_c	5,2,12,2,4,6,2,13,3,7,10,2,9	4,0,2,4,2,3,7,0,2,1,0,0,0	--
cid_circ_0233	CI01000001	9677317	9684857	-	7540	7540	--	--	c_b,c_c,T1_b,T3_a	3,5,3,3	1,4,1,0	--
cid_circ_0234	CI01000001	9906186	9907085	-	899	899	--	--	T1_c,T3_c,T5_c,T7_c	2,3,3,6	0,0,0,0	--
cid_circ_0235	CI01000002	821551	822173	-	622	208	CI01000002_00805959_00822173;	exon:821965-822173,;	c_b,T3_a,T3_c,T5_c	2,9,2,3	0,5,0,1	sp|Q28161|PKP1_BOVIN	Plakophilin-1	OS=Bos	taurus	GN=PKP1	PE=2	SV=1//1.204e-107
cid_circ_0236	CI01000003	1395675	1396703	+	1028	1028	CI01000003_01382733_01410162;	exon:1396519-1396703,intron:1395880-1396519,exon:1395675-1395880,;	c_a,c_b,c_c,T1_a,T1_b,T1_c,T3_a,T3_b,T3_c,T5_a,T5_b,T5_c,T7_a,T7_b,T7_c	211,119,167,289,245,164,190,259,318,189,73,263,331,58,246	98,59,88,89,79,31,61,61,98,57,30,113,128,23,84	sp|Q804S5|MIB1_DANRE	E3	ubiquitin-protein	ligase	mib1	OS=Danio	rerio	GN=mib1	PE=1	SV=1//7.3871e-10
cid_circ_0237	CI01000003	1404955	1408996	+	4041	3735	CI01000003_01382733_01410162;	intron:1405063-1408798,;	c_a,c_c,T1_a,T1_c,T3_a,T3_b,T3_c,T5_b,T5_c,T7_a	7,7,6,4,3,2,12,5,8,3	8,14,3,5,11,14,21,6,11,3	sp|Q804S5|MIB1_DANRE	E3	ubiquitin-protein	ligase	mib1	OS=Danio	rerio	GN=mib1	PE=1	SV=1//7.3871e-10
cid_circ_0238	CI01000003	1432922	1435542	+	2620	2241	CI01000003_01430247_01451033;	intron:1433055-1434751,intron:1434838-1435383,;	c_a,c_c,T1_a,T5_b,T7_c	2,2,3,2,4	17,8,23,6,4	sp|Q804S5|MIB1_DANRE	E3	ubiquitin-protein	ligase	mib1	OS=Danio	rerio	GN=mib1	PE=1	SV=1//4.99177e-09
cid_circ_0239	CI01000003	2439889	2440789	+	900	900	--	--	c_a,c_b,T1_a,T1_b,T3_c,T5_a,T5_c,T7_a,T7_c	8,7,6,2,2,3,7,5,2	0,0,0,0,0,0,0,0,0	--
cid_circ_0240	CI01000003	273178	273496	+	318	318	--	--	c_a,c_b,c_c,T1_a,T1_b,T1_c,T3_a,T3_b,T3_c,T5_a,T5_b,T5_c,T7_a,T7_b,T7_c	111,59,65,44,17,42,29,18,26,46,9,37,34,16,29	0,0,0,0,0,0,0,0,0,0,0,0,0,0,0	--
cid_circ_0241	CI01000003	329132	331113	+	1981	1899	CI01000003_00323130_00336023;	intron:329297-331031,exon:329132-329297,;	c_a,c_b,c_c,T1_a,T1_b,T1_c,T3_a,T3_b,T3_c,T5_a,T5_b,T5_c,T7_a,T7_b,T7_c	66,55,41,31,38,18,74,65,46,31,19,44,36,23,62	1,6,4,6,0,1,6,7,3,0,1,3,7,0,2	sp|D3ZQJ0|CLD15_RAT	Claudin-15	OS=Rattus	norvegicus	GN=Cldn15	PE=1	SV=1//6.60106e-48
cid_circ_0242	CI01000003	393872	394946	+	1074	223	CI01000003_00390997_00406970;	exon:393872-394095,;	c_a,c_b,c_c,T1_a,T3_c,T5_a,T5_c,T7_a,T7_c	7,8,8,2,2,6,8,9,9	2,1,3,0,0,4,1,0,4	sp|Q8K4P0|WDR33_MOUSE	pre-mRNA	3&apos;	end	processing	protein	WDR33	OS=Mus	musculus	GN=Wdr33	PE=1	SV=1//5.37221e-18
cid_circ_0243	CI01000003	399276	400612	+	1336	649	CI01000003_00390997_00406970;	intron:399403-400052,;	c_a,c_b,c_c,T1_a,T1_b,T1_c,T3_a,T3_b,T3_c,T5_a,T5_c,T7_a,T7_c	6,29,25,21,13,13,2,5,13,8,3,2,6	0,3,0,1,0,1,0,1,2,0,0,4,2	sp|Q8K4P0|WDR33_MOUSE	pre-mRNA	3&apos;	end	processing	protein	WDR33	OS=Mus	musculus	GN=Wdr33	PE=1	SV=1//5.37221e-18
cid_circ_0244	CI01000003	672530	682492	+	9962	9062	CI01000003_00665762_00716862;	intron:673254-678909,intron:678960-682367,;	c_c,T1_a,T3_b,T3_c	6,4,5,2	3,9,14,14	sp|Q5PYH5|DLG1L_DANRE	Discs	large	homolog	1-like	protein	OS=Danio	rerio	GN=dlg1l	PE=2	SV=1//2.41704e-128
cid_circ_0245	CI01000003	672530	688463	+	15933	15933	CI01000003_00665762_00716862;	intron:685380-688088,intron:682492-685210,intron:673254-678909,intron:666094-673200,exon:685210-685380,;	c_c,T3_b,T3_c,T5_c,T7_a	9,6,4,2,3	36,27,35,35,22	sp|Q5PYH5|DLG1L_DANRE	Discs	large	homolog	1-like	protein	OS=Danio	rerio	GN=dlg1l	PE=2	SV=1//2.41704e-128
cid_circ_0246	CI01000003	678909	688463	+	9554	9003	CI01000003_00665762_00716862;	intron:685380-688088,intron:682492-685210,exon:685210-685380,intron:678960-682367,;	c_b,T1_a,T3_b,T3_c	3,16,3,5	21,34,16,24	sp|Q5PYH5|DLG1L_DANRE	Discs	large	homolog	1-like	protein	OS=Danio	rerio	GN=dlg1l	PE=2	SV=1//2.41704e-128
cid_circ_0247	CI01000003	688088	688463	+	375	375	--	--	c_a,c_b,c_c,T1_a,T1_b,T1_c,T3_a,T3_b,T3_c,T5_a,T5_c,T7_a	10,2,4,4,4,2,6,13,5,4,3,15	0,0,0,0,0,0,0,0,0,0,0,0	--
cid_circ_0248	CI01000003	732685	732908	+	223	223	CI01000003_00731635_00742538;	exon:732685-732908,;	c_b,T1_b,T5_a,T5_c,T7_a	2,4,2,6,3	3,3,1,2,4	sp|Q07891|TFR1_CRIGR	Transferrin	receptor	protein	1	OS=Cricetulus	griseus	GN=TFRC	PE=2	SV=1//0
cid_circ_0249	CI01000003	732685	733832	+	1147	1024	CI01000003_00731635_00742538;	intron:732908-733709,exon:732685-732908,;	c_a,c_c,T1_a,T1_b,T3_a,T3_b,T3_c,T5_a,T5_c,T7_a,T7_c	8,3,9,2,5,3,4,6,3,4,2	28,16,11,3,7,11,23,3,4,7,9	sp|Q07891|TFR1_CRIGR	Transferrin	receptor	protein	1	OS=Cricetulus	griseus	GN=TFRC	PE=2	SV=1//0
cid_circ_0250	CI01000003	733709	735562	+	1853	1401	CI01000003_00731635_00742538;	intron:733832-735233,;	c_a,c_b,c_c,T1_a,T1_b,T1_c,T3_a,T3_c,T5_b,T7_a,T7_b,T7_c	2,13,3,15,4,3,4,11,3,8,2,2	33,27,34,25,17,13,24,24,4,19,12,17	sp|Q07891|TFR1_CRIGR	Transferrin	receptor	protein	1	OS=Cricetulus	griseus	GN=TFRC	PE=2	SV=1//0
cid_circ_0251	CI01000003	737815	738435	+	620	170	CI01000003_00731635_00742538;	exon:737815-737985,;	c_a,c_b,c_c,T1_a,T1_b,T1_c,T3_a,T3_b,T3_c,T5_a,T5_b,T5_c,T7_a,T7_b,T7_c	83,44,71,100,43,38,56,53,50,17,13,54,26,13,16	18,16,21,31,11,23,17,22,22,16,18,10,14,5,19	sp|Q07891|TFR1_CRIGR	Transferrin	receptor	protein	1	OS=Cricetulus	griseus	GN=TFRC	PE=2	SV=1//0
cid_circ_0252	CI01000003	781244	788293	+	7049	7049	CI01000003_00747650_00802075;	intron:764647-801904,;	c_a,c_b,c_c,T1_a,T1_b,T1_c,T3_a,T3_b,T3_c,T5_a,T5_b,T5_c,T7_a,T7_b,T7_c	7,12,19,10,16,6,16,18,8,15,9,10,26,11,10	1,8,0,16,4,6,6,4,5,6,2,2,6,5,6	-//-
cid_circ_0253	CI01000003	788115	788293	+	178	178	CI01000003_00747650_00802075;	intron:764647-801904,;	T1_a,T3_b,T5_b	4,10,3	10,2,2	-//-
cid_circ_0254	CI01000003	842412	847014	+	4602	178	CI01000003_00842413_00868623;	exon:842412-842590,;	c_a,c_b,T1_c,T3_a,T3_b,T3_c,T5_a,T7_a,T7_b	2,6,2,3,3,11,3,9,2	9,5,0,6,4,20,11,7,2	sp|O54967|ACK1_MOUSE	Activated	CDC42	kinase	1	OS=Mus	musculus	GN=Tnk2	PE=1	SV=2//6.61356e-13
cid_circ_0255	CI01000003	842412	851993	+	9581	4175	CI01000003_00842413_00868623;	exon:842412-842590,intron:842590-846374,exon:851780-851993,;	c_a,T1_b,T3_a,T3_c,T5_c,T7_a,T7_c	2,6,2,2,2,7,2	13,7,13,23,7,10,10	sp|O54967|ACK1_MOUSE	Activated	CDC42	kinase	1	OS=Mus	musculus	GN=Tnk2	PE=1	SV=2//6.61356e-13
cid_circ_0256	CI01000004	10068864	10069740	+	876	876	--	--	c_a,T1_a,T1_b,T1_c,T3_a,T3_b,T5_b,T5_c	4,2,5,3,9,3,2,5	2,0,3,3,0,0,0,0	--
cid_circ_0257	CI01000004	10917041	10917382	+	341	341	--	--	c_a,c_b,T1_a,T3_a,T3_b,T3_c,T5_b,T7_a	8,2,6,3,2,2,8,3	0,0,0,0,0,0,0,0	--
cid_circ_0258	CI01000004	11096495	11098951	+	2456	2152	CI01000004_11091985_11100992;	intron:11096595-11096885,intron:11096975-11098837,;	c_a,c_b,c_c,T1_b,T5_a,T5_c,T7_a,T7_c	2,4,3,3,2,3,8,2	12,10,5,3,1,3,18,17	sp|O46563|VATH_BOVIN	V-type	proton	ATPase	subunit	H	OS=Bos	taurus	GN=ATP6V1H	PE=2	SV=2//1.75014e-102
cid_circ_0259	CI01000004	11107860	11111489	+	3629	3629	--	--	T1_c,T3_a,T7_c	4,4,6	0,0,0	--
cid_circ_0260	CI01000004	11111296	11119382	+	8086	8086	--	--	c_b,c_c,T1_a,T1_b,T3_a,T3_b,T3_c,T5_a,T5_b,T5_c,T7_b,T7_c	4,2,3,5,4,2,2,7,3,18,3,4	0,0,0,0,0,0,0,0,0,0,0,0	--
cid_circ_0261	CI01000004	11111296	11127450	+	16154	16154	--	--	c_a,T1_a,T5_b,T5_c,T7_c	4,2,3,2,10	0,0,0,0,0	--
cid_circ_0262	CI01000004	11118990	11119382	+	392	392	--	--	c_a,c_b,c_c,T3_a,T3_c,T7_a,T7_c	2,5,4,2,5,7,8	0,0,0,0,0,0,0	--
cid_circ_0263	CI01000004	11118990	11123183	+	4193	4193	--	--	c_c,T1_b,T3_b,T5_c,T7_b,T7_c	2,2,4,5,2,3	0,0,0,0,0,0	--
cid_circ_0264	CI01000004	11224397	11225358	+	961	961	--	--	c_b,c_c,T1_a	17,5,4	15,8,0	--
cid_circ_0265	CI01000004	11507339	11508896	+	1557	958	CI01000004_11505808_11516796;	intron:11507424-11508382,;	c_a,c_c,T1_a,T5_c,T7_c	2,2,3,2,3	21,21,21,6,10	sp|Q92783|STAM1_HUMAN	Signal	transducing	adapter	molecule	1	OS=Homo	sapiens	GN=STAM	PE=1	SV=3//0
cid_circ_0266	CI01000004	11508382	11508896	+	514	514	--	--	c_a,T1_a,T5_c,T7_a	4,5,2,6	0,0,0,0	--
cid_circ_0267	CI01000004	1187391	1187763	+	372	372	--	--	T3_a,T3_c,T7_c	2,7,2	0,0,0	--
cid_circ_0268	CI01000004	12320159	12320311	+	152	152	--	--	c_a,c_c,T3_a,T7_b,T7_c	3,2,3,5,10	0,0,0,0,0	--
cid_circ_0269	CI01000004	12323367	12323953	-	586	586	--	--	c_c,T1_b,T1_c,T3_a,T3_b,T3_c,T5_a,T5_b,T5_c,T7_a,T7_c	13,4,3,8,4,14,2,4,7,19,7	0,0,0,0,0,1,1,0,0,0,0	--
cid_circ_0270	CI01000004	12733574	12733841	+	267	267	--	--	c_a,c_b,c_c,T1_a,T1_b,T1_c,T3_a,T3_b,T3_c,T5_a,T5_b,T5_c,T7_a,T7_b,T7_c	390,360,456,362,364,263,180,165,260,185,65,233,341,91,347	0,0,0,0,0,0,0,0,0,0,0,0,0,0,0	--
cid_circ_0271	CI01000004	12801533	12801881	-	348	348	--	--	c_a,c_b,c_c,T1_a,T1_b,T3_a,T3_b,T3_c,T5_a,T5_b,T5_c,T7_a,T7_c	2,9,4,5,9,5,23,13,3,3,2,4,14	0,0,0,0,0,0,0,0,0,0,0,0,0	--
cid_circ_0272	CI01000004	1286962	1287411	-	449	449	--	--	c_b,c_c,T1_c,T3_c,T7_a	2,7,2,2,5	0,0,0,0,0	--
cid_circ_0273	CI01000004	1290730	1292831	-	2101	2101	--	--	c_a,c_b,c_c,T1_a,T3_a,T3_c,T7_a,T7_c	4,6,3,9,2,2,2,4	0,3,0,2,0,0,0,0	--
cid_circ_0274	CI01000004	12976709	12977084	-	375	375	--	--	c_b,T1_a,T3_c,T5_b,T7_a,T7_c	4,8,2,6,2,4	0,0,0,0,0,0	--
cid_circ_0275	CI01000004	1313728	1317757	-	4029	1717	CI01000004_01311508_01319203;	intron:1315905-1317622,;	c_a,c_b,c_c,T1_a,T1_b,T1_c,T3_a,T3_b,T3_c,T5_a,T5_b,T5_c,T7_a,T7_b,T7_c	40,14,19,20,38,15,23,8,5,12,5,26,30,9,5	20,8,1,14,0,1,6,16,4,6,2,9,7,2,1	sp|Q802W2|A9A1B_DANRE	Aldehyde	dehydrogenase	family	9	member	A1-B	OS=Danio	rerio	GN=aldh9a1b	PE=2	SV=2//0
cid_circ_0276	CI01000004	13150873	13151432	-	559	287	CI01000004_13127356_13168751;	intron:13150985-13151272,;	c_a,T1_a,T1_c,T3_a,T3_c,T5_a,T5_b,T7_a,T7_c	7,4,3,2,2,6,8,2,15	17,8,1,13,13,3,5,23,13	sp|Q9NR50|EI2BG_HUMAN	Translation	initiation	factor	eIF-2B	subunit	gamma	OS=Homo	sapiens	GN=EIF2B3	PE=1	SV=1//0
cid_circ_0277	CI01000004	1323058	1324303	+	1245	748	CI01000004_01321057_01329157;	intron:1323218-1323966,;	c_a,c_b,c_c,T1_a,T1_b,T1_c,T3_a,T3_b,T3_c,T5_a,T5_b,T5_c,T7_a,T7_b,T7_c	25,5,12,13,11,10,19,28,28,13,3,14,32,4,2	6,7,10,0,2,0,4,6,1,7,2,21,13,3,18	sp|Q7ZV79|UCK2B_DANRE	Uridine-cytidine	kinase	2-B	OS=Danio	rerio	GN=uck2b	PE=2	SV=1//9.72609e-139
cid_circ_0278	CI01000004	13790035	13790711	+	676	676	--	--	c_a,c_b,c_c,T1_a,T1_b,T1_c,T3_a,T3_b,T3_c,T5_a,T5_b,T5_c,T7_a,T7_b,T7_c	29,20,35,39,33,13,15,19,16,16,6,14,30,13,15	0,0,0,0,0,0,0,0,0,0,0,0,0,0,0	--
cid_circ_0279	CI01000004	14215454	14218519	+	3065	2810	CI01000004_14172465_14263988;	intron:14215582-14218392,;	c_a,c_b,c_c,T1_a,T1_b,T1_c,T3_a,T3_b,T3_c,T5_a,T5_b,T5_c,T7_a,T7_b,T7_c	97,62,73,34,37,19,81,59,83,36,39,72,94,29,92	9,17,13,13,3,8,19,12,19,20,15,30,10,20,43	sp|Q9UJF2|NGAP_HUMAN	Ras	GTPase-activating	protein	nGAP	OS=Homo	sapiens	GN=RASAL2	PE=1	SV=2//0
cid_circ_0280	CI01000004	14215454	14235100	+	19646	19281	CI01000004_14172465_14263988;	intron:14218519-14234990,intron:14215582-14218392,;	T3_b,T5_c,T7_a,T7_c	4,3,4,4	34,56,16,73	sp|Q9UJF2|NGAP_HUMAN	Ras	GTPase-activating	protein	nGAP	OS=Homo	sapiens	GN=RASAL2	PE=1	SV=2//0
cid_circ_0281	CI01000004	14331977	14335891	+	3914	3697	CI01000004_14283392_14361256;	intron:14332144-14334000,exon:14331977-14332144,intron:14334189-14334569,exon:14334000-14334189,intron:14334687-14335792,;	c_a,c_b,T1_b,T3_c,T5_a,T7_a,T7_c	2,2,4,4,2,2,4	46,38,8,51,13,31,49	sp|Q1LVF0|LAMC1_DANRE	Laminin	subunit	gamma-1	OS=Danio	rerio	GN=lamc1	PE=2	SV=2//5.78059e-53
cid_circ_0282	CI01000004	14334000	14335891	+	1891	1674	CI01000004_14283392_14361256;	intron:14334687-14335792,intron:14334189-14334569,exon:14334000-14334189,;	T1_b,T1_c,T5_a,T7_a	4,2,3,2	2,10,9,18	sp|Q1LVF0|LAMC1_DANRE	Laminin	subunit	gamma-1	OS=Danio	rerio	GN=lamc1	PE=2	SV=2//5.78059e-53
cid_circ_0283	CI01000004	14882665	14883511	+	846	846	--	--	c_a,T1_a,T3_a,T3_b	6,10,2,4	0,0,2,0	--
cid_circ_0284	CI01000004	14892352	14892897	+	545	441	CI01000004_14889786_14894594;	exon:14892352-14892590,exon:14892694-14892897,;	c_c,T1_a,T5_b,T5_c,T7_a,T7_c	4,11,4,3,5,5	0,8,0,5,1,2	sp|Q6V595|KLHL6_MOUSE	Kelch-like	protein	6	OS=Mus	musculus	GN=Klhl6	PE=2	SV=2//0
cid_circ_0285	CI01000004	14938015	14940297	+	2282	2282	--	--	c_b,T1_c,T3_a,T3_b,T3_c,T7_a,T7_b	4,2,2,5,2,5,3	0,0,0,0,0,0,0	--
cid_circ_0286	CI01000004	15064648	15072207	-	7559	2486	CI01000004_15063428_15066310;CI01000004_15068206_15086386;	intron:15064841-15065683,exon:15065829-15066310,;intron:15068585-15069748,;	T5_a,T5_b,T5_c,T7_b,T7_c	4,4,5,4,3	414144421114345	sp|Q53G44|IF44L_HUMAN	Interferon-induced	protein	44-like	OS=Homo	sapiens	GN=IFI44L	PE=2	SV=3//1.94248e-82;sp|P14400|ENP1_TORCA	Electromotor	neuron-associated	protein	1	(Fragment)	OS=Torpedo	californica	PE=2	SV=1//3.08952e-155
cid_circ_0287	CI01000004	15065683	15072522	-	6839	481	CI01000004_15063428_15066310;	exon:15065829-15066310,;	T3_a,T5_a,T5_b,T7_b	5,2,3,2	7,20,14,10	sp|Q53G44|IF44L_HUMAN	Interferon-induced	protein	44-like	OS=Homo	sapiens	GN=IFI44L	PE=2	SV=3//1.94248e-82
cid_circ_0288	CI01000004	15066579	15073337	-	6758	1163	CI01000004_15068206_15086386;	intron:15068585-15069748,;	c_b,c_c,T5_c,T7_c	2,3,5,2	0,1,11,1	sp|P14400|ENP1_TORCA	Electromotor	neuron-associated	protein	1	(Fragment)	OS=Torpedo	californica	PE=2	SV=1//3.08952e-155
cid_circ_0289	CI01000004	15245273	15245765	+	492	492	--	--	c_a,c_b,c_c,T1_a,T1_b,T1_c,T3_a,T3_b,T3_c,T5_a,T7_a,T7_c	6,10,9,12,12,4,5,3,10,8,8,5	0,0,0,0,0,0,0,0,0,0,2,0	--
cid_circ_0290	CI01000004	15334724	15335499	-	775	775	--	--	c_a,c_b,c_c,T1_a,T1_b,T1_c,T3_a,T3_b,T3_c,T5_a,T5_c,T7_a,T7_b,T7_c	13,19,19,4,17,18,7,21,6,10,11,4,4,15	8,2,10,0,1,0,0,2,9,3,8,4,1,0	--
cid_circ_0291	CI01000004	15381407	15384526	-	3119	2876	CI01000004_15370117_15389832;	intron:15382439-15384397,intron:15381463-15382381,;	c_a,c_b,c_c,T1_a,T1_b,T1_c,T3_a,T3_b,T3_c,T5_b,T5_c,T7_a,T7_b,T7_c	14,8,8,3,4,2,18,9,3,5,6,3,2,6	36,27,40,19,14,27,35,39,33,17,39,40,13,29	sp|Q90XF2|KPCI_DANRE	Protein	kinase	C	iota	type	OS=Danio	rerio	GN=prkci	PE=2	SV=2//0
cid_circ_0292	CI01000004	15537612	15538161	-	549	547	CI01000004_15483948_15538159;	exon:15537612-15538159,;	c_a,c_b,c_c,T1_a,T1_b,T3_a,T3_b,T3_c,T5_a,T5_b,T5_c,T7_a,T7_b,T7_c	11,18,35,17,8,8,9,14,13,2,6,17,4,3	16,31,25,20,15,12,14,19,13,7,16,34,7,12	sp|P06213|INSR_HUMAN	Insulin	receptor	OS=Homo	sapiens	GN=INSR	PE=1	SV=4//0
cid_circ_0293	CI01000004	15563951	15567395	-	3444	2151	CI01000004_15561061_15573201;	intron:15564049-15564459,intron:15564572-15566313,;	c_a,c_b,c_c,T1_a,T1_b,T1_c,T3_a,T3_b,T3_c,T5_a,T5_b,T5_c,T7_a,T7_c	9,12,14,15,29,5,18,6,11,5,2,6,8,8	16,11,20,26,3,4,14,23,31,18,7,18,34,20	sp|P70187|HIAT1_MOUSE	Hippocampus	abundant	transcript	1	protein	OS=Mus	musculus	GN=Hiat1	PE=2	SV=3//0
cid_circ_0294	CI01000004	15566313	15567395	-	1082	1082	--	--	c_a,c_b,c_c,T1_b,T3_b,T3_c,T5_a,T5_c,T7_c	9,3,2,4,3,2,2,7,5	1,0,1,0,5,0,0,0,0	--
cid_circ_0295	CI01000004	15568445	15571186	-	2741	625	CI01000004_15561061_15573201;	intron:15568664-15568900,exon:15570884-15571054,exon:15568445-15568664,;	c_a,c_c,T1_b,T3_a,T3_b,T3_c,T7_a	2,6,8,6,2,2,4	27,21,8,23,16,19,29	sp|P70187|HIAT1_MOUSE	Hippocampus	abundant	transcript	1	protein	OS=Mus	musculus	GN=Hiat1	PE=2	SV=3//0
cid_circ_0296	CI01000004	15715836	15716821	+	985	985	--	--	c_b,c_c,T5_b,T7_a	2,7,2,5	0,0,0,0	--
cid_circ_0297	CI01000004	15800683	15801283	+	600	292	CI01000004_15787382_15803133;	exon:15800991-15801283,;	c_b,c_c,T1_a,T3_c,T5_a,T7_c	2,4,7,3,4,4	5,5,0,5,2,15	sp|Q99973|TEP1_HUMAN	Telomerase	protein	component	1	OS=Homo	sapiens	GN=TEP1	PE=1	SV=2//0
cid_circ_0298	CI01000004	15802808	15803121	+	313	313	--	--	c_a,c_b,c_c,T1_a,T1_c,T7_c	3,2,3,2,4,2	0,0,0,0,0,0	--
cid_circ_0299	CI01000004	15892181	15892822	+	641	641	CI01000004_15892502_15900203;	exon:15890372-15892822,;	c_a,c_b,T1_a,T1_b,T3_a,T5_a,T5_b,T7_a,T7_c	9,10,4,3,6,4,5,3,10	228,169,172,96,190,118,106,246,216	sp|Q8N7N5|DCAF8_MOUSE	DDB1-	and	CUL4-associated	factor	8	OS=Mus	musculus	GN=Dcaf8	PE=1	SV=1//0
cid_circ_0300	CI01000004	15892181	15895022	+	2841	2841	CI01000004_15892502_15900203;	intron:15894561-15894927,intron:15892822-15894420,exon:15890372-15892822,;	c_a,c_b,c_c,T1_a,T1_b,T1_c,T3_a,T3_b,T5_a,T5_b,T7_a,T7_b,T7_c	21,10,5,7,6,2,6,6,5,5,19,6,9	264,209,145,224,111,86,255,198,159,117,277,127,241	sp|Q8N7N5|DCAF8_MOUSE	DDB1-	and	CUL4-associated	factor	8	OS=Mus	musculus	GN=Dcaf8	PE=1	SV=1//0
cid_circ_0301	CI01000004	15894420	15895022	+	602	366	CI01000004_15892502_15900203;	intron:15894561-15894927,;	c_a,c_b,c_c,T1_a,T1_b,T1_c,T3_a,T3_b,T3_c,T5_a,T5_b,T5_c,T7_a,T7_b,T7_c	47,57,82,24,25,28,19,21,21,14,19,33,50,9,58	22,15,15,37,5,3,23,25,4,18,7,20,14,5,10	sp|Q8N7N5|DCAF8_MOUSE	DDB1-	and	CUL4-associated	factor	8	OS=Mus	musculus	GN=Dcaf8	PE=1	SV=1//0
cid_circ_0302	CI01000004	16069687	16070391	-	704	704	--	--	c_a,c_b,c_c,T1_a,T1_b,T3_a,T3_b,T3_c,T5_c,T7_a	4,6,5,2,4,3,3,5,2,3	0,0,0,0,0,0,0,0,0,0	--
cid_circ_0303	CI01000004	1608853	1610171	-	1318	1049	CI01000004_01605140_01622364;	intron:1608978-1609299,intron:1609354-1610082,;	c_c,T3_c,T7_a	7,2,3	3,0,17	sp|O12990|JAK1_DANRE	Tyrosine-protein	kinase	JAK1	OS=Danio	rerio	GN=jak1	PE=1	SV=1//0
cid_circ_0304	CI01000004	16176535	16177046	-	511	511	--	--	c_b,T1_c,T3_a,T3_b,T5_b,T5_c	2,5,4,4,5,2	1,1,0,0,0,0	--
cid_circ_0305	CI01000004	16191427	16194606	-	3179	3179	--	--	c_c,T1_a,T1_b,T5_a,T5_c,T7_a	4,4,5,3,4,8	0,0,0,0,4,0	--
cid_circ_0306	CI01000004	16194454	16194877	-	423	205	CI01000004_16183581_16194877;	exon:16194672-16194877,;	c_a,c_b,c_c,T1_a,T1_b,T1_c,T3_a,T3_c,T5_c,T7_a	16,6,17,7,5,2,5,3,9,3	9,6,3,0,5,3,0,1,3,3	sp|Q9QXW9|LAT2_MOUSE	Large	neutral	amino	acids	transporter	small	subunit	2	OS=Mus	musculus	GN=Slc7a8	PE=1	SV=1//0
cid_circ_0307	CI01000004	16206440	16206734	-	294	294	--	--	c_b,c_c,T1_a,T1_c,T3_b,T7_a	4,2,3,7,2,3	0,0,0,0,0,0	--
cid_circ_0308	CI01000004	16519846	16529930	+	10084	3341	CI01000004_16490931_16555397;	intron:16526020-16529361,;	c_a,T1_b,T5_c,T7_a	2,3,5,2	1,0,6,2	sp|Q5XHY1|LR16B_RAT	Leucine-rich	repeat-containing	protein	16B	OS=Rattus	norvegicus	GN=Lrrc16b	PE=2	SV=2//0
cid_circ_0309	CI01000004	16989152	16990503	-	1351	1351	--	--	c_b,c_c,T3_b,T5_c,T7_c	6,2,2,3,2	0,0,0,0,0	--
cid_circ_0310	CI01000004	17430023	17430856	-	833	833	--	--	c_c,T1_a,T1_b,T3_a,T3_c,T5_a	8,9,2,3,2,4	4,1,0,0,1,0	--
cid_circ_0311	CI01000004	1805671	1806271	+	600	600	--	--	c_a,c_b,T1_a,T1_b,T3_b,T3_c,T5_a,T5_c,T7_a,T7_c	5,10,5,7,4,8,3,4,4,4	0,2,0,0,0,0,0,0,0,0	--
cid_circ_0312	CI01000004	1867534	1868986	+	1452	353	CI01000004_01867166_01868986;	intron:1868218-1868571,;	c_b,T1_a,T1_c,T3_a,T3_c,T5_c,T7_a	2,5,5,4,4,2,6	18,1,8,12,5,12,8	-//-
cid_circ_0313	CI01000004	2225156	2227474	-	2318	1565	CI01000004_02198207_02227474;	intron:2225317-2226882,;	c_a,c_b,c_c	5,2,4	9,6,8	sp|Q91WG5|AAKG2_MOUSE	5&apos;-AMP-activated	protein	kinase	subunit	gamma-2	OS=Mus	musculus	GN=Prkag2	PE=1	SV=2//0
cid_circ_0314	CI01000004	2265085	2269864	-	4779	2782	CI01000004_02245903_02355814;	exon:2265085-2265289,intron:2266795-2269373,;	c_a,c_c,T1_b	10,4,2	21,15,9	sp|Q8BRH4|KMT2C_MOUSE	Histone-lysine	N-methyltransferase	2C	OS=Mus	musculus	GN=Kmt2c	PE=1	SV=2//4.33125e-08
cid_circ_0315	CI01000004	2286454	2289762	-	3308	494	CI01000004_02245903_02355814;	intron:2286619-2286931,exon:2286931-2287113,;	c_a,c_b,c_c,T1_a,T1_b,T1_c,T3_a,T3_b,T3_c,T5_a,T5_b,T5_c,T7_a,T7_b,T7_c	32,16,29,26,33,13,52,23,32,15,13,29,40,10,20	24,18,24,15,14,17,25,22,39,17,10,30,20,3,11	sp|Q8BRH4|KMT2C_MOUSE	Histone-lysine	N-methyltransferase	2C	OS=Mus	musculus	GN=Kmt2c	PE=1	SV=2//4.33125e-08
cid_circ_0316	CI01000004	2311617	2313030	-	1413	1078	CI01000004_02245903_02355814;	intron:2311789-2312867,;	c_c,T1_a,T1_c,T3_a	2,2,4,3	2,1,1,5	sp|Q8BRH4|KMT2C_MOUSE	Histone-lysine	N-methyltransferase	2C	OS=Mus	musculus	GN=Kmt2c	PE=1	SV=2//4.33125e-08
cid_circ_0317	CI01000004	2319198	2325775	-	6577	6369	CI01000004_02245903_02355814;	intron:2319938-2325589,intron:2319308-2319840,exon:2325589-2325775,;	c_a,c_b,c_c,T1_a,T1_b,T1_c,T3_a,T3_b,T3_c,T5_a,T5_c,T7_b,T7_c	13,9,4,4,8,4,6,4,12,6,15,2,8	72,59,61,30,15,24,24,21,57,41,39,13,55	sp|Q8BRH4|KMT2C_MOUSE	Histone-lysine	N-methyltransferase	2C	OS=Mus	musculus	GN=Kmt2c	PE=1	SV=2//4.33125e-08
cid_circ_0318	CI01000004	2319198	2332553	-	13355	10773	CI01000004_02245903_02355814;	intron:2319938-2325589,exon:2325589-2325775,intron:2319308-2319840,intron:2325775-2327683,intron:2329903-2332399,;	T5_b,T7_a,T7_c	3,5,5	18,55,72	sp|Q8BRH4|KMT2C_MOUSE	Histone-lysine	N-methyltransferase	2C	OS=Mus	musculus	GN=Kmt2c	PE=1	SV=2//4.33125e-08
cid_circ_0319	CI01000004	2325589	2332553	-	6964	4590	CI01000004_02245903_02355814;	exon:2325589-2325775,intron:2329903-2332399,intron:2325775-2327683,;	c_a,c_b,c_c,T1_a,T1_b,T1_c,T3_a,T3_b,T3_c,T5_a,T5_c,T7_a,T7_b,T7_c	10,18,8,5,13,4,9,11,8,10,13,16,3,8	8,13,11,8,10,5,10,8,30,5,21,14,11,19	sp|Q8BRH4|KMT2C_MOUSE	Histone-lysine	N-methyltransferase	2C	OS=Mus	musculus	GN=Kmt2c	PE=1	SV=2//4.33125e-08
cid_circ_0320	CI01000004	2332399	2353529	-	21130	17989	CI01000004_02245903_02355814;	intron:2341672-2353346,intron:2332553-2338685,exon:2353346-2353529,;	c_a,T3_a,T3_b,T5_a	3,7,3,4	16,16,19,12	sp|Q8BRH4|KMT2C_MOUSE	Histone-lysine	N-methyltransferase	2C	OS=Mus	musculus	GN=Kmt2c	PE=1	SV=2//4.33125e-08
cid_circ_0321	CI01000004	2608899	2609638	-	739	516	CI01000004_02608555_02621378;	intron:2608713-2609229,;	c_a,c_b,c_c,T1_a,T1_b,T1_c,T3_a,T3_b,T3_c,T5_a,T5_b,T5_c,T7_a,T7_c	14,16,17,8,12,6,17,13,17,10,9,11,5,5	1,0,0,0,0,0,0,0,0,0,0,1,0,2	sp|Q6DFG0|RH21A_XENLA	Rho	GTPase-activating	protein	21-A	OS=Xenopus	laevis	GN=arhgap21-a	PE=2	SV=1//9.24942e-59
cid_circ_0322	CI01000004	2621078	2621378	-	300	174	CI01000004_02608555_02621378;	exon:2621204-2621378,;	T1_b,T1_c,T3_a,T5_b,T5_c,T7_b,T7_c	3,4,2,2,6,3,2	3,2,1,0,4,0,5	sp|Q6DFG0|RH21A_XENLA	Rho	GTPase-activating	protein	21-A	OS=Xenopus	laevis	GN=arhgap21-a	PE=2	SV=1//9.24942e-59
cid_circ_0323	CI01000004	275583	276226	+	643	166	CI01000004_00266091_00278846;	exon:276060-276226,;	c_a,c_b,c_c,T1_a,T1_b,T1_c,T3_a,T3_b,T3_c,T5_a,T5_b,T5_c,T7_a,T7_b,T7_c	63,42,38,48,54,27,62,58,65,44,21,55,68,10,49	4,7,2,8,11,0,8,3,8,3,3,3,13,1,4	sp|Q8BHJ5|TBL1R_MOUSE	F-box-like/WD	repeat-containing	protein	TBL1XR1	OS=Mus	musculus	GN=Tbl1xr1	PE=1	SV=1//0
cid_circ_0324	CI01000004	2804146	2806174	-	2028	1725	CI01000004_02777722_02810321;	intron:2804360-2806085,;	c_c,T1_a,T3_c,T5_c	2,5,3,2	19,11,21,11	sp|Q5ZLM0|CDC73_CHICK	Parafibromin	OS=Gallus	gallus	GN=CDC73	PE=2	SV=1//0
cid_circ_0325	CI01000004	2835908	2836553	-	645	645	--	--	c_c,T1_a,T1_b,T3_b,T3_c,T5_a,T7_a,T7_b	6,5,6,3,2,3,2,3	0,1,0,5,2,0,7,0	--
cid_circ_0326	CI01000004	2848612	2850230	-	1618	692	CI01000004_02834634_02863535;	intron:2849077-2849769,;	T1_c,T7_b,T7_c	3,4,5	0,6,14	sp|Q9C091|GRB1L_HUMAN	GREB1-like	protein	OS=Homo	sapiens	GN=GREB1L	PE=2	SV=2//0
cid_circ_0327	CI01000004	3172394	3175927	+	3533	3533	--	--	c_a,c_b,c_c,T1_a,T1_b,T1_c,T3_a,T3_b,T3_c,T5_a,T5_b,T5_c,T7_a,T7_b,T7_c	30,28,34,23,34,15,28,26,25,14,14,20,32,2,29	0,0,0,0,0,0,0,0,0,0,0,0,0,0,0	--
cid_circ_0328	CI01000004	3189507	3190040	-	533	186	CI01000004_03187077_03196194;	exon:3189854-3190040,;	c_a,c_b,c_c,T1_a,T1_b,T1_c,T3_a,T3_b,T3_c,T5_a,T5_c,T7_a,T7_c	13,10,10,6,13,9,4,3,10,5,12,10,7	7,8,8,7,13,6,3,4,5,3,15,9,12	sp|Q5ZI69|RM37_CHICK	39S	ribosomal	protein	L37,	mitochondrial	OS=Gallus	gallus	GN=MRPL37	PE=2	SV=2//4.5199e-144
cid_circ_0329	CI01000004	3343793	3345648	+	1855	1232	CI01000004_03324524_03348961;	intron:3344275-3345507,;	c_a,c_b,c_c,T1_a,T1_b,T1_c,T3_a,T3_b,T3_c,T5_a,T5_b,T5_c,T7_a,T7_c	7,10,20,12,14,2,2,9,11,7,2,11,14,12	1,2,0,0,0,0,6,7,5,1,0,0,7,8	sp|Q9PW73|SOJO_XENLA	Cytoskeletal	protein	Sojo	OS=Xenopus	laevis	GN=sojo	PE=2	SV=2//1.66978e-80
cid_circ_0330	CI01000004	3618934	3635294	-	16360	16009	CI01000004_03612407_03645686;	intron:3626330-3631752,intron:3631795-3634800,intron:3634848-3635222,intron:3619029-3626237,;	c_c,T1_c,T7_a	5,5,3	25,18,31	sp|P61132|SIAT6_PANTR	CMP-N-acetylneuraminate-beta-1,4-galactoside	alpha-2,3-sialyltransferase	OS=Pan	troglodytes	GN=ST3GAL3	PE=2	SV=1//5.47683e-88
cid_circ_0331	CI01000004	3618934	3645726	-	26792	26292	CI01000004_03612407_03645686;	intron:3619029-3626237,intron:3634848-3635222,intron:3626330-3631752,intron:3635294-3645577,intron:3631795-3634800,;	c_b,c_c,T1_a,T1_b,T3_b,T3_c,T5_c	4,4,3,3,7,3,3	28,77,30,14,34,54,16	sp|P61132|SIAT6_PANTR	CMP-N-acetylneuraminate-beta-1,4-galactoside	alpha-2,3-sialyltransferase	OS=Pan	troglodytes	GN=ST3GAL3	PE=2	SV=1//5.47683e-88
cid_circ_0332	CI01000004	3626237	3635294	-	9057	5796	CI01000004_03612407_03645686;	intron:3634848-3635222,intron:3626330-3631752,;	c_a,c_c,T1_a,T3_c,T7_a,T7_b	3,3,5,4,3,3	5,16,11,17,21,5	sp|P61132|SIAT6_PANTR	CMP-N-acetylneuraminate-beta-1,4-galactoside	alpha-2,3-sialyltransferase	OS=Pan	troglodytes	GN=ST3GAL3	PE=2	SV=1//5.47683e-88
cid_circ_0333	CI01000004	3626237	3645726	-	19489	16079	CI01000004_03612407_03645686;	intron:3635294-3645577,intron:3626330-3631752,intron:3634848-3635222,;	c_a,c_b,c_c,T1_a,T1_b,T1_c,T3_a,T3_b,T3_c,T5_a,T5_b,T5_c,T7_a,T7_b,T7_c	7,10,13,10,14,12,10,11,8,14,10,3,23,5,3	12,23,68,27,12,22,31,30,46,17,8,15,33,17,38	sp|P61132|SIAT6_PANTR	CMP-N-acetylneuraminate-beta-1,4-galactoside	alpha-2,3-sialyltransferase	OS=Pan	troglodytes	GN=ST3GAL3	PE=2	SV=1//5.47683e-88
cid_circ_0334	CI01000004	3689485	3689846	-	361	173	CI01000004_03681226_03695729;	exon:3689485-3689658,;	c_a,c_b,c_c,T1_a,T1_b,T1_c,T3_a,T3_b,T3_c,T5_a,T5_b,T5_c,T7_a,T7_b,T7_c	36,15,42,48,33,8,34,51,17,16,12,28,55,8,39	6,4,6,14,0,0,1,6,0,2,1,8,4,0,5	sp|Q8BW72|KDM4A_MOUSE	Lysine-specific	demethylase	4A	OS=Mus	musculus	GN=Kdm4a	PE=1	SV=3//1.69733e-30
cid_circ_0335	CI01000004	3728709	3734155	-	5446	5172	CI01000004_03705008_03734116;	intron:3728822-3733994,;	c_b,c_c,T1_a,T1_b,T1_c,T3_a,T3_c,T5_c,T7_a,T7_b,T7_c	9,4,12,6,3,10,15,11,17,10,9	3,0,1,0,2,3,2,7,3,0,3	sp|A4IFW2|PTPRF_DANRE	Receptor-type	tyrosine-protein	phosphatase	F	OS=Danio	rerio	GN=ptprf	PE=2	SV=1//0
cid_circ_0336	CI01000004	3804797	3806072	-	1275	762	CI01000004_03802203_03806124;	intron:3804939-3805701,;	c_a,c_b,c_c,T1_a,T1_b,T1_c,T3_a,T3_b,T3_c,T5_a,T5_b,T5_c,T7_a,T7_b,T7_c	19,14,19,8,12,4,17,4,13,23,8,4,9,6,20	2,1,1,1,0,0,0,4,0,0,0,1,0,2,1	sp|A4IFW2|PTPRF_DANRE	Receptor-type	tyrosine-protein	phosphatase	F	OS=Danio	rerio	GN=ptprf	PE=2	SV=1//4.4346e-43
cid_circ_0337	CI01000004	3804797	3823788	-	18991	762	CI01000004_03802203_03806124;	intron:3804939-3805701,;	c_a,c_b,c_c,T1_b,T3_c,T5_a,T5_c,T7_a,T7_c	3,4,13,4,11,3,4,11,13	3,1,1,0,0,0,3,0,1	sp|A4IFW2|PTPRF_DANRE	Receptor-type	tyrosine-protein	phosphatase	F	OS=Danio	rerio	GN=ptprf	PE=2	SV=1//4.4346e-43
cid_circ_0338	CI01000004	4410104	4410476	-	372	372	--	--	T3_c,T5_c,T7_a,T7_c	6,3,10,2	0,0,0,0	--
cid_circ_0339	CI01000004	4417142	4420352	+	3210	831	CI01000004_04414110_04428551;	intron:4420065-4420279,intron:4417270-4417887,;	c_b,c_c,T1_b,T7_c	6,2,3,3	24,19,3,29	sp|Q6PF54|C2D1B_XENLA	Coiled-coil	and	C2	domain-containing	protein	1B	OS=Xenopus	laevis	GN=cc2d1b	PE=2	SV=1//0
cid_circ_0340	CI01000004	4419922	4420352	+	430	214	CI01000004_04414110_04428551;	intron:4420065-4420279,;	c_a,c_b,T1_b,T3_c	9,3,3,8	8,3,0,6	sp|Q6PF54|C2D1B_XENLA	Coiled-coil	and	C2	domain-containing	protein	1B	OS=Xenopus	laevis	GN=cc2d1b	PE=2	SV=1//0
cid_circ_0341	CI01000004	4447035	4447493	-	458	458	--	--	c_a,c_b,c_c,T1_a,T3_a,T3_b	3,4,4,6,2,2	0,0,0,0,1,0	--
cid_circ_0342	CI01000004	4448626	4449273	-	647	547	CI01000004_04438520_04452913;	intron:4448803-4449173,exon:4448626-4448803,;	T1_a,T1_b,T5_a,T7_a	5,2,2,3	0,1,4,7	sp|O95405|ZFYV9_HUMAN	Zinc	finger	FYVE	domain-containing	protein	9	OS=Homo	sapiens	GN=ZFYVE9	PE=1	SV=2//1.86433e-16
cid_circ_0343	CI01000004	4640384	4641656	-	1272	685	CI01000004_04636577_04647840;	intron:4640909-4641594,;	c_a,c_b,T1_a,T3_b,T5_a,T5_c,T7_a,T7_c	3,2,5,3,3,4,2,2	5,6,1,3,2,4,1,13	sp|A0JPE9|GLPK5_DANRE	Putative	glycerol	kinase	5	OS=Danio	rerio	GN=gk5	PE=2	SV=1//0
cid_circ_0344	CI01000004	4900782	4901130	-	348	348	--	--	c_b,T1_a,T1_c,T3_b,T5_a,T5_c,T7_a	4,3,6,3,5,6,3	0,0,0,0,0,0,0	--
cid_circ_0345	CI01000004	5114708	5115384	-	676	419	CI01000004_05113181_05116553;	intron:5114831-5115250,;	c_b,c_c,T1_b,T1_c,T3_a,T3_b,T3_c,T5_b,T5_c,T7_a,T7_c	5,2,4,10,15,15,14,8,4,4,6	38,21,1,8,18,28,13,5,11,3,13	sp|P00688|AMYP_MOUSE	Pancreatic	alpha-amylase	OS=Mus	musculus	GN=Amy2	PE=1	SV=2//0
cid_circ_0346	CI01000004	5292920	5295417	-	2497	2497	--	--	c_a,c_b,T1_a,T1_b,T3_a,T3_c,T5_c,T7_a,T7_c	9,4,2,3,2,2,4,4,2	1,0,0,2,0,0,3,1,0	--
cid_circ_0347	CI01000004	5298937	5299327	-	390	390	--	--	c_a,c_c,T1_b,T3_b,T3_c,T5_a,T5_c,T7_a,T7_b,T7_c	8,2,2,12,3,2,2,5,2,2	0,0,0,0,0,0,0,0,0,0	--
cid_circ_0348	CI01000004	5320662	5325105	-	4443	3641	CI01000004_05318592_05325105;	intron:5320735-5321557,intron:5322595-5324961,intron:5321654-5322107,;	c_a,c_b,T1_b,T1_c,T3_a,T3_b,T3_c,T5_a,T5_c,T7_a	6,3,4,6,5,7,3,5,7,4	47,52,6,4,44,42,31,11,24,42	sp|Q6PCS4|RHG29_DANRE	Rho	GTPase-activating	protein	29	OS=Danio	rerio	GN=arhgap29	PE=2	SV=1//1.64052e-19
cid_circ_0349	CI01000004	6446270	6446836	-	566	566	--	--	c_a,c_b,c_c,T1_a,T1_b,T1_c,T3_a,T3_b,T3_c,T5_a,T5_b,T5_c,T7_a,T7_b,T7_c	25,32,45,53,36,36,19,30,48,30,5,19,46,18,50	0,0,0,0,0,0,0,0,0,0,0,0,0,0,0	--
cid_circ_0350	CI01000004	6530388	6532715	-	2327	229	CI01000004_06510788_06533217;	exon:6530388-6530617,;	c_a,c_b,c_c,T1_a,T1_b,T3_a,T3_b,T3_c,T5_a,T5_c,T7_a,T7_b,T7_c	24,9,19,26,10,8,7,11,7,8,28,3,28	14,10,1,7,4,6,7,5,8,6,3,1,13	sp|Q16513|PKN2_HUMAN	Serine/threonine-protein	kinase	N2	OS=Homo	sapiens	GN=PKN2	PE=1	SV=1//0
cid_circ_0351	CI01000004	6831705	6837473	+	5768	3131	CI01000004_06833827_06840024;	intron:6833898-6836286,intron:6836618-6837361,;	c_a,c_b,T1_b,T5_a	3,6,11,2	44,24,6,31	sp|Q90965|RAB2A_CHICK	Ras-related	protein	Rab-2A	OS=Gallus	gallus	GN=RAB2A	PE=2	SV=1//1.71694e-57
cid_circ_0352	CI01000004	6836286	6836618	+	332	332	--	--	c_b,T1_b,T1_c,T3_a,T3_b,T5_c,T7_a	6,5,3,5,6,5,8	0,0,0,0,0,0,0	--
cid_circ_0353	CI01000004	6836286	6837473	+	1187	1187	--	--	c_b,c_c,T1_a,T1_b,T3_a,T5_a,T5_c,T7_a,T7_c	5,4,4,2,3,8,2,2,2	8,8,0,0,3,2,7,2,0	--
cid_circ_0354	CI01000004	6860612	6862597	+	1985	1809	CI01000004_06860789_06892941;	exon:6860788-6862597,;	c_b,c_c,T3_a,T3_c,T5_c	3,2,2,5,2	37,31,4,25,23	sp|Q06A37|CHD7_CHICK	Chromodomain-helicase-DNA-binding	protein	7	OS=Gallus	gallus	GN=CHD7	PE=2	SV=1//1.48562e-69
cid_circ_0355	CI01000004	6872455	6873110	+	655	453	CI01000004_06860789_06892941;	intron:6872591-6873044,;	c_b,T1_a,T3_a,T3_b,T5_a,T5_c,T7_a,T7_c	2,6,10,5,3,3,3,5	4,3,5,2,0,0,0,1	sp|Q06A37|CHD7_CHICK	Chromodomain-helicase-DNA-binding	protein	7	OS=Gallus	gallus	GN=CHD7	PE=2	SV=1//1.48562e-69
cid_circ_0356	CI01000004	6958260	6958435	+	175	175	--	--	T3_c,T5_b,T7_a	7,2,3	0,0,0	--
cid_circ_0357	CI01000004	7026073	7026960	-	887	231	CI01000004_07024832_07032532;	exon:7026073-7026304,;	c_b,T1_a,T1_b,T3_b,T5_a,T5_c,T7_a,T7_b	3,3,2,4,3,2,7,2	4,3,3,0,0,0,1,1	sp|Q2KJI7|AFG32_BOVIN	AFG3-like	protein	2	OS=Bos	taurus	GN=AFG3L2	PE=2	SV=1//0
cid_circ_0358	CI01000004	7059876	7063798	-	3922	3670	CI01000004_07055639_07067152;	intron:7059969-7061382,intron:7061439-7063696,;	c_a,c_b,T1_b,T3_b,T5_a	5,2,2,6,3	37,53,8,18,30	sp|Q9PTJ6|CTDSL_CHICK	CTD	small	phosphatase-like	protein	OS=Gallus	gallus	GN=NFI1	PE=2	SV=2//5.97403e-114
cid_circ_0359	CI01000004	7198750	7199308	-	558	558	--	--	T1_a,T3_a,T5_b	7,2,2	0,0,0	--
cid_circ_0360	CI01000004	7198750	7199403	-	653	653	--	--	T1_a,T1_b,T1_c,T5_a,T7_c	3,5,2,3,3	0,0,0,0,0	--
cid_circ_0361	CI01000004	7308225	7308601	+	376	376	--	--	c_c,T1_b,T3_a,T7_c	4,2,4,2	0,0,0,0	--
cid_circ_0362	CI01000004	7312265	7312924	+	659	659	--	--	c_a,c_b,c_c,T3_b,T7_b	6,4,2,5,3	0,0,0,0,0	--
cid_circ_0363	CI01000004	7689469	7690033	+	564	564	CI01000004_07686845_07692184;	exon:7689469-7690033,;	c_c,T3_c,T5_c	3,6,4	19,19,16	sp|P43136|NR2F6_MOUSE	Nuclear	receptor	subfamily	2	group	F	member	6	OS=Mus	musculus	GN=Nr2f6	PE=1	SV=2//4.49167e-162
cid_circ_0364	CI01000004	8322166	8325368	+	3202	2845	CI01000004_08302613_08354790;	intron:8323422-8325229,intron:8322324-8323362,;	c_a,c_c,T1_a,T3_c,T5_a,T7_a,T7_c	2,8,12,5,4,7,4	5,2,6,9,2,11,7	sp|Q53EP0|FND3B_HUMAN	Fibronectin	type	III	domain-containing	protein	3B	OS=Homo	sapiens	GN=FNDC3B	PE=1	SV=2//3.88866e-96
cid_circ_0365	CI01000004	8334841	8339558	+	4717	2567	CI01000004_08302613_08354790;	exon:8335695-8335868,exon:8339277-8339558,intron:8335868-8337233,intron:8334947-8335695,;	c_a,c_b,c_c,T1_b,T3_b,T3_c,T7_a	5,5,4,4,3,7,4	10,11,18,5,9,13,14	sp|Q53EP0|FND3B_HUMAN	Fibronectin	type	III	domain-containing	protein	3B	OS=Homo	sapiens	GN=FNDC3B	PE=1	SV=2//3.88866e-96
cid_circ_0366	CI01000004	8741899	8742116	+	217	217	CI01000004_08736175_08742487;	exon:8741899-8742116,;	T3_b,T3_c,T5_a	6,12,2	0,0,5	sp|Q29099|PTBP1_PIG	Polypyrimidine	tract-binding	protein	1	OS=Sus	scrofa	GN=PTBP1	PE=2	SV=1//0
cid_circ_0367	CI01000004	9340538	9345840	+	5302	2811	CI01000004_09340611_09363638;	exon:9339539-9340835,intron:9344203-9345718,;	c_a,c_b,c_c,T1_a,T1_b,T1_c,T3_a,T3_b,T3_c,T5_a,T5_b,T5_c,T7_a,T7_b,T7_c	87,67,61,85,8,26,41,61,52,28,26,40,23,7,39	65,73,72,61,12,16,65,37,67,31,24,37,52,9,51	sp|Q96S53|TESK2_HUMAN	Dual	specificity	testis-specific	protein	kinase	2	OS=Homo	sapiens	GN=TESK2	PE=1	SV=1//0
cid_circ_0368	CI01000004	9345718	9355779	+	10061	9743	CI01000004_09340611_09363638;	intron:9345840-9349713,intron:9349762-9355632,;	c_a,T1_b,T3_b,T7_a	2,3,4,2	53,6,21,21	sp|Q96S53|TESK2_HUMAN	Dual	specificity	testis-specific	protein	kinase	2	OS=Homo	sapiens	GN=TESK2	PE=1	SV=1//0
cid_circ_0369	CI01000004	9356621	9359190	+	2569	1983	CI01000004_09340611_09363638;	intron:9356704-9358687,;	c_b,c_c,T1_a,T3_b,T5_c,T7_c	3,6,9,2,5,2	7,12,13,13,7,12	sp|Q96S53|TESK2_HUMAN	Dual	specificity	testis-specific	protein	kinase	2	OS=Homo	sapiens	GN=TESK2	PE=1	SV=1//0
cid_circ_0370	CI01000004	9356621	9360111	+	3490	2762	CI01000004_09340611_09363638;	intron:9356704-9358687,intron:9359190-9359969,;	c_b,T1_b,T3_b,T3_c,T5_c,T7_c	3,4,2,3,6,5	11,1,16,5,11,14	sp|Q96S53|TESK2_HUMAN	Dual	specificity	testis-specific	protein	kinase	2	OS=Homo	sapiens	GN=TESK2	PE=1	SV=1//0
cid_circ_0371	CI01000004	9465692	9467774	+	2082	1532	CI01000004_09429758_09474615;	exon:9465692-9465869,intron:9467412-9467636,intron:9466134-9467265,;	c_a,c_c,T3_b,T5_c	5,4,3,2	35,25,53,29	sp|Q9P217|ZSWM5_HUMAN	Zinc	finger	SWIM	domain-containing	protein	5	OS=Homo	sapiens	GN=ZSWIM5	PE=2	SV=2//3.39412e-26
cid_circ_0372	CI01000004	9469395	9470461	+	1066	930	CI01000004_09429758_09474615;	exon:9469395-9469653,intron:9469653-9470325,;	c_a,c_b,c_c,T1_a,T1_b,T1_c,T3_a,T3_b,T3_c,T5_a,T5_b,T5_c,T7_a,T7_b,T7_c	28,17,8,28,42,21,20,17,24,39,8,42,39,7,38	18,10,11,24,32,26,25,18,23,24,11,29,48,7,41	sp|Q9P217|ZSWM5_HUMAN	Zinc	finger	SWIM	domain-containing	protein	5	OS=Homo	sapiens	GN=ZSWIM5	PE=2	SV=2//3.39412e-26
cid_circ_0373	CI01000004	9469395	9472392	+	2997	2587	CI01000004_09429758_09474615;	intron:9470461-9471960,exon:9471960-9472118,exon:9469395-9469653,intron:9469653-9470325,;	c_a,c_b,c_c,T1_a,T1_b,T3_a,T3_b,T3_c,T5_a,T5_c,T7_a,T7_c	4,3,2,5,2,5,4,6,3,3,12,2	22,13,13,27,34,25,22,25,24,30,56,43	sp|Q9P217|ZSWM5_HUMAN	Zinc	finger	SWIM	domain-containing	protein	5	OS=Homo	sapiens	GN=ZSWIM5	PE=2	SV=2//3.39412e-26
cid_circ_0374	CI01000004	9475305	9475705	-	400	400	--	--	c_a,T1_c,T3_a,T3_b,T7_c	4,5,5,5,7	0,0,0,0,0	--
cid_circ_0375	CI01000004	9615438	9616099	-	661	661	--	--	c_b,c_c,T1_b,T3_a,T3_b,T5_a,T7_a,T7_c	2,5,2,2,5,2,4,3	1,0,1,0,0,0,2,0	--
cid_circ_0376	CI01000004	9617090	9618751	-	1661	732	CI01000004_09616639_09622200;	exon:9618117-9618432,exon:9618520-9618751,exon:9617090-9617276,;	c_a,c_b,c_c,T1_a,T1_b,T1_c,T3_a,T3_b,T3_c,T5_a,T5_b,T5_c,T7_a,T7_b,T7_c	26,12,19,14,4,7,6,11,9,10,4,15,19,6,18	52,63,77,57,21,18,35,37,54,44,31,57,88,48,77	sp|Q96EP0|RNF31_HUMAN	E3	ubiquitin-protein	ligase	RNF31	OS=Homo	sapiens	GN=RNF31	PE=1	SV=1//5.07675e-131
cid_circ_0377	CI01000005	160955	162433	-	1478	1387	CI01000005_00134161_00235512;	intron:161117-162342,exon:160955-161117,;	c_a,c_b,c_c,T1_a,T1_b,T1_c,T3_a,T3_b,T3_c,T5_a,T5_b,T5_c,T7_a,T7_b,T7_c	230,156,255,100,47,68,73,49,75,56,42,78,129,34,93	34,18,32,26,4,14,11,18,22,8,9,14,23,9,15	sp|Q9NUQ2|PLCE_HUMAN	1-acyl-sn-glycerol-3-phosphate	acyltransferase	epsilon	OS=Homo	sapiens	GN=AGPAT5	PE=1	SV=3//0
cid_circ_0378	CI01000005	1653677	1654249	-	572	375	CI01000005_01648294_01654249;	exon:1653874-1654249,;	c_a,c_b,c_c,T1_a,T1_b,T1_c,T3_a,T3_b,T3_c,T5_a,T5_b,T5_c,T7_a,T7_b,T7_c	13,21,32,24,16,4,5,5,16,4,3,5,18,3,25	32,54,49,111,61,13,22,28,56,17,5,23,58,23,46	sp|Q8R4V5|OIT3_MOUSE	Oncoprotein-induced	transcript	3	protein	OS=Mus	musculus	GN=Oit3	PE=2	SV=2//0
cid_circ_0379	CI01000005	1683148	1683506	-	358	161	CI01000005_01677318_01687512;	exon:1683148-1683309,;	c_a,c_b,c_c,T1_a,T1_b,T1_c,T3_a,T3_b,T3_c,T5_a,T5_b,T5_c,T7_a,T7_b,T7_c	27,20,7,22,4,9,7,6,10,27,6,12,5,6,16	0,0,0,0,0,0,0,0,0,3,0,0,2,1,3	sp|Q08BI9|MCU_DANRE	Calcium	uniporter	protein,	mitochondrial	OS=Danio	rerio	GN=mcu	PE=2	SV=1//7.5732e-175
cid_circ_0380	CI01000005	1683148	1684397	-	1249	720	CI01000005_01677318_01687512;	intron:1683506-1684226,;	T1_a,T1_b,T3_a,T5_a,T5_b	2,6,3,4,2	19,6,10,17,19	sp|Q08BI9|MCU_DANRE	Calcium	uniporter	protein,	mitochondrial	OS=Danio	rerio	GN=mcu	PE=2	SV=1//7.5732e-175
cid_circ_0381	CI01000005	1910081	1910578	+	497	497	--	--	c_a,c_b,T1_b,T3_a,T3_b,T3_c,T5_a,T5_b,T7_a,T7_c	3,4,2,4,2,2,2,2,4,9	0,0,0,0,0,0,0,0,0,0	--
cid_circ_0382	CI01000005	1955001	1957016	-	2015	1705	CI01000005_01944678_01957016;	intron:1955228-1956933,;	c_b,c_c,T1_b,T3_b	2,12,9,3	12,5,6,3	sp|A1A4N1|S29A3_BOVIN	Equilibrative	nucleoside	transporter	3	OS=Bos	taurus	GN=SLC29A3	PE=2	SV=1//5.14078e-118
cid_circ_0383	CI01000005	2348125	2364049	-	15924	15666	CI01000005_02312170_02375877;	intron:2348271-2363937,;	c_c,T1_a,T1_b,T3_a,T3_b,T5_c,T7_a,T7_c	5,4,5,10,2,3,3,2	66,46,21,34,29,32,32,72	sp|O14770|MEIS2_HUMAN	Homeobox	protein	Meis2	OS=Homo	sapiens	GN=MEIS2	PE=1	SV=2//0
cid_circ_0384	CI01000005	2637641	2639895	-	2254	2011	CI01000005_02619187_02639895;	intron:2639487-2639717,intron:2637706-2639318,exon:2639318-2639487,;	c_a,c_c,T1_a,T1_b,T3_b,T5_b,T5_c,T7_a	2,2,2,6,2,2,3,2	26,32,32,16,27,16,24,37	sp|Q6NYK3|SPRE2_DANRE	Sprouty-related,	EVH1	domain-containing	protein	2	OS=Danio	rerio	GN=spred2	PE=2	SV=1//8.39936e-77
cid_circ_0385	CI01000005	2639318	2639895	-	577	399	CI01000005_02619187_02639895;	intron:2639487-2639717,exon:2639318-2639487,;	c_a,c_b,c_c,T1_b,T1_c,T3_a,T5_c,T7_a	5,4,2,5,10,4,5,5	11,23,16,11,16,12,13,23	sp|Q6NYK3|SPRE2_DANRE	Sprouty-related,	EVH1	domain-containing	protein	2	OS=Danio	rerio	GN=spred2	PE=2	SV=1//8.39936e-77
cid_circ_0386	CI01000005	2682817	2683033	-	216	216	CI01000005_02669952_02699226;	exon:2682817-2683033,;	c_a,c_c,T1_b,T1_c,T3_b,T5_b,T7_a	11,7,2,2,2,2,6	12,4,2,1,5,4,3	sp|Q7SXW6|ARP2A_DANRE	Actin-related	protein	2-A	OS=Danio	rerio	GN=actr2a	PE=2	SV=1//9.44201e-92
cid_circ_0387	CI01000005	2703792	2709928	+	6136	5404	CI01000005_02700297_02715015;	intron:2703942-2705942,intron:2706380-2709784,;	c_a,c_b,c_c,T1_a,T1_b,T3_a,T3_c,T5_a,T5_c,T7_a	9,16,11,7,3,3,4,2,3,8	8,4,2,3,0,0,4,1,7,13	sp|Q6NWE1|PHF10_DANRE	PHD	finger	protein	10	OS=Danio	rerio	GN=phf10	PE=2	SV=2//0
cid_circ_0388	CI01000005	3003333	3003784	+	451	451	--	--	T1_b,T1_c,T3_b,T7_c	2,6,2,2	0,0,0,0	--
cid_circ_0389	CI01000005	3011541	3012336	+	795	522	CI01000005_03011542_03041267;	exon:3011723-3011951,intron:3011951-3012245,;	c_b,T1_b,T5_c,T7_a	3,2,10,2	13,2,10,25	sp|Q8IWT3|CUL9_HUMAN	Cullin-9	OS=Homo	sapiens	GN=CUL9	PE=1	SV=2//0
cid_circ_0390	CI01000005	3017724	3020292	+	2568	2079	CI01000005_03011542_03041267;	exon:3020093-3020292,intron:3017855-3018143,intron:3018684-3020093,exon:3018143-3018326,;	T1_b,T3_b,T5_b,T7_c	3,4,4,8	29,22,15,42	sp|Q8IWT3|CUL9_HUMAN	Cullin-9	OS=Homo	sapiens	GN=CUL9	PE=1	SV=2//0
cid_circ_0391	CI01000005	3032228	3032615	+	387	165	CI01000005_03011542_03041267;	exon:3032450-3032615,;	c_a,c_b,c_c,T1_a,T1_b,T1_c,T3_a,T3_b,T3_c,T5_a,T5_b,T5_c,T7_a,T7_b,T7_c	289,200,230,345,268,121,169,175,239,180,122,220,345,39,191	28,17,6,24,28,12,23,19,21,8,8,20,17,3,9	sp|Q8IWT3|CUL9_HUMAN	Cullin-9	OS=Homo	sapiens	GN=CUL9	PE=1	SV=2//0
cid_circ_0392	CI01000005	3277129	3292762	+	15633	15633	--	--	c_a,c_b,c_c,T1_a,T1_b,T1_c,T3_a,T3_b,T3_c,T5_a,T5_c,T7_a,T7_b,T7_c	9,12,5,11,4,2,21,12,13,3,6,10,2,13	0,0,0,0,0,0,0,0,0,0,0,0,0,0	--
cid_circ_0393	CI01000005	3335429	3344903	+	9474	9245	CI01000005_03317813_03368502;	intron:3335591-3344836,;	c_a,c_c,T3_a,T3_c,T5_a	6,2,5,2,3	18,5,10,17,6	sp|Q5JTD0|TJAP1_HUMAN	Tight	junction-associated	protein	1	OS=Homo	sapiens	GN=TJAP1	PE=1	SV=1//5.51863e-115
cid_circ_0394	CI01000005	3423675	3425291	+	1616	962	CI01000005_03423676_03430312;	intron:3424677-3424905,intron:3423802-3424536,;	c_c,T1_a,T3_a,T3_b,T5_a	2,2,4,3,3	70,79,71,71,89	sp|Q13772|NCOA4_HUMAN	Nuclear	receptor	coactivator	4	OS=Homo	sapiens	GN=NCOA4	PE=1	SV=1//9.75299e-102
cid_circ_0395	CI01000005	3423675	3426084	+	2409	1460	CI01000005_03423676_03430312;	intron:3424677-3424905,intron:3423802-3424536,intron:3425291-3425789,;	c_a,c_b,T7_c	11,3,8	260312396	sp|Q13772|NCOA4_HUMAN	Nuclear	receptor	coactivator	4	OS=Homo	sapiens	GN=NCOA4	PE=1	SV=1//9.75299e-102
cid_circ_0396	CI01000005	3531401	3546757	-	15356	14422	CI01000005_03530548_03573901;	intron:3544958-3546640,intron:3531545-3544285,;	c_c,T3_b,T3_c,T5_c,T7_a,T7_b	2,2,2,7,3,2	9,4,21,8,4,5	sp|Q5W9D5|QKI_PIG	Protein	quaking	OS=Sus	scrofa	GN=QKI	PE=2	SV=1//1.06692e-16
cid_circ_0397	CI01000005	3808206	3815914	+	7708	220	CI01000005_03804929_03868048;	exon:3808206-3808426,;	T1_a,T1_b,T3_b,T7_a	6,13,4,3	10,5,3,1	sp|O60260|PRKN2_HUMAN	E3	ubiquitin-protein	ligase	parkin	OS=Homo	sapiens	GN=PARK2	PE=1	SV=2//3.99071e-08
cid_circ_0398	CI01000005	3808206	3834564	+	26358	7842	CI01000005_03804929_03868048;	intron:3820203-3824855,intron:3815914-3819104,;	c_a,c_c,T1_a,T1_b,T1_c	5,7,6,6,5	4,14,13,13,2	sp|O60260|PRKN2_HUMAN	E3	ubiquitin-protein	ligase	parkin	OS=Homo	sapiens	GN=PARK2	PE=1	SV=2//3.99071e-08
cid_circ_0399	CI01000005	3827063	3834564	+	7501	2657	CI01000005_03804929_03868048;	intron:3827147-3829804,;	c_a,c_b,c_c,T1_a,T1_b,T1_c,T3_a,T3_b,T3_c,T5_a,T5_c,T7_a,T7_c	20,11,7,23,9,10,22,5,4,8,10,12,4	1,5,1,0,1,0,3,1,8,3,4,1,2	sp|O60260|PRKN2_HUMAN	E3	ubiquitin-protein	ligase	parkin	OS=Homo	sapiens	GN=PARK2	PE=1	SV=2//3.99071e-08
cid_circ_0400	CI01000005	3952179	3952462	+	283	235	CI01000005_03944039_03979362;	intron:3952179-3952414,;	c_a,T3_b,T3_c	8,4,3	35,11,7	sp|Q8IWV8|UBR2_HUMAN	E3	ubiquitin-protein	ligase	UBR2	OS=Homo	sapiens	GN=UBR2	PE=1	SV=1//0
cid_circ_0401	CI01000005	409465	410005	-	540	540	--	--	c_a,c_b,c_c,T1_a,T1_b,T1_c,T3_a,T3_b,T3_c,T5_a,T5_c,T7_a,T7_b,T7_c	3,10,3,11,12,5,2,5,3,7,4,4,6,10	0,0,0,0,0,0,0,0,0,0,0,0,0,0	--
cid_circ_0402	CI01000005	4095655	4096774	+	1119	825	CI01000005_04073488_04107874;	exon:4095655-4095930,intron:4096116-4096666,;	c_a,c_b,T1_b,T3_b,T3_c	2,3,3,3,3	6,10,1,2,23	sp|Q504Y2|PKDCC_HUMAN	Extracellular	tyrosine-protein	kinase	PKDCC	OS=Homo	sapiens	GN=PKDCC	PE=2	SV=2//0
cid_circ_0403	CI01000005	5069690	5121594	+	51904	29127	CI01000005_05092459_05121594;CI01000005_05059810_05071818;	exon:5092072-5092576,intron:5092983-5119472,;intron:5069812-5071476,exon:5071476-5071946,;	c_a,c_c,T5_c	7,9,8	49,55,19	sp|P35288|RAB23_MOUSE	Ras-related	protein	Rab-23	OS=Mus	musculus	GN=Rab23	PE=1	SV=2//1.03451e-62;-//-
cid_circ_0404	CI01000005	5407733	5409851	+	2118	2118	--	--	c_b,T1_a,T1_c,T3_c,T5_c	4,3,2,4,3	0,0,0,0,0	--
cid_circ_0405	CI01000005	5925118	5931044	+	5926	5342	CI01000005_05919567_05933578;	exon:5925118-5925301,intron:5929318-5930927,intron:5925301-5927856,intron:5928461-5929024,intron:5927970-5928402,;	c_a,T3_c,T7_c	5,2,6	75,59,98	sp|P48506|GSH1_HUMAN	Glutamate--cysteine	ligase	catalytic	subunit	OS=Homo	sapiens	GN=GCLC	PE=1	SV=2//0
cid_circ_0406	CI01000005	6235723	6236175	+	452	452	--	--	c_b,c_c,T1_c,T3_c,T5_a,T7_a	4,6,4,7,3,2	0,0,0,0,0,0	--
cid_circ_0407	CI01000005	6458543	6458984	-	441	414	CI01000005_06458571_06470774;	exon:6458484-6458717,exon:6458803-6458984,;	T3_c,T5_a,T7_a	6,2,3	0,0,4	sp|Q5DU56|NLRC3_MOUSE	Protein	NLRC3	OS=Mus	musculus	GN=Nlrc3	PE=2	SV=2//3.24048e-45
cid_circ_0408	CI01000005	7317991	7318759	+	768	768	--	--	c_a,c_b,c_c,T1_a,T1_b,T1_c,T3_a,T3_b,T3_c,T5_a,T5_b,T5_c,T7_a,T7_c	22,19,17,48,22,19,33,20,10,46,6,23,34,28	0,0,0,0,0,0,0,0,0,0,0,0,0,0	--
cid_circ_0409	CI01000005	7523834	7524312	+	478	478	--	--	c_c,T1_a,T1_b,T1_c,T3_b,T3_c,T5_a,T5_b,T5_c,T7_a,T7_c	2,4,19,2,4,3,2,3,9,2,4	0,2,0,0,0,1,0,0,0,0,0	--
cid_circ_0410	CI01000005	7550399	7554223	+	3824	805	CI01000005_07552713_07574463;	intron:7552942-7553747,;	c_b,T1_a,T1_c,T3_a,T5_b,T7_c	2,5,3,4,2,2	3,0,0,1,0,2	sp|Q3V6T2|GRDN_HUMAN	Girdin	OS=Homo	sapiens	GN=CCDC88A	PE=1	SV=2//0
cid_circ_0411	CI01000006	10021037	10021622	-	585	266	CI01000006_10016544_10031947;	intron:10021202-10021468,;	c_a,c_b,T1_a,T1_c,T5_a,T7_a,T7_c	4,4,5,3,2,6,7	0,2,0,4,0,1,4	sp|Q9Y6X4|F169A_HUMAN	Soluble	lamin-associated	protein	of	75	kDa	OS=Homo	sapiens	GN=FAM169A	PE=1	SV=2//3.88845e-100
cid_circ_0412	CI01000006	10089418	10090038	-	620	504	CI01000006_10086956_10090090;	intron:10089558-10090062,;	c_c,T7_a,T7_c	6,2,6	3,0,1	sp|Q91330|GON2_RUTRU	Progonadoliberin-2	OS=Rutilus	rutilus	GN=gnrh2	PE=3	SV=2//3.63323e-17
cid_circ_0413	CI01000006	10099523	10101808	-	2285	1738	CI01000006_10096004_10116009;	intron:10099935-10101673,;	c_a,c_b,c_c,T1_a,T1_b,T1_c,T3_a,T3_b,T3_c,T5_a,T5_c,T7_a,T7_b,T7_c	6,4,12,6,6,10,8,19,6,8,20,11,8,7	24,20,13,2,4,4,11,5,14,6,21,15,15,24	sp|P18433|PTPRA_HUMAN	Receptor-type	tyrosine-protein	phosphatase	alpha	OS=Homo	sapiens	GN=PTPRA	PE=1	SV=2//0
cid_circ_0414	CI01000006	10141435	10142767	-	1332	821	CI01000006_10137964_10143809;	intron:10141946-10142593,exon:10142593-10142767,;	c_a,c_b,c_c,T1_a,T1_b,T1_c,T3_a,T3_b,T3_c,T5_a,T5_b,T7_a,T7_c	35,8,10,5,13,6,2,21,12,8,2,13,2	31,21,6,26,13,1,21,12,18,20,6,32,23	sp|O77784|IDH3B_BOVIN	Isocitrate	dehydrogenase	[NAD]	subunit	beta,	mitochondrial	OS=Bos	taurus	GN=IDH3B	PE=2	SV=2//0
cid_circ_0415	CI01000006	10215344	10218789	-	3445	2959	CI01000006_10211545_10223229;	intron:10215535-10216358,intron:10216525-10218661,;	c_b,c_c,T1_a	2,9,6	8,10,9	sp|Q5U379|SNF5_DANRE	SWI/SNF-related	matrix-associated	actin-dependent	regulator	of	chromatin	subfamily	B	member	1-A	OS=Danio	rerio	GN=smarcb1a	PE=2	SV=1//0
cid_circ_0416	CI01000006	10532206	10536378	+	4172	3914	CI01000006_10518326_10566504;	intron:10532313-10536227,;	T1_b,T1_c,T3_a,T3_b,T3_c,T5_a,T7_a,T7_c	4,2,8,9,2,3,12,2	1,0,2,5,7,2,7,18	sp|Q12872|SFSWA_HUMAN	Splicing	factor,	suppressor	of	white-apricot	homolog	OS=Homo	sapiens	GN=SFSWAP	PE=1	SV=3//6.95885e-37
cid_circ_0417	CI01000006	10565901	10566505	+	604	518	CI01000006_10518326_10566504;	exon:10566268-10566504,intron:10565986-10566268,;	c_a,T5_a,T5_b,T5_c,T7_a	2,3,2,3,2	8,3,3,9,11	sp|Q12872|SFSWA_HUMAN	Splicing	factor,	suppressor	of	white-apricot	homolog	OS=Homo	sapiens	GN=SFSWAP	PE=1	SV=3//6.95885e-37
cid_circ_0418	CI01000006	10597354	10597674	+	320	320	CI01000006_10593624_10605226;	exon:10597354-10597674,;	c_a,c_b,c_c,T1_a,T1_b,T1_c,T3_a,T3_b,T3_c,T5_a,T5_c,T7_a,T7_c	10,19,4,19,18,2,10,5,2,5,6,12,8	9,11,11,3,3,3,4,7,10,1,1,2,1	-//-
cid_circ_0419	CI01000006	10603629	10610746	+	7117	7117	--	--	c_a,c_c,T1_b,T3_a,T7_a,T7_c	2,3,2,2,2,4	0,0,0,0,0,0	--
cid_circ_0420	CI01000006	10650231	10651567	+	1336	1336	--	--	T1_a,T5_a,T7_c	4,3,4	0,0,0	--
cid_circ_0421	CI01000006	10757030	10761279	+	4249	2850	CI01000006_10747943_10768998;	intron:10760014-10760917,intron:10757978-10759925,;	c_c,T1_a,T3_b,T5_a	2,2,4,3	8,0,0,2	sp|O75385|ULK1_HUMAN	Serine/threonine-protein	kinase	ULK1	OS=Homo	sapiens	GN=ULK1	PE=1	SV=2//0
cid_circ_0422	CI01000006	10797730	10798119	+	389	389	--	--	c_a,c_b,T1_b	12,2,2	0,0,0	--
cid_circ_0423	CI01000006	11505031	11509183	+	4152	4152	--	--	c_a,T1_a,T1_b,T5_b	2,6,8,4	0,0,0,0	--
cid_circ_0424	CI01000006	11627881	11628295	-	414	414	--	--	c_a,c_b,c_c,T1_a,T1_b,T1_c,T3_a,T3_b,T3_c,T5_a,T5_c,T7_a,T7_b,T7_c	49,10,45,24,20,15,27,26,21,24,40,21,5,33	0,0,0,0,0,0,0,0,0,0,0,0,0,0	--
cid_circ_0425	CI01000006	11674440	11674794	-	354	354	--	--	c_a,c_b,T1_c,T3_a,T3_c,T7_a,T7_c	2,2,2,3,2,2,2	0,0,0,0,0,0,0	--
cid_circ_0426	CI01000006	11736801	11737148	-	347	347	--	--	T1_b,T7_b,T7_c	3,5,4	0,0,0	--
cid_circ_0427	CI01000006	11757401	11758044	-	643	643	--	--	c_a,c_b,T1_a,T3_c,T5_c	2,3,2,2,5	0,0,0,0,0	--
cid_circ_0428	CI01000006	12189308	12189587	-	279	279	--	--	c_a,T1_c,T3_b,T7_c	7,3,2,2	0,0,0,0	--
cid_circ_0429	CI01000006	12265131	12267751	-	2620	2213	CI01000006_12252567_12267751;	intron:12266171-12267613,exon:12265131-12265294,intron:12265294-12265902,;	c_a,c_b,c_c,T1_a,T3_a,T3_b,T3_c,T5_a,T5_b,T7_a,T7_c	6,10,4,2,2,4,7,5,2,11,8	16,16,4,16,31,3,17,14,6,20,26	sp|Q5T6F2|UBAP2_HUMAN	Ubiquitin-associated	protein	2	OS=Homo	sapiens	GN=UBAP2	PE=1	SV=1//1.40117e-32
cid_circ_0430	CI01000006	12279277	12279556	-	279	279	CI01000006_12274550_12280868;	exon:12279277-12279556,;	T3_a,T3_b,T5_c	2,6,3	1,1,6	sp|Q08BB3|DCA12_DANRE	DDB1-	and	CUL4-associated	factor	12	OS=Danio	rerio	GN=dcaf12	PE=2	SV=1//0
cid_circ_0431	CI01000006	12280577	12280868	-	291	291	CI01000006_12274550_12280868;	exon:12280577-12280868,;	c_a,c_b,T1_a,T1_c,T3_a	7,2,6,2,2	25,18,16,3,2	sp|Q08BB3|DCA12_DANRE	DDB1-	and	CUL4-associated	factor	12	OS=Danio	rerio	GN=dcaf12	PE=2	SV=1//0
cid_circ_0432	CI01000006	12361922	12362296	-	374	374	--	--	c_b,c_c,T1_c	6,9,2	0,0,0	--
cid_circ_0433	CI01000006	12361922	12364128	-	2206	1784	CI01000006_12352899_12370703;	intron:12362296-12364080,;	c_a,c_c,T1_b,T1_c,T3_a,T3_c,T5_b,T7_a,T7_c	3,4,7,5,5,3,3,4,6	21,14,2,1,11,13,0,10,9	sp|Q3UKU1|ELL2_MOUSE	RNA	polymerase	II	elongation	factor	ELL2	OS=Mus	musculus	GN=Ell2	PE=2	SV=2//1.16489e-51
cid_circ_0434	CI01000006	12438831	12443388	+	4557	4557	--	--	c_a,c_c,T1_b,T5_c,T7_a,T7_b	2,5,3,2,2,4	0,0,0,0,0,0	--
cid_circ_0435	CI01000006	12455469	12461813	+	6344	4817	CI01000006_12447621_12461167;	intron:12457268-12458134,intron:12455780-12457030,intron:12458439-12461140,;	c_a,c_c,T1_c,T3_a,T5_a,T7_c	2,6,2,2,2,2	28,29,9,31,30,26	-//-
cid_circ_0436	CI01000006	12576168	12576675	-	507	268	CI01000006_12569291_12581457;	intron:12576276-12576544,;	c_a,T1_c,T3_a,T3_b,T3_c,T5_c,T7_a	2,6,6,2,8,6,3	81,74,54,45,86,58,52	sp|P07882|CEL_RAT	Bile	salt-activated	lipase	OS=Rattus	norvegicus	GN=Cel	PE=1	SV=2//5.82375e-112
cid_circ_0437	CI01000006	12586428	12589056	-	2628	2152	CI01000006_12583905_12591335;	intron:12586799-12588951,;	c_a,c_b,T1_a,T1_c,T3_b,T5_c,T7_a,T7_c	7,5,2,6,2,2,3,3	3,0,4,0,8,1,3,2	sp|Q8R2T8|TF3C5_MOUSE	General	transcription	factor	3C	polypeptide	5	OS=Mus	musculus	GN=Gtf3c5	PE=2	SV=2//0
cid_circ_0438	CI01000006	12825913	12828945	+	3032	2954	CI01000006_12808989_12841786;	exon:12825913-12826111,intron:12826111-12828867,;	c_b,c_c,T1_a,T1_c,T3_a,T3_c,T5_a,T7_a,T7_c	3,2,7,4,4,7,2,8,10	5,2,1,2,2,2,0,0,11	sp|Q5RBF2|NED4L_PONAB	E3	ubiquitin-protein	ligase	NEDD4-like	OS=Pongo	abelii	GN=NEDD4L	PE=2	SV=1//0
cid_circ_0439	CI01000006	12962936	12963434	-	498	498	--	--	c_a,c_b,c_c,T1_a,T1_b,T1_c,T3_a,T3_b,T3_c,T5_a,T5_b,T5_c,T7_a,T7_b,T7_c	17,17,9,8,15,4,19,15,14,18,4,6,24,9,29	0,0,0,0,0,0,0,0,0,0,0,0,0,0,0	--
cid_circ_0440	CI01000006	12974910	12978455	-	3545	1906	CI01000006_12976334_12984392;	intron:12976442-12978348,;	c_b,T1_a,T1_b,T1_c,T3_b,T3_c,T5_b,T5_c,T7_b,T7_c	2,2,3,3,8,5,2,2,3,4	13,1,0,7,3,13,0,7,9,14	sp|A8WGB1|CCBE1_DANRE	Collagen	and	calcium-binding	EGF	domain-containing	protein	1	OS=Danio	rerio	GN=ccbe1	PE=1	SV=2//1.55639e-114
cid_circ_0441	CI01000006	12974910	12984392	-	9482	7517	CI01000006_12976334_12984392;	intron:12983446-12984339,intron:12981366-12983311,intron:12978455-12981228,intron:12976442-12978348,;	c_b,T1_a,T1_c,T3_b	3,3,4,6	162,93,58,90	sp|A8WGB1|CCBE1_DANRE	Collagen	and	calcium-binding	EGF	domain-containing	protein	1	OS=Danio	rerio	GN=ccbe1	PE=1	SV=2//1.55639e-114
cid_circ_0442	CI01000006	1716161	1717056	+	895	381	CI01000006_01712959_01738587;	intron:1716276-1716657,;	c_a,T1_a,T1_c,T3_a,T3_c,T5_a,T5_b,T5_c,T7_a,T7_c	3,4,3,10,9,7,3,8,13,13	89,53,39,68,81,29,30,38,62,66	sp|P70302|STIM1_MOUSE	Stromal	interaction	molecule	1	OS=Mus	musculus	GN=Stim1	PE=1	SV=2//0
cid_circ_0443	CI01000006	1806328	1806942	-	614	614	CI01000006_01806389_01811758;	exon:1805451-1806639,;	c_a,c_b,T3_a,T3_b,T7_a	2,10,4,7,7	4,2,6,0,2	sp|Q6ZNB5|TRC2L_HUMAN	Putative	short	transient	receptor	potential	channel	2-like	protein	OS=Homo	sapiens	PE=5	SV=1//1.26887e-30
cid_circ_0444	CI01000006	2137905	2138712	+	807	807	--	--	c_c,T1_b,T5_b,T7_a	2,2,3,4	1,0,1,0	--
cid_circ_0445	CI01000006	2144491	2144813	-	322	322	--	--	c_c,T1_a,T1_b,T1_c	2,9,2,2	0,0,0,0	--
cid_circ_0446	CI01000006	235688	237759	-	2071	2071	CI01000006_00230362_00248968;	exon:237232-237390,intron:233550-237232,exon:237489-237759,;	c_a,c_b,c_c,T1_a,T1_b,T1_c,T3_a,T3_b,T3_c,T5_a,T5_b,T5_c,T7_a,T7_b,T7_c	35,12,23,14,11,2,6,19,4,7,8,20,23,2,13	43,37,11,21,16,6,14,38,28,21,11,37,54,22,49	sp|Q6PFD9|NUP98_MOUSE	Nuclear	pore	complex	protein	Nup98-Nup96	OS=Mus	musculus	GN=Nup98	PE=1	SV=2//6.34803e-07
cid_circ_0447	CI01000006	2396671	2397701	+	1030	1030	CI01000006_02396895_02399927;	exon:2396467-2397701,;	c_a,c_c,T1_a,T3_b,T3_c,T5_a,T5_c,T7_a,T7_b,T7_c	2,4,3,3,16,2,3,5,6,9	25,30,33,18,50,16,15,80,26,51	sp|Q91WA4|CXXC5_MOUSE	CXXC-type	zinc	finger	protein	5	OS=Mus	musculus	GN=Cxxc5	PE=2	SV=1//9.64725e-70
cid_circ_0448	CI01000006	2418080	2430326	-	12246	12246	--	--	c_a,T1_a,T3_b,T5_a,T5_c,T7_a	3,5,2,3,2,7	0,0,0,0,0,0	--
cid_circ_0449	CI01000006	2454082	2460400	-	6318	3417	CI01000006_02448953_02467739;	intron:2457892-2458247,intron:2454314-2456357,intron:2459233-2460252,;	c_a,c_c,T1_c,T3_c,T7_a,T7_c	4,2,4,5,6,5	41,31,11,35,25,9	sp|Q9H788|SH24A_HUMAN	SH2	domain-containing	protein	4A	OS=Homo	sapiens	GN=SH2D4A	PE=1	SV=1//6.01857e-15
cid_circ_0450	CI01000006	2532633	2535489	+	2856	2856	--	--	c_a,c_b,c_c,T1_a,T1_b,T1_c,T3_a,T3_b,T3_c,T5_a,T5_b,T5_c,T7_a,T7_b,T7_c	19,2,13,12,16,16,24,20,16,23,11,29,11,7,4	5,1,3,3,1,0,3,2,0,0,0,0,1,0,0	--
cid_circ_0451	CI01000006	2672900	2673364	+	464	275	CI01000006_02665949_02677083;	intron:2672981-2673256,;	c_a,c_b,c_c,T1_a,T3_a,T3_b,T5_b,T5_c,T7_a	5,6,2,7,4,3,2,7,4	194,158,90,41,72,44,30,53,64	sp|Q7LDG7|GRP2_HUMAN	RAS	guanyl-releasing	protein	2	OS=Homo	sapiens	GN=RASGRP2	PE=1	SV=1//0
cid_circ_0452	CI01000006	308802	309129	+	327	327	--	--	c_a,c_b,c_c,T1_a,T1_b,T1_c,T3_a,T3_b,T3_c,T5_a,T5_b,T5_c,T7_a,T7_b,T7_c	14,19,7,3,6,3,10,17,6,4,10,8,25,6,13	0,0,0,0,0,0,0,0,0,0,0,0,0,0,0	--
cid_circ_0453	CI01000006	3200020	3201103	-	1083	1083	--	--	c_a,c_c,T1_a,T1_b,T1_c,T3_a,T3_b,T5_b,T5_c,T7_a	7,4,2,8,2,11,4,4,3,2	0,0,0,0,2,0,0,0,0,0	--
cid_circ_0454	CI01000006	3245663	3246218	-	555	555	--	--	c_a,T1_a,T1_b,T5_c	7,2,2,2	0,0,0,0	--
cid_circ_0455	CI01000006	3317110	3318144	-	1034	1034	--	--	c_a,c_b,T3_c,T5_a,T5_c,T7_a,T7_b	3,6,10,8,3,2,4	0,0,0,0,0,0,0	--
cid_circ_0456	CI01000006	3351725	3352173	+	448	448	--	--	c_b,c_c,T3_c,T7_c	12,3,3,2	2,0,0,0	--
cid_circ_0457	CI01000006	3351725	3352228	+	503	176	CI01000006_03350988_03356496;	exon:3352052-3352228,;	c_b,c_c,T3_b,T5_b,T5_c,T7_a	11,2,4,7,2,11	5,4,3,0,2,2	sp|P97481|EPAS1_MOUSE	Endothelial	PAS	domain-containing	protein	1	OS=Mus	musculus	GN=Epas1	PE=1	SV=2//9.28722e-08
cid_circ_0458	CI01000006	3352892	3354671	+	1779	1779	CI01000006_03350988_03356496;	intron:3352981-3355179,;	c_a,c_c,T1_a,T1_b,T1_c,T3_c,T5_a	3,6,4,7,7,3,4	20,28,8,12,10,20,8	sp|P97481|EPAS1_MOUSE	Endothelial	PAS	domain-containing	protein	1	OS=Mus	musculus	GN=Epas1	PE=1	SV=2//9.28722e-08
cid_circ_0459	CI01000006	3354324	3354671	+	347	347	CI01000006_03350988_03356496;	intron:3352981-3355179,;	c_a,c_b,c_c,T1_a,T1_c,T5_a,T5_c	9,2,6,4,4,5,4	5,10,4,4,2,4,5	sp|P97481|EPAS1_MOUSE	Endothelial	PAS	domain-containing	protein	1	OS=Mus	musculus	GN=Epas1	PE=1	SV=2//9.28722e-08
cid_circ_0460	CI01000006	3362094	3362424	-	330	330	--	--	c_a,c_b,T1_b,T3_a	4,3,3,2	0,0,0,0	--
cid_circ_0461	CI01000006	4136035	4137128	-	1093	1093	--	--	c_a,T1_a,T1_c,T3_a,T5_a,T7_a,T7_c	2,4,2,5,2,8,2	3,4,5,2,10,5,0	--
cid_circ_0462	CI01000006	4140954	4141801	-	847	402	CI01000006_04131548_04142994;	intron:4141285-4141687,;	c_a,c_b,c_c,T1_a,T1_b,T1_c,T3_a,T3_b,T3_c,T5_a,T5_c,T7_a,T7_c	2,6,5,5,8,9,3,7,3,5,3,6,5	58,43,40,59,67,34,61,87,38,62,65,113,57	sp|Q8UVK2|SPT6H_DANRE	Transcription	elongation	factor	SPT6	OS=Danio	rerio	GN=supt6h	PE=1	SV=1//0
cid_circ_0463	CI01000006	4434995	4437947	+	2952	2952	--	--	c_a,c_b,T3_c	5,6,2	0,0,0	--
cid_circ_0464	CI01000006	4461206	4463888	-	2682	2682	--	--	c_b,T1_a,T3_a,T3_b,T7_c	3,6,4,2,4	0,0,0,0,0	--
cid_circ_0465	CI01000006	4515003	4515980	+	977	977	--	--	T1_a,T1_b,T1_c,T5_a,T5_c,T7_a	10,3,2,2,4,3	0,3,0,0,0,0	--
cid_circ_0466	CI01000006	4595760	4596135	-	375	159	CI01000006_04584782_04598738;	exon:4595976-4596135,;	c_a,c_b,c_c,T1_a,T1_b,T1_c,T3_a,T3_b,T3_c,T5_a,T5_b,T5_c,T7_a,T7_b,T7_c	114,67,112,51,54,38,64,33,26,47,31,57,81,26,65	4,5,4,9,1,0,2,0,0,1,0,1,5,2,2	sp|Q80Y44|DDX10_MOUSE	Probable	ATP-dependent	RNA	helicase	DDX10	OS=Mus	musculus	GN=Ddx10	PE=1	SV=2//1.00805e-20
cid_circ_0467	CI01000006	4620030	4623710	-	3680	3115	CI01000006_04603018_04626532;	exon:4623015-4623265,intron:4620150-4623015,;	c_c,T1_a,T7_c	7,3,3	13,0,11	sp|Q2VUH7|DIXC1_RAT	Dixin	OS=Rattus	norvegicus	GN=Dixdc1	PE=2	SV=1//0
cid_circ_0468	CI01000006	4620030	4623713	-	3683	3115	CI01000006_04603018_04626532;	exon:4623015-4623265,intron:4620150-4623015,;	c_a,T1_a,T1_c,T3_b,T5_a,T7_a	6,4,3,4,2,2	10,0,0,9,4,2	sp|Q2VUH7|DIXC1_RAT	Dixin	OS=Rattus	norvegicus	GN=Dixdc1	PE=2	SV=1//0
cid_circ_0469	CI01000006	4623015	4623710	-	695	250	CI01000006_04603018_04626532;	exon:4623015-4623265,;	c_a,c_c,T1_a,T1_b,T3_b,T5_a,T7_a	4,6,6,3,5,2,6	10,12,0,10,7,2,1	sp|Q2VUH7|DIXC1_RAT	Dixin	OS=Rattus	norvegicus	GN=Dixdc1	PE=2	SV=1//0
cid_circ_0470	CI01000006	4623015	4623713	-	698	250	CI01000006_04603018_04626532;	exon:4623015-4623265,;	c_a,c_b,c_c,T1_a,T1_b,T3_a,T3_b,T5_a,T5_b,T7_a,T7_b,T7_c	12,2,5,6,9,9,2,4,2,3,6,8	10,6,12,0,10,8,7,2,2,1,0,9	sp|Q2VUH7|DIXC1_RAT	Dixin	OS=Rattus	norvegicus	GN=Dixdc1	PE=2	SV=1//0
cid_circ_0471	CI01000006	533737	534687	-	950	825	CI01000006_00508138_00537134;	exon:533737-534286,exon:534411-534687,;	c_c,T3_c,T5_a	3,6,2	11,15,3	sp|Q5U4X8|NDST1_XENTR	Bifunctional	heparan	sulfate	N-deacetylase/N-sulfotransferase	1	OS=Xenopus	tropicalis	GN=ndst1	PE=2	SV=1//0
cid_circ_0472	CI01000006	5644829	5657276	+	12447	2197	CI01000006_05617900_05693346;	intron:5644980-5647177,;	c_a,c_b,T1_b,T3_a,T7_a	13,3,10,2,5	3,1,0,0,2	sp|P13590|NCAM1_CHICK	Neural	cell	adhesion	molecule	1	OS=Gallus	gallus	GN=NCAM1	PE=1	SV=3//0
cid_circ_0473	CI01000006	5887338	5887628	+	290	290	--	--	c_b,c_c,T7_a,T7_c	2,17,5,6	0,0,0,0	--
cid_circ_0474	CI01000006	6230026	6231202	+	1176	1176	--	--	c_b,c_c,T1_a,T1_b,T1_c,T3_a,T3_c,T5_c	2,2,2,4,2,5,5,4	3,1,4,1,0,2,2,0	--
cid_circ_0475	CI01000006	7215075	7216868	+	1793	1790	CI01000006_07214841_07222648;	intron:7215236-7217026,;	c_a,c_b,T3_c,T5_a,T5_b,T5_c,T7_a,T7_c	2,5,12,2,3,2,14,5	11,11,14,13,11,11,28,19	sp|P61135|CO6_PONPY	Complement	component	C6	OS=Pongo	pygmaeus	GN=C6	PE=2	SV=1//0
cid_circ_0476	CI01000006	7611135	7611497	-	362	362	--	--	c_a,T1_a,T3_b,T3_c,T5_a,T7_c	2,3,4,8,3,2	0,0,0,0,0,0	--
cid_circ_0477	CI01000006	7622254	7624637	-	2383	2383	--	--	c_a,c_c,T3_a,T7_a	4,2,2,3	0,1,1,0	--
cid_circ_0478	CI01000006	7646750	7673756	-	27006	13344	CI01000006_07636757_07648169;CI01000006_07658119_07685010;	intron:7646826-7648110,exon:7648110-7649325,;intron:7663931-7673660,exon:7657167-7658283,;	c_a,c_b,c_c,T1_a,T1_b,T1_c,T3_a,T5_b,T7_a	4,6,7,7,7,4,7,6,17	37,28,33,21,11,25,43,10,15	sp|O95271|TNKS1_HUMAN	Tankyrase-1	OS=Homo	sapiens	GN=TNKS	PE=1	SV=2//9.13133e-16;sp|O95271|TNKS1_HUMAN	Tankyrase-1	OS=Homo	sapiens	GN=TNKS	PE=1	SV=2//7.02424e-09
cid_circ_0479	CI01000006	769803	770720	+	917	644	CI01000006_00766356_00790875;	intron:769990-770634,;	c_b,c_c,T1_b,T3_a,T3_b,T7_b	6,3,3,2,2,6	68,62,31,36,52,28	sp|Q9ULM6|CNOT6_HUMAN	CCR4-NOT	transcription	complex	subunit	6	OS=Homo	sapiens	GN=CNOT6	PE=1	SV=2//0
cid_circ_0480	CI01000006	774257	775169	+	912	205	CI01000006_00766356_00790875;	intron:774809-775014,;	c_a,c_b,T1_a,T1_b,T1_c,T3_a,T3_b,T3_c,T5_a,T5_c	3,2,3,4,2,4,7,4,4,10	10,2,2,1,8,11,7,10,3,4	sp|Q9ULM6|CNOT6_HUMAN	CCR4-NOT	transcription	complex	subunit	6	OS=Homo	sapiens	GN=CNOT6	PE=1	SV=2//0
cid_circ_0481	CI01000006	778234	778753	+	519	437	CI01000006_00766356_00790875;	exon:778234-778468,exon:778550-778753,;	c_b,T1_b,T3_a,T3_c,T7_a,T7_c	6,7,2,7,4,2	8,3,3,11,6,8	sp|Q9ULM6|CNOT6_HUMAN	CCR4-NOT	transcription	complex	subunit	6	OS=Homo	sapiens	GN=CNOT6	PE=1	SV=2//0
cid_circ_0482	CI01000006	7886686	7896760	-	10074	6566	CI01000006_07879567_07902271;	intron:7892651-7893516,intron:7887199-7890205,intron:7893574-7896269,;	T1_c,T3_a,T3_b,T3_c,T5_c,T7_a	14,5,2,5,3,3	9,6,24,18,25,35	sp|Q9P0K7|RAI14_HUMAN	Ankycorbin	OS=Homo	sapiens	GN=RAI14	PE=1	SV=2//3.04671e-25
cid_circ_0483	CI01000006	8231568	8232425	-	857	231	CI01000006_08229755_08241410;	exon:8231568-8231799,;	c_a,c_b,c_c,T1_a,T1_b,T1_c,T3_a,T3_b,T3_c,T5_a,T5_b,T5_c,T7_a,T7_b,T7_c	44,25,20,16,30,4,5,21,14,13,19,7,25,7,17	30,8,14,10,16,2,10,3,16,9,4,5,9,0,1	sp|Q6PFJ7|NSMA3_DANRE	Sphingomyelin	phosphodiesterase	4	OS=Danio	rerio	GN=smpd4	PE=2	SV=1//0
cid_circ_0484	CI01000006	8238342	8240768	-	2426	2426	--	--	c_a,c_b,c_c,T1_b,T3_a,T3_b,T3_c,T5_a,T7_a,T7_b,T7_c	8,11,11,2,13,12,2,2,5,2,5	0,1,0,0,0,0,0,1,0,0,0	--
cid_circ_0485	CI01000006	8569551	8569852	-	301	301	--	--	c_a,c_b,c_c,T1_a,T1_b,T1_c,T3_a,T3_b,T3_c,T5_a,T5_b,T5_c,T7_a,T7_b,T7_c	36,13,13,6,5,14,10,17,2,9,7,27,11,8,12	0,0,0,0,0,0,0,0,0,0,0,0,0,0,0	--
cid_circ_0486	CI01000006	8803225	8804641	-	1416	1416	--	--	c_a,c_c,T1_b	7,3,2	21,10,0	--
cid_circ_0487	CI01000006	8813957	8818942	-	4985	4654	CI01000006_08797043_08827629;	exon:8813957-8814127,intron:8817423-8818791,intron:8814127-8817243,;	c_a,c_b,c_c,T1_a,T1_b,T1_c,T3_a,T3_b,T3_c,T5_a,T5_c,T7_a,T7_b,T7_c	26,15,18,30,12,6,13,19,14,8,4,26,9,22	20,30,18,20,3,19,10,11,25,14,23,14,22,16	sp|Q7SYN5|RXRBA_DANRE	Retinoic	acid	receptor	RXR-beta-A	OS=Danio	rerio	GN=rxrba	PE=2	SV=1//0
cid_circ_0488	CI01000006	8834465	8871468	-	37003	6936	CI01000006_08866054_08871468;CI01000006_08831292_08836066;	intron:8868507-8868835,intron:8869742-8871357,intron:8867247-8868376,intron:8868962-8869641,intron:8866133-8867165,;intron:8834704-8835986,exon:8835986-8836618,exon:8834465-8834704,;	c_c,T1_a,T3_c,T7_b,T7_c	4,8,4,5,5	23,17,48,7,44	-//-;-//-
cid_circ_0489	CI01000006	9181366	9181825	-	459	459	--	--	c_a,c_b,c_c,T5_a,T5_b,T7_a	8,5,2,2,2,3	0,0,0,0,0,0	--
cid_circ_0490	CI01000006	9231742	9235566	-	3824	371	CI01000006_09205576_09277358;	exon:9231742-9231928,exon:9235381-9235566,;	T1_c,T3_a,T3_c,T5_a,T7_a	2,3,2,2,5	1,1,4,0,2	sp|Q6PAJ1|BCR_MOUSE	Breakpoint	cluster	region	protein	OS=Mus	musculus	GN=Bcr	PE=1	SV=3//2.10699e-34
cid_circ_0491	CI01000006	9284945	9285590	-	645	645	--	--	c_c,T1_b,T1_c,T3_b,T5_c,T7_c	2,2,3,2,3,3	0,1,0,0,2,0	--
cid_circ_0492	CI01000006	9321599	9321778	+	179	179	--	--	c_a,c_c,T3_a,T5_a,T5_c	2,4,2,2,2	2,0,0,0,0	--
cid_circ_0493	CI01000007	27965	28677	-	712	712	--	--	c_c,T1_a,T1_b,T1_c,T3_a,T3_c,T7_a,T7_b,T7_c	3,6,4,5,5,6,2,2,8	0,0,0,0,0,0,0,0,0	--
cid_circ_0494	CI01000007	51073	71319	+	20246	20246	--	--	c_a,c_b,c_c,T7_a,T7_c	4,3,3,7,3	0,0,0,0,0	--
cid_circ_0495	CI01000007	91230	91692	+	462	462	CI01000007_00081110_00100896;	intron:81448-100295,;	c_a,c_c,T1_a,T1_b,T3_b,T5_c,T7_a,T7_c	3,3,2,2,19,3,5,3	0,1,0,0,3,0,0,1	-//-
cid_circ_0496	CI01000008	1555406	1556903	-	1497	1304	CI01000008_01552443_01563852;	intron:1555493-1556797,;	c_b,c_c,T1_a,T1_b,T1_c,T3_a,T3_b,T3_c,T5_a,T7_a,T7_c	6,6,3,7,2,2,12,14,3,2,6	3,1,1,0,0,1,0,2,0,1,2	sp|P80585|TBCA_CHICK	Tubulin-specific	chaperone	A	OS=Gallus	gallus	GN=TBCA	PE=1	SV=2//9.14034e-26
cid_circ_0497	CI01000008	1638701	1643311	-	4610	268	CI01000008_01624675_01669661;	exon:1643082-1643350,;	c_a,c_b,c_c,T1_a,T1_b,T1_c,T3_c,T5_a	3,3,4,7,3,4,4,6	7,6,8,7,0,0,1,2	sp|Q32PG1|AP3B1_BOVIN	AP-3	complex	subunit	beta-1	OS=Bos	taurus	GN=AP3B1	PE=2	SV=1//6.1666e-75
cid_circ_0498	CI01000008	1640922	1643311	-	2389	2389	--	--	c_a,c_b,T1_a,T1_b,T1_c,T3_b,T5_a,T5_c	8,5,7,2,3,14,4,4	5,5,7,0,0,1,2,0	--
cid_circ_0499	CI01000008	1669006	1669661	-	655	505	CI01000008_01624675_01669661;	intron:1669156-1669478,exon:1669478-1669661,;	c_c,T1_b,T1_c,T3_a,T3_b,T3_c,T5_a,T5_c,T7_a	14,15,4,4,13,2,10,14,12	3,5,0,2,8,3,1,5,14	sp|Q32PG1|AP3B1_BOVIN	AP-3	complex	subunit	beta-1	OS=Bos	taurus	GN=AP3B1	PE=2	SV=1//6.1666e-75
cid_circ_0500	CI01000008	1741023	1743028	-	2005	1599	CI01000008_01735104_01751161;	intron:1741119-1742477,intron:1742653-1742894,;	c_a,c_b,T1_a,T1_b,T1_c,T3_a,T3_c,T5_a,T5_c,T7_a	3,2,2,4,2,4,5,5,5,7	17,12,17,1,11,14,21,2,8,18	sp|Q99943|PLCA_HUMAN	1-acyl-sn-glycerol-3-phosphate	acyltransferase	alpha	OS=Homo	sapiens	GN=AGPAT1	PE=1	SV=2//4.92162e-80
cid_circ_0501	CI01000008	2204699	2207708	-	3009	3009	--	--	c_a,c_b,c_c,T1_a,T3_a,T3_b,T3_c,T5_c,T7_a,T7_b,T7_c	4,13,5,3,2,5,4,3,4,4,4	0,0,0,0,0,0,0,0,0,0,0	--
cid_circ_0502	CI01000008	2224145	2229488	-	5343	864	CI01000008_02228490_02231675;	intron:2228508-2229372,;	T1_a,T1_c,T5_b,T5_c	2,2,3,6	2,2,1,3	sp|Q96RU3|FNBP1_HUMAN	Formin-binding	protein	1	OS=Homo	sapiens	GN=FNBP1	PE=1	SV=2//1.7091e-13
cid_circ_0503	CI01000009	10156237	10157098	-	861	445	CI01000009_10149267_10242850;	intron:10156410-10156682,exon:10156237-10156410,;	c_a,c_b,T1_b,T1_c,T3_c,T7_a	7,2,2,2,3,3	21,12,2,4,9,9	sp|O60476|MA1A2_HUMAN	Mannosyl-oligosaccharide	1,2-alpha-mannosidase	IB	OS=Homo	sapiens	GN=MAN1A2	PE=1	SV=1//0
cid_circ_0504	CI01000009	10156682	10157098	-	416	220	CI01000009_10149267_10242850;	exon:10156682-10156902,;	c_a,T3_b,T5_c	5,4,2	3,0,3	sp|O60476|MA1A2_HUMAN	Mannosyl-oligosaccharide	1,2-alpha-mannosidase	IB	OS=Homo	sapiens	GN=MAN1A2	PE=1	SV=1//0
cid_circ_0505	CI01000009	10165919	10167058	-	1139	747	CI01000009_10149267_10242850;	intron:10166216-10166963,;	c_a,c_b,c_c,T1_a,T1_b,T1_c,T3_a,T3_b,T3_c,T5_a,T5_b,T5_c,T7_a,T7_b,T7_c	7,11,16,3,18,6,8,9,2,9,7,14,14,3,9	39,35,29,30,11,7,19,37,34,20,22,20,22,9,45	sp|O60476|MA1A2_HUMAN	Mannosyl-oligosaccharide	1,2-alpha-mannosidase	IB	OS=Homo	sapiens	GN=MAN1A2	PE=1	SV=1//0
cid_circ_0506	CI01000009	10165919	10177911	-	11992	11519	CI01000009_10149267_10242850;	intron:10166216-10166963,intron:10167058-10177830,;	T1_a,T1_b,T1_c,T3_a,T3_c,T5_b,T7_a,T7_c	18,2,5,6,4,5,8,12	34,16,10,25,58,26,28,62	sp|O60476|MA1A2_HUMAN	Mannosyl-oligosaccharide	1,2-alpha-mannosidase	IB	OS=Homo	sapiens	GN=MAN1A2	PE=1	SV=1//0
cid_circ_0507	CI01000009	10205589	10225238	-	19649	19552	CI01000009_10149267_10242850;	exon:10224979-10225238,intron:10205686-10224979,;	c_a,c_b,c_c,T1_a,T1_b,T1_c,T3_a,T3_b,T3_c,T5_a,T5_b,T5_c,T7_a,T7_b,T7_c	39,27,27,47,54,30,32,41,47,22,23,23,63,12,24	98,88,102,90,73,61,44,66,146,76,44,95,112,23,98	sp|O60476|MA1A2_HUMAN	Mannosyl-oligosaccharide	1,2-alpha-mannosidase	IB	OS=Homo	sapiens	GN=MAN1A2	PE=1	SV=1//0
cid_circ_0508	CI01000009	10224979	10225238	-	259	259	CI01000009_10149267_10242850;	exon:10224979-10225238,;	c_a,c_b,c_c,T1_a,T1_b,T1_c,T3_a,T3_b,T3_c,T5_a,T5_b,T5_c,T7_a,T7_b,T7_c	99,99,91,59,78,48,37,47,55,38,25,78,106,17,101	93,73,77,80,69,54,43,51,64,55,36,83,91,18,77	sp|O60476|MA1A2_HUMAN	Mannosyl-oligosaccharide	1,2-alpha-mannosidase	IB	OS=Homo	sapiens	GN=MAN1A2	PE=1	SV=1//0
cid_circ_0509	CI01000009	10315245	10315790	-	545	545	--	--	c_a,c_b,c_c,T1_a,T1_b,T1_c,T3_a,T3_b,T3_c,T5_a,T5_b,T5_c,T7_a,T7_b,T7_c	39,30,14,35,26,20,25,24,18,10,22,35,51,8,40	0,0,0,0,0,0,0,0,0,0,0,0,0,0,0	--
cid_circ_0510	CI01000009	11116285	11119099	-	2814	2619	CI01000009_11116286_11120640;	intron:11116375-11118994,;	c_a,c_b,T7_c	4,8,6	18,6,2	-//-
cid_circ_0511	CI01000009	11862713	11863272	+	559	559	--	--	c_c,T1_c,T3_b,T3_c,T5_c,T7_a,T7_b,T7_c	3,2,2,2,17,5,2,7	0,0,0,0,0,0,0,0	--
cid_circ_0512	CI01000009	11866776	11876841	+	10065	5333	CI01000009_11835682_11873220;	exon:11870360-11870549,intron:11866935-11867366,intron:11868923-11869463,intron:11868165-11868625,intron:11869558-11870197,intron:11872664-11873198,intron:11870549-11872591,intron:11867426-11867924,;	T1_a,T3_c,T7_a,T7_c	2,3,3,4	229425661690	sp|Q14765|STAT4_HUMAN	Signal	transducer	and	activator	of	transcription	4	OS=Homo	sapiens	GN=STAT4	PE=1	SV=1//3.60548e-47
cid_circ_0513	CI01000009	11868867	11879992	+	11125	3944	CI01000009_11835682_11873220;	exon:11870360-11870549,intron:11872664-11873198,intron:11869558-11870197,intron:11868923-11869463,intron:11870549-11872591,;	c_a,T3_c,T5_c,T7_c	2,2,7,3	2772001279348	sp|Q14765|STAT4_HUMAN	Signal	transducer	and	activator	of	transcription	4	OS=Homo	sapiens	GN=STAT4	PE=1	SV=1//3.60548e-47
cid_circ_0514	CI01000009	1200906	1201527	+	621	173	CI01000009_01183737_01206031;	exon:1200906-1201079,;	c_a,c_b,c_c,T1_a,T1_b,T1_c,T3_a,T3_b,T3_c,T5_a,T5_b,T5_c,T7_a,T7_b,T7_c	12,23,8,21,9,4,4,4,11,6,9,7,6,3,14	6,9,15,6,2,0,2,7,4,0,2,6,2,2,3	sp|Q9UI36|DACH1_HUMAN	Dachshund	homolog	1	OS=Homo	sapiens	GN=DACH1	PE=1	SV=3//5.04717e-07
cid_circ_0515	CI01000009	1200906	1202932	+	2026	1376	CI01000009_01183737_01206031;	exon:1200906-1201079,intron:1201527-1202730,;	c_a,c_b,c_c,T1_c,T3_a,T3_c,T5_a,T7_c	4,14,3,6,5,2,2,5	27,27,44,15,31,23,15,37	sp|Q9UI36|DACH1_HUMAN	Dachshund	homolog	1	OS=Homo	sapiens	GN=DACH1	PE=1	SV=3//5.04717e-07
cid_circ_0516	CI01000009	12132789	12138695	+	5906	1929	CI01000009_12130688_12146560;	intron:12136819-12138593,exon:12132789-12132944,;	c_a,c_b,c_c,T1_a,T1_b,T1_c,T3_a,T3_b,T3_c,T5_a,T5_b,T5_c,T7_a,T7_b,T7_c	15,29,27,11,7,13,7,15,20,15,3,10,33,3,25	21,30,22,10,6,11,21,38,55,9,7,27,24,8,15	sp|Q9GZU7|CTDS1_HUMAN	Carboxy-terminal	domain	RNA	polymerase	II	polypeptide	A	small	phosphatase	1	OS=Homo	sapiens	GN=CTDSP1	PE=1	SV=1//1.64472e-10
cid_circ_0517	CI01000009	12132789	12141520	+	8731	4542	CI01000009_12130688_12146560;	intron:12138695-12141463,intron:12136819-12138593,;	T1_a,T1_b,T5_a	10,2,3	39,15,42	sp|Q9GZU7|CTDS1_HUMAN	Carboxy-terminal	domain	RNA	polymerase	II	polypeptide	A	small	phosphatase	1	OS=Homo	sapiens	GN=CTDSP1	PE=1	SV=1//1.64472e-10
cid_circ_0518	CI01000009	12132789	12143250	+	10461	9413	CI01000009_12130688_12146560;	intron:12141520-12143157,intron:12138695-12141463,intron:12136819-12138593,exon:12135530-12136819,exon:12133585-12135296,intron:12135296-12135530,;	c_b,c_c,T1_b,T1_c,T3_a,T3_c,T5_c	5,3,2,2,2,5,4	98,77,16,32,69,125,87	sp|Q9GZU7|CTDS1_HUMAN	Carboxy-terminal	domain	RNA	polymerase	II	polypeptide	A	small	phosphatase	1	OS=Homo	sapiens	GN=CTDSP1	PE=1	SV=1//1.64472e-10
cid_circ_0519	CI01000009	12138593	12143250	+	4657	4405	CI01000009_12130688_12146560;	intron:12141520-12143157,intron:12138695-12141463,;	c_b,c_c,T3_a,T3_c,T5_c,T7_b	3,3,5,2,4,2	68,55,48,70,60,16	sp|Q9GZU7|CTDS1_HUMAN	Carboxy-terminal	domain	RNA	polymerase	II	polypeptide	A	small	phosphatase	1	OS=Homo	sapiens	GN=CTDSP1	PE=1	SV=1//1.64472e-10
cid_circ_0520	CI01000009	1219868	1227441	+	7573	804	CI01000009_01219880_01224537;	intron:1221597-1222401,;	c_a,c_c,T1_b,T3_a	2,7,3,4	26,25,9,36	sp|Q9UI36|DACH1_HUMAN	Dachshund	homolog	1	OS=Homo	sapiens	GN=DACH1	PE=1	SV=3//6.463e-14
cid_circ_0521	CI01000009	13128324	13128636	-	312	312	--	--	c_a,c_b,c_c,T1_a,T1_b,T1_c,T3_a,T3_b,T3_c,T5_a,T5_c,T7_a	12,7,2,9,9,3,7,13,13,4,4,6	2,3,7,1,3,3,4,10,3,3,3,0	--
cid_circ_0522	CI01000009	13304995	13309531	-	4536	4536	--	--	c_a,c_b,T1_b,T3_a,T3_b,T3_c,T5_a,T7_a,T7_b,T7_c	17,3,3,3,5,5,2,2,4,16	0,0,0,0,0,0,0,0,0,0	--
cid_circ_0523	CI01000009	13432857	13439270	+	6413	5302	CI01000009_13394582_13476351;	intron:13435142-13438494,intron:13432990-13434940,;	c_b,c_c,T1_a,T3_a,T3_c,T5_b,T5_c,T7_a,T7_c	2,4,9,3,3,6,3,6,3	3,1,4,2,12,2,5,2,10	sp|P52483|UB2E3_MOUSE	Ubiquitin-conjugating	enzyme	E2	E3	OS=Mus	musculus	GN=Ube2e3	PE=1	SV=2//2.25233e-24
cid_circ_0524	CI01000009	13553194	13555127	+	1933	1487	CI01000009_13549003_13580198;	intron:13553129-13554616,;	c_a,c_b,c_c,T1_a,T1_b,T1_c,T3_a,T3_b,T3_c,T5_a,T5_b,T5_c,T7_a,T7_c	15,16,20,15,17,5,13,16,3,13,3,2,21,11	103,82,84,41,26,20,101,23,110,67,23,78,115,120	sp|Q00651|ITA4_MOUSE	Integrin	alpha-4	OS=Mus	musculus	GN=Itga4	PE=1	SV=1//0
cid_circ_0525	CI01000009	13558072	13558357	+	285	285	--	--	c_a,c_b,c_c,T1_a,T1_b,T3_a,T3_c,T5_c,T7_a	11,8,11,4,4,3,2,6,7	0,0,0,0,0,0,0,0,0	--
cid_circ_0526	CI01000009	13564792	13568145	+	3353	2997	CI01000009_13549003_13580198;	intron:13565930-13567990,intron:13564838-13565775,;	c_a,c_c,T1_a,T1_b,T1_c,T3_a,T3_b,T5_a,T5_c,T7_a,T7_c	7,6,3,7,9,3,11,7,4,4,2	21,48,32,13,6,21,24,34,34,48,41	sp|Q00651|ITA4_MOUSE	Integrin	alpha-4	OS=Mus	musculus	GN=Itga4	PE=1	SV=1//0
cid_circ_0527	CI01000009	13574755	13580183	+	5428	3720	CI01000009_13549003_13580198;	intron:13575105-13577208,intron:13578816-13579849,intron:13577735-13578319,;	c_a,c_b,c_c,T1_a	8,2,9,6	59,54,41,50	sp|Q00651|ITA4_MOUSE	Integrin	alpha-4	OS=Mus	musculus	GN=Itga4	PE=1	SV=1//0
cid_circ_0528	CI01000009	13695173	13696567	+	1394	1394	--	--	c_a,c_b,c_c,T3_b,T7_a	2,5,2,2,2	0,0,0,0,0	--
cid_circ_0529	CI01000009	13777879	13788260	-	10381	5265	CI01000009_13761020_13794137;	intron:13778160-13783425,;	c_b,T1_a,T1_b,T3_b,T3_c,T5_a,T5_c,T7_c	10,2,2,6,2,2,4,3	14,10,1,8,21,6,17,11	sp|P54750|PDE1A_HUMAN	Calcium/calmodulin-dependent	3&apos;,5&apos;-cyclic	nucleotide	phosphodiesterase	1A	OS=Homo	sapiens	GN=PDE1A	PE=2	SV=2//0
cid_circ_0530	CI01000009	13783425	13788260	-	4835	4721	CI01000009_13761020_13794137;	exon:13783425-13783608,intron:13783608-13788146,;	c_a,c_c,T1_c,T3_a,T3_c,T5_a,T5_b,T5_c,T7_a	2,5,2,5,2,5,4,2,3	2,1,0,3,7,0,0,4,5	sp|P54750|PDE1A_HUMAN	Calcium/calmodulin-dependent	3&apos;,5&apos;-cyclic	nucleotide	phosphodiesterase	1A	OS=Homo	sapiens	GN=PDE1A	PE=2	SV=2//0
cid_circ_0531	CI01000009	13921463	13923471	+	2008	1616	CI01000009_13884165_13939556;	intron:13921583-13922772,intron:13922912-13923339,;	T1_b,T3_a,T5_a,T7_a	6,5,2,6	2,13,20,37	sp|B0S6R1|NCKP1_DANRE	Nck-associated	protein	1	OS=Danio	rerio	GN=nckap1	PE=3	SV=1//1.36178e-12
cid_circ_0532	CI01000009	13936181	13936830	+	649	649	--	--	c_a,T1_a,T1_b,T3_a,T3_c,T5_c	4,2,5,4,4,2	0,0,0,0,0,0	--
cid_circ_0533	CI01000009	14509269	14518422	-	9153	6976	CI01000009_14476688_14573629;	intron:14509367-14513154,intron:14516436-14518314,intron:14515069-14516380,;	c_a,c_c,T1_b,T3_c,T5_a,T5_c,T7_a,T7_c	5,2,2,3,3,6,8,2	58,61,28,89,43,55,100,96	sp|P83038|HDAC4_CHICK	Histone	deacetylase	4	OS=Gallus	gallus	GN=HDAC4	PE=2	SV=1//7.06278e-18
cid_circ_0534	CI01000009	14513154	14518422	-	5268	3189	CI01000009_14476688_14573629;	intron:14515069-14516380,intron:14516436-14518314,;	c_a,c_b,c_c,T1_a,T1_b,T1_c,T3_a,T3_c,T5_b,T5_c,T7_a,T7_c	7,2,22,7,9,2,2,12,5,6,2,15	53,52,55,51,27,60,98,83,31,51,95,93	sp|P83038|HDAC4_CHICK	Histone	deacetylase	4	OS=Gallus	gallus	GN=HDAC4	PE=2	SV=1//7.06278e-18
cid_circ_0535	CI01000009	14533294	14533761	-	467	187	CI01000009_14476688_14573629;	exon:14533574-14533761,;	c_a,c_b,c_c,T1_a,T1_b,T1_c,T3_a,T3_b,T3_c,T5_a,T5_b,T5_c,T7_a,T7_b,T7_c	43,30,26,49,49,28,29,40,47,29,10,20,60,4,27	4,8,3,14,5,5,7,7,13,5,3,4,1,0,4	sp|P83038|HDAC4_CHICK	Histone	deacetylase	4	OS=Gallus	gallus	GN=HDAC4	PE=2	SV=1//7.06278e-18
cid_circ_0536	CI01000009	14533294	14538585	-	5291	5011	CI01000009_14476688_14573629;	exon:14533574-14533761,exon:14538378-14538585,intron:14533761-14538378,;	c_a,T1_c,T3_a,T3_b,T3_c,T5_a,T7_c	2,2,3,4,4,2,2	14,13,17,15,22,14,28	sp|P83038|HDAC4_CHICK	Histone	deacetylase	4	OS=Gallus	gallus	GN=HDAC4	PE=2	SV=1//7.06278e-18
cid_circ_0537	CI01000009	14538378	14538585	-	207	207	CI01000009_14476688_14573629;	exon:14538378-14538585,;	c_a,c_c,T1_a,T1_b,T1_c,T3_a,T3_b,T3_c,T5_a,T5_b,T5_c,T7_a,T7_b,T7_c	6,7,14,17,2,10,5,6,25,3,11,6,11,24	7,6,5,1,3,10,6,4,3,1,10,5,5,9	sp|P83038|HDAC4_CHICK	Histone	deacetylase	4	OS=Gallus	gallus	GN=HDAC4	PE=2	SV=1//7.06278e-18
cid_circ_0538	CI01000009	14561382	14565695	-	4313	3922	CI01000009_14476688_14573629;	intron:14561501-14563836,intron:14563957-14565544,;	T1_b,T3_a,T3_c	6,14,4	7,11,34	sp|P83038|HDAC4_CHICK	Histone	deacetylase	4	OS=Gallus	gallus	GN=HDAC4	PE=2	SV=1//7.06278e-18
cid_circ_0539	CI01000009	14561382	14573629	-	12247	11856	CI01000009_14476688_14573629;	intron:14563957-14565544,intron:14565695-14573384,exon:14573384-14573629,intron:14561501-14563836,;	c_c,T1_a,T5_c,T7_a,T7_c	6,12,7,12,3	27,17,24,19,36	sp|P83038|HDAC4_CHICK	Histone	deacetylase	4	OS=Gallus	gallus	GN=HDAC4	PE=2	SV=1//7.06278e-18
cid_circ_0540	CI01000009	14563836	14565695	-	1859	1587	CI01000009_14476688_14573629;	intron:14563957-14565544,;	c_a,c_b,c_c,T1_c,T3_b,T5_a,T7_a,T7_c	4,4,2,4,4,2,4,3	23,14,10,3,5,6,11,2	sp|P83038|HDAC4_CHICK	Histone	deacetylase	4	OS=Gallus	gallus	GN=HDAC4	PE=2	SV=1//7.06278e-18
cid_circ_0541	CI01000009	14563836	14573629	-	9793	9521	CI01000009_14476688_14573629;	intron:14563957-14565544,intron:14565695-14573384,exon:14573384-14573629,;	c_a,c_c,T1_a,T1_b,T1_c,T3_a,T3_c,T5_a,T5_c,T7_a,T7_c	3,7,4,6,11,2,5,5,4,3,5	27,16,10,19,3,5,23,11,15,13,19	sp|P83038|HDAC4_CHICK	Histone	deacetylase	4	OS=Gallus	gallus	GN=HDAC4	PE=2	SV=1//7.06278e-18
cid_circ_0542	CI01000009	14565544	14573629	-	8085	7934	CI01000009_14476688_14573629;	intron:14565695-14573384,exon:14573384-14573629,;	c_a,T1_c,T3_a,T5_a,T5_b	2,4,9,2,2	4,0,4,5,5	sp|P83038|HDAC4_CHICK	Histone	deacetylase	4	OS=Gallus	gallus	GN=HDAC4	PE=2	SV=1//7.06278e-18
cid_circ_0543	CI01000009	14689961	14690598	-	637	637	--	--	c_b,c_c,T1_a,T1_b,T3_c,T5_a,T5_b,T7_a,T7_c	3,2,2,4,4,3,2,6,3	0,0,0,0,0,0,0,0,0	--
cid_circ_0544	CI01000009	14690323	14690598	-	275	275	--	--	c_a,c_b,T1_a,T1_c,T3_a,T5_a,T5_c	4,2,3,3,3,5,2	0,0,0,0,0,0,0	--
cid_circ_0545	CI01000009	14965011	14968347	-	3336	2782	CI01000009_14961220_14973307;	intron:14965142-14967924,;	c_a,c_b,c_c,T1_c,T3_a,T7_a,T7_c	2,2,13,3,3,4,5	0,4,2,0,1,0,2	sp|Q90WV8|IBP5_XENLA	Insulin-like	growth	factor-binding	protein	5	OS=Xenopus	laevis	GN=igfbp5	PE=2	SV=1//1.55479e-32
cid_circ_0546	CI01000009	15772423	15773445	+	1022	707	CI01000009_15770057_15782295;	exon:15772627-15773026,intron:15773026-15773334,;	c_a,c_b,c_c,T1_a,T1_b,T3_a,T3_c,T5_a,T5_b,T5_c,T7_a,T7_c	18,2,11,10,2,4,4,4,2,6,11,2	6,13,3,4,9,4,10,3,1,7,11,14	sp|Q28DE0|FAKD1_XENTR	FAST	kinase	domain-containing	protein	1	OS=Xenopus	tropicalis	GN=fastkd1	PE=2	SV=1//0
cid_circ_0547	CI01000009	15775548	15776035	+	487	487	CI01000009_15770057_15782295;	exon:15775548-15776035,;	c_a,c_b,c_c,T1_a,T1_b,T1_c,T3_a,T3_b,T3_c,T5_a,T5_b,T5_c,T7_a,T7_b,T7_c	12,9,7,9,8,3,12,16,19,20,11,8,14,4,17	28,8,15,24,12,8,32,28,22,33,9,10,18,5,32	sp|Q28DE0|FAKD1_XENTR	FAST	kinase	domain-containing	protein	1	OS=Xenopus	tropicalis	GN=fastkd1	PE=2	SV=1//0
cid_circ_0548	CI01000009	2010673	2012052	-	1379	1089	CI01000009_02001400_02018841;	intron:2010782-2011871,;	T1_a,T1_b,T3_a,T5_a,T7_a	3,5,2,3,4	8,0,7,2,7	sp|Q52LD8|RFTN2_HUMAN	Raftlin-2	OS=Homo	sapiens	GN=RFTN2	PE=2	SV=3//3.17265e-106
cid_circ_0549	CI01000009	2328822	2329050	-	228	228	--	--	c_c,T1_a,T7_c	3,4,4	0,0,0	--
cid_circ_0550	CI01000009	2346582	2346919	-	337	337	--	--	c_a,T1_b,T3_c,T5_a,T5_b,T5_c,T7_a,T7_b,T7_c	11,2,8,8,3,9,19,6,3	0,0,0,0,0,0,0,0,0	--
cid_circ_0551	CI01000009	2408860	2409421	-	561	414	CI01000009_02403219_02417215;	exon:2409175-2409421,exon:2408860-2409028,;	c_b,c_c,T1_c,T3_b,T3_c	7,5,2,3,4	8,7,0,1,3	sp|B0V207|F16A2_DANRE	FTS	and	Hook-interacting	protein	homolog	OS=Danio	rerio	GN=fam160a2	PE=3	SV=1//0
cid_circ_0552	CI01000009	2467903	2472150	+	4247	4247	--	--	c_a,c_b,T1_c,T3_a,T5_a,T7_a	4,3,3,3,4,3	0,0,0,0,0,0	--
cid_circ_0553	CI01000009	2504902	2505510	+	608	608	--	--	c_a,c_b,c_c,T3_c,T5_c,T7_a	3,5,5,3,3,6	0,0,4,9,1,0	--
cid_circ_0554	CI01000009	2858834	2860141	-	1307	1074	CI01000009_02844171_02861309;	intron:2858972-2860046,;	T1_a,T1_b,T3_b,T5_b,T5_c,T7_a,T7_c	5,4,3,4,4,3,2	0,2,11,9,32,18,12	sp|Q6NSN2|AOF_DANRE	Amine	oxidase	[flavin-containing]	OS=Danio	rerio	GN=mao	PE=1	SV=1//0
cid_circ_0555	CI01000009	2928601	2937261	+	8660	8435	CI01000009_02918681_02973307;	intron:2930429-2937140,intron:2928660-2930384,;	c_b,c_c,T1_a,T1_b,T3_b,T3_c	2,2,2,2,2,2	19,33,13,4,27,52	sp|O15550|KDM6A_HUMAN	Lysine-specific	demethylase	6A	OS=Homo	sapiens	GN=KDM6A	PE=1	SV=2//0
cid_circ_0556	CI01000009	2937140	2953701	+	16561	16256	CI01000009_02918681_02973307;	intron:2937261-2950950,intron:2951540-2953607,intron:2951005-2951505,;	c_a,c_b,c_c,T1_a,T1_b,T1_c,T3_a,T5_c,T7_a	8,14,6,4,2,6,7,2,2	97,63,61,41,7,28,57,40,43	sp|O15550|KDM6A_HUMAN	Lysine-specific	demethylase	6A	OS=Homo	sapiens	GN=KDM6A	PE=1	SV=2//0
cid_circ_0557	CI01000009	3186372	3191525	-	5153	545	CI01000009_03171440_03194494;	exon:3190844-3191056,intron:3191056-3191389,;	c_a,T1_a,T3_a,T5_c,T7_c	6,2,2,3,3	11,13,8,5,15	sp|Q5R9B8|DCAF6_PONAB	DDB1-	and	CUL4-associated	factor	6	OS=Pongo	abelii	GN=DCAF6	PE=2	SV=2//5.94531e-95
cid_circ_0558	CI01000009	3190844	3191525	-	681	545	CI01000009_03171440_03194494;	intron:3191056-3191389,exon:3190844-3191056,;	c_a,c_b,c_c,T1_a,T1_b,T1_c,T3_a,T3_b,T3_c,T5_a,T5_b,T5_c,T7_a,T7_b,T7_c	7,2,14,12,26,9,19,8,18,11,9,19,33,5,18	8,15,16,13,6,5,4,10,11,9,5,4,26,10,15	sp|Q5R9B8|DCAF6_PONAB	DDB1-	and	CUL4-associated	factor	6	OS=Pongo	abelii	GN=DCAF6	PE=2	SV=2//5.94531e-95
cid_circ_0559	CI01000009	3249720	3250128	-	408	408	--	--	T1_a,T3_a,T5_a,T5_b,T5_c,T7_a,T7_c	2,2,3,2,2,2,9	0,1,13,4,1,5,0	--
cid_circ_0560	CI01000009	3249720	3251417	-	1697	1232	CI01000009_03244366_03259106;	intron:3250128-3251360,;	c_a,T1_b,T1_c,T3_a,T3_b,T3_c,T5_b,T5_c,T7_a,T7_c	3,8,3,10,6,6,6,13,14,8	4,5,3,4,4,10,7,1,10,1	sp|B5TVM2|ILDR2_MOUSE	Immunoglobulin-like	domain-containing	receptor	2	OS=Mus	musculus	GN=Ildr2	PE=2	SV=2//3.06897e-70
cid_circ_0561	CI01000009	3315458	3317323	+	1865	1865	CI01000009_03313112_03329470;	intron:3314995-3316954,;	c_a,c_c,T1_a,T1_b,T1_c,T3_b,T3_c,T5_a,T5_b,T5_c,T7_a,T7_b,T7_c	12,11,16,9,5,7,2,2,7,8,8,3,13	1,3,1,0,0,12,5,1,1,6,5,2,5	sp|O60244|MED14_HUMAN	Mediator	of	RNA	polymerase	II	transcription	subunit	14	OS=Homo	sapiens	GN=MED14	PE=1	SV=2//9.56786e-139
cid_circ_0562	CI01000009	3349708	3352310	+	2602	2360	CI01000009_03335503_03355421;	intron:3349848-3352208,;	c_a,c_c,T1_b,T3_b,T3_c,T5_a,T5_b,T5_c,T7_a,T7_c	3,7,9,3,9,3,3,3,9,5	16,4,8,12,20,11,8,5,12,15	sp|Q8N3U4|STAG2_HUMAN	Cohesin	subunit	SA-2	OS=Homo	sapiens	GN=STAG2	PE=1	SV=3//0
cid_circ_0563	CI01000009	3652239	3652756	+	517	517	--	--	c_b,T1_c,T3_c,T5_b	4,2,3,2	0,0,0,0	--
cid_circ_0564	CI01000009	3693637	3694311	+	674	190	CI01000009_03689901_03697052;	intron:3693992-3694182,;	c_a,c_b,c_c,T1_a,T1_b,T1_c,T3_a,T3_b,T3_c,T5_a,T5_b,T5_c,T7_a,T7_c	8,5,12,8,9,5,11,4,11,3,4,5,11,4	4,2,5,5,4,1,6,1,8,0,2,1,11,3	sp|Q06546|GABPA_HUMAN	GA-binding	protein	alpha	chain	OS=Homo	sapiens	GN=GABPA	PE=1	SV=1//0
cid_circ_0565	CI01000009	4740593	4741449	-	856	387	CI01000009_04738315_04741396;	exon:4740593-4740771,exon:4740905-4741114,;	c_a,c_b,c_c,T1_b,T1_c,T3_a,T3_c,T5_a,T5_c,T7_a,T7_b,T7_c	14,3,6,10,4,17,6,3,2,15,2,8	8,13,3,3,1,0,13,1,4,9,4,3	sp|Q4R379|RALB_MACFA	Ras-related	protein	Ral-B	OS=Macaca	fascicularis	GN=RALB	PE=2	SV=1//8.52835e-123
cid_circ_0566	CI01000009	4918328	4923455	+	5127	4367	CI01000009_04897197_04933164;	intron:4921097-4923326,intron:4918848-4920986,;	c_a,T3_a,T3_b,T3_c,T5_a,T5_b,T5_c	2,2,3,4,3,2,4	16,19,27,41,10,3,8	sp|P10070|GLI2_HUMAN	Zinc	finger	protein	GLI2	OS=Homo	sapiens	GN=GLI2	PE=1	SV=4//2.52544e-32
cid_circ_0567	CI01000009	4920986	4923455	+	2469	2229	CI01000009_04897197_04933164;	intron:4921097-4923326,;	c_a,c_b,c_c,T1_a,T1_b,T1_c,T3_a,T3_b,T3_c,T5_a,T5_b,T5_c,T7_a,T7_b,T7_c	29,40,15,28,15,15,32,39,16,21,9,20,19,13,14	2,4,5,1,0,0,3,0,4,3,0,1,0,0,4	sp|P10070|GLI2_HUMAN	Zinc	finger	protein	GLI2	OS=Homo	sapiens	GN=GLI2	PE=1	SV=4//2.52544e-32
cid_circ_0568	CI01000009	5006401	5014376	+	7975	7798	CI01000009_04987804_05029077;	intron:5006510-5014308,;	c_a,T1_a,T3_a,T3_b,T3_c,T5_a,T5_c,T7_a,T7_b	2,3,6,2,2,2,3,3,8	8,10,6,7,20,6,1,9,3	sp|Q6GNV7|DIRC2_XENLA	Disrupted	in	renal	carcinoma	protein	2	homolog	OS=Xenopus	laevis	GN=dirc2	PE=2	SV=1//0
cid_circ_0569	CI01000009	5006401	5018790	+	12389	12084	CI01000009_04987804_05029077;	intron:5014376-5018662,intron:5006510-5014308,;	T1_a,T1_b,T1_c,T3_a,T3_c,T5_a	12,2,6,5,3,2	14,11,7,28,76,25	sp|Q6GNV7|DIRC2_XENLA	Disrupted	in	renal	carcinoma	protein	2	homolog	OS=Xenopus	laevis	GN=dirc2	PE=2	SV=1//0
cid_circ_0570	CI01000009	5006401	5021152	+	14751	14446	CI01000009_04987804_05029077;	intron:5018790-5020969,intron:5014376-5018662,exon:5020969-5021152,intron:5006510-5014308,;	c_b,T1_a,T3_a,T5_a,T5_b,T7_a	4,9,3,4,3,2	50,17,31,26,10,31	sp|Q6GNV7|DIRC2_XENLA	Disrupted	in	renal	carcinoma	protein	2	homolog	OS=Xenopus	laevis	GN=dirc2	PE=2	SV=1//0
cid_circ_0571	CI01000009	5014308	5021152	+	6844	6648	CI01000009_04987804_05029077;	intron:5018790-5020969,intron:5014376-5018662,exon:5020969-5021152,;	T1_a,T1_b,T3_a,T3_c,T5_c	16,2,2,2,3	7,12,25,70,14	sp|Q6GNV7|DIRC2_XENLA	Disrupted	in	renal	carcinoma	protein	2	homolog	OS=Xenopus	laevis	GN=dirc2	PE=2	SV=1//0
cid_circ_0572	CI01000009	5018662	5021152	+	2490	2179	CI01000009_04987804_05029077;	intron:5018790-5020969,;	c_a,c_b,c_c,T1_a,T1_b,T1_c,T3_a,T3_b,T5_a,T5_b,T5_c,T7_a,T7_b,T7_c	4,5,14,8,10,4,8,14,7,5,4,9,2,13	7,7,16,3,7,4,3,5,1,4,6,9,3,17	sp|Q6GNV7|DIRC2_XENLA	Disrupted	in	renal	carcinoma	protein	2	homolog	OS=Xenopus	laevis	GN=dirc2	PE=2	SV=1//0
cid_circ_0573	CI01000009	5267629	5268594	+	965	201	CI01000009_05261948_05270622;	intron:5267809-5268010,;	c_a,c_b,c_c,T1_a,T1_b,T3_c,T7_a	3,2,5,2,2,2,9	12,18,9,5,0,0,1	sp|Q96IW7|SC22A_HUMAN	Vesicle-trafficking	protein	SEC22a	OS=Homo	sapiens	GN=SEC22A	PE=1	SV=1//6.48138e-118
cid_circ_0574	CI01000009	5493298	5493640	+	342	342	--	--	c_a,c_b,c_c,T1_a,T3_a,T3_b,T3_c,T5_a,T5_c,T7_a,T7_b	8,6,30,18,3,5,6,2,3,12,3	0,1,0,0,0,0,0,0,0,0,0	--
cid_circ_0575	CI01000009	5496017	5496515	+	498	498	--	--	c_b,c_c,T1_a,T1_c,T3_a,T3_c,T5_c,T7_a,T7_b	2,22,13,2,9,6,2,3,4	0,0,0,0,0,0,0,0,0	--
cid_circ_0576	CI01000009	5803434	5812688	-	9254	9254	--	--	T1_a,T1_b,T1_c,T7_b	7,4,2,2	0,0,1,0	--
cid_circ_0577	CI01000009	5811725	5812688	-	963	963	--	--	c_b,T1_c,T7_a,T7_c	2,4,2,3	3,0,5,0	--
cid_circ_0578	CI01000009	5821243	5821769	-	526	194	CI01000009_05798886_05836104;	exon:5821243-5821437,;	c_b,c_c,T1_a,T1_b,T1_c,T3_b,T3_c,T5_a,T5_c,T7_b	2,9,5,6,4,8,8,6,3,2	4,0,1,2,6,0,0,4,2,1	sp|Q6ZWE6|PKHM3_HUMAN	Pleckstrin	homology	domain-containing	family	M	member	3	OS=Homo	sapiens	GN=PLEKHM3	PE=2	SV=2//7.69277e-38
cid_circ_0579	CI01000009	5971437	5971798	+	361	361	--	--	c_a,c_c,T1_b,T3_b,T3_c,T5_a,T5_c,T7_b	2,6,4,2,2,2,5,2	0,0,0,0,0,0,0,0	--
cid_circ_0580	CI01000009	5979281	5979650	-	369	369	--	--	c_a,c_b,c_c,T1_a,T1_b,T3_a,T3_b,T3_c,T7_a,T7_b,T7_c	4,11,7,9,10,3,12,5,4,6,20	0,0,0,0,2,0,2,0,0,0,0	--
cid_circ_0581	CI01000009	6901667	6901951	-	284	284	CI01000009_06891877_06908223;	exon:6901667-6901951,;	c_b,c_c,T3_a,T3_b,T5_c,T7_a	3,7,2,4,13,2	5,8,7,7,3,9	sp|O73874|EFNB2_DANRE	Ephrin-B2a	OS=Danio	rerio	GN=efnb2a	PE=2	SV=1//1.71334e-15
cid_circ_0582	CI01000009	6975070	6977724	+	2654	2211	CI01000009_06975071_07009147;	intron:6976761-6977634,intron:6976331-6976673,intron:6975938-6976269,intron:6975213-6975878,;	c_b,c_c,T1_b,T3_c,T7_a	4,9,2,2,2	132,96,29,145,133	sp|A4IF90|RHG15_BOVIN	Rho	GTPase-activating	protein	15	OS=Bos	taurus	GN=ARHGAP15	PE=2	SV=1//1.41708e-168
cid_circ_0583	CI01000009	7029146	7029533	-	387	180	CI01000009_07020336_07047155;	exon:7029146-7029326,;	c_a,T1_a,T5_c,T7_a	4,5,4,5	2,0,0,3	sp|Q568B7|GTDC1_DANRE	Glycosyltransferase-like	domain-containing	protein	1	OS=Danio	rerio	GN=gtdc1	PE=2	SV=2//1.53673e-23
cid_circ_0584	CI01000009	7045049	7047000	-	1951	1783	CI01000009_07020336_07047155;	intron:7045223-7046832,exon:7045049-7045223,;	T1_c,T3_a,T3_b,T7_a	8,3,4,3	0,0,1,7	sp|Q568B7|GTDC1_DANRE	Glycosyltransferase-like	domain-containing	protein	1	OS=Danio	rerio	GN=gtdc1	PE=2	SV=2//1.53673e-23
cid_circ_0585	CI01000009	7070770	7076254	-	5484	5415	CI01000009_07064060_07084764;	intron:7073004-7076035,intron:7071926-7072935,intron:7070985-7071737,exon:7071737-7071926,exon:7070770-7070985,exon:7076035-7076254,;	c_a,c_c,T1_c,T5_c	2,6,5,3	143,117,67,79	sp|O60315|ZEB2_HUMAN	Zinc	finger	E-box-binding	homeobox	2	OS=Homo	sapiens	GN=ZEB2	PE=1	SV=1//0
cid_circ_0586	CI01000009	7316374	7320496	+	4122	4052	CI01000009_07316335_07346664;	intron:7316585-7320386,exon:7316334-7316585,;	c_a,c_b,c_c,T1_a,T1_b,T1_c,T3_a,T3_b,T3_c,T5_a,T5_b,T5_c,T7_a,T7_b,T7_c	46,17,43,50,45,20,34,28,37,27,18,47,55,9,50	21,15,17,23,21,20,9,13,17,27,11,20,19,7,41	sp|Q90669|AVR2A_CHICK	Activin	receptor	type-2A	OS=Gallus	gallus	GN=ACVR2A	PE=2	SV=1//0
cid_circ_0587	CI01000009	7316374	7320538	+	4164	4052	CI01000009_07316335_07346664;	intron:7316585-7320386,exon:7316334-7316585,;	c_a,c_b,c_c,T1_a,T1_b,T1_c,T3_a,T3_b,T3_c,T5_a,T5_b,T5_c,T7_a,T7_b,T7_c	79,41,54,104,91,36,40,51,64,63,51,56,106,18,62	21,15,17,23,21,20,9,13,17,27,11,20,19,7,41	sp|Q90669|AVR2A_CHICK	Activin	receptor	type-2A	OS=Gallus	gallus	GN=ACVR2A	PE=2	SV=1//0
cid_circ_0588	CI01000009	7316374	7325994	+	9620	9550	CI01000009_07316335_07346664;	exon:7325839-7325994,intron:7316585-7320386,intron:7320496-7325839,exon:7316334-7316585,;	c_a,c_b,c_c,T1_a,T1_b,T1_c,T3_a,T3_b,T3_c,T5_a,T5_b,T5_c,T7_a,T7_b,T7_c	11,14,8,31,18,7,9,13,11,15,3,17,54,3,31	46,48,68,36,45,40,37,43,113,49,21,41,71,16,105	sp|Q90669|AVR2A_CHICK	Activin	receptor	type-2A	OS=Gallus	gallus	GN=ACVR2A	PE=2	SV=1//0
cid_circ_0589	CI01000009	7320386	7325994	+	5608	5498	CI01000009_07316335_07346664;	exon:7325839-7325994,intron:7320496-7325839,;	c_a,c_b,c_c,T1_a,T1_b,T1_c,T3_a,T3_b,T3_c,T5_a,T5_b,T5_c,T7_a,T7_b,T7_c	156,91,128,129,135,104,117,87,134,63,55,109,173,26,140	25,33,51,13,24,20,28,30,96,22,10,21,52,9,64	sp|Q90669|AVR2A_CHICK	Activin	receptor	type-2A	OS=Gallus	gallus	GN=ACVR2A	PE=2	SV=1//0
cid_circ_0590	CI01000009	7339825	7340378	+	553	292	CI01000009_07316335_07346664;	intron:7339971-7340263,;	c_a,c_b,c_c,T1_a,T1_b,T1_c,T3_a,T3_b,T3_c,T5_a,T5_b,T5_c,T7_a,T7_b,T7_c	13,6,6,3,12,15,3,8,19,9,13,10,29,4,2	16,26,21,10,2,9,20,14,37,20,3,31,13,5,6	sp|Q90669|AVR2A_CHICK	Activin	receptor	type-2A	OS=Gallus	gallus	GN=ACVR2A	PE=2	SV=1//0
cid_circ_0591	CI01000009	7346253	7346841	+	588	588	--	--	c_b,T1_a,T1_b	4,6,2	0,0,0	--
cid_circ_0592	CI01000009	7386048	7388222	-	2174	1931	CI01000009_07383927_07391805;	exon:7386048-7386255,intron:7387673-7388090,intron:7386255-7387562,;	c_a,c_c,T1_a,T1_b,T1_c,T3_a,T3_b,T3_c,T5_a,T5_b,T5_c,T7_a,T7_b,T7_c	6,4,11,6,9,8,18,10,11,2,12,40,3,22	172,142,118,64,122,156,162,307,253,187,380,175,216,295	sp|Q5XIE8|ITM2B_RAT	Integral	membrane	protein	2B	OS=Rattus	norvegicus	GN=Itm2b	PE=2	SV=1//5.15145e-83
cid_circ_0593	CI01000009	7504276	7505340	-	1064	587	CI01000009_07500752_07541007;	intron:7504354-7504941,;	c_a,c_b,T1_a,T1_b,T1_c,T3_a,T3_b,T3_c,T5_a,T5_b,T5_c,T7_a,T7_b,T7_c	9,6,3,14,4,7,2,7,3,2,16,10,2,12	3,5,1,0,2,4,6,3,1,5,2,5,1,4	sp|Q9Y2L9|LRCH1_HUMAN	Leucine-rich	repeat	and	calponin	homology	domain-containing	protein	1	OS=Homo	sapiens	GN=LRCH1	PE=1	SV=3//0
cid_circ_0594	CI01000009	7520808	7521450	-	642	409	CI01000009_07500752_07541007;	intron:7520914-7521323,;	c_a,c_b,c_c,T1_a,T1_b,T3_c,T5_a,T5_b,T5_c,T7_a	3,4,7,4,2,5,6,2,2,4	14,14,8,4,4,13,13,8,16,14	sp|Q9Y2L9|LRCH1_HUMAN	Leucine-rich	repeat	and	calponin	homology	domain-containing	protein	1	OS=Homo	sapiens	GN=LRCH1	PE=1	SV=3//0
cid_circ_0595	CI01000009	8063261	8064206	-	945	417	CI01000009_08058976_08066474;	exon:8063993-8064206,intron:8063554-8063758,;	c_b,T1_a,T3_a,T5_a,T7_a,T7_c	2,6,2,12,4,11	24,9,12,12,24,29	sp|Q91XS8|ST17B_RAT	Serine/threonine-protein	kinase	17B	OS=Rattus	norvegicus	GN=Stk17b	PE=1	SV=1//2.88982e-131
cid_circ_0596	CI01000009	8127875	8129387	-	1512	715	CI01000009_08121789_08159923;	intron:8127999-8128299,intron:8128392-8128636,exon:8129216-8129387,;	c_a,c_b,c_c,T1_a,T1_b,T1_c,T3_a,T3_b,T3_c,T5_a,T5_b,T5_c,T7_a,T7_b,T7_c	32,33,39,44,47,11,32,40,50,29,16,29,63,13,29	20,14,14,12,4,8,13,21,8,5,1,12,23,11,24	sp|Q6GNW0|LRRF2_XENLA	Leucine-rich	repeat	flightless-interacting	protein	2	OS=Xenopus	laevis	GN=lrrfip2	PE=2	SV=2//1.34852e-45
cid_circ_0597	CI01000009	8128865	8129387	-	522	171	CI01000009_08121789_08159923;	exon:8129216-8129387,;	c_a,c_b,c_c,T1_a,T1_b,T1_c,T3_a,T3_b,T3_c,T5_a,T5_b,T5_c,T7_a,T7_b,T7_c	41,22,31,17,16,11,20,9,20,14,9,19,34,12,22	9,10,6,11,2,5,10,15,8,3,1,10,20,10,12	sp|Q6GNW0|LRRF2_XENLA	Leucine-rich	repeat	flightless-interacting	protein	2	OS=Xenopus	laevis	GN=lrrfip2	PE=2	SV=2//1.34852e-45
cid_circ_0598	CI01000009	8128865	8129875	-	1010	587	CI01000009_08121789_08159923;	exon:8129216-8129387,intron:8129387-8129803,;	c_a,c_b,c_c,T3_a,T3_b,T3_c,T5_a,T5_c	4,2,4,2,3,3,4,3	12,12,8,11,18,8,5,13	sp|Q6GNW0|LRRF2_XENLA	Leucine-rich	repeat	flightless-interacting	protein	2	OS=Xenopus	laevis	GN=lrrfip2	PE=2	SV=2//1.34852e-45
cid_circ_0599	CI01000009	8408551	8415500	+	6949	2624	CI01000009_08412100_08415817;CI01000009_08404846_08408838;	intron:8414046-8415343,exon:8413277-8413820,;exon:8408551-8409335,;	c_b,c_c,T1_c,T3_b,T3_c,T5_a,T7_c	8,2,2,2,4,3,3	3,0,0,1,19,14,7	sp|Q8CAS9|PARP9_MOUSE	Poly	[ADP-ribose]	polymerase	9	OS=Mus	musculus	GN=Parp9	PE=1	SV=2//1.49941e-25;sp|Q8IXQ6|PARP9_HUMAN	Poly	[ADP-ribose]	polymerase	9	OS=Homo	sapiens	GN=PARP9	PE=1	SV=2//3.48183e-120
cid_circ_0600	CI01000009	9144138	9158642	-	14504	14348	CI01000009_09125671_09199937;	exon:9144138-9144340,intron:9144340-9147470,intron:9147561-9158577,;	c_a,c_b,c_c,T1_a,T1_b,T1_c,T3_a,T3_b,T3_c,T5_a,T5_b,T5_c,T7_a,T7_b,T7_c	48,10,18,26,16,14,12,13,11,27,12,11,10,2,14	76,34,40,29,22,16,43,31,67,28,22,32,20,17,34	sp|Q9Y6T7|DGKB_HUMAN	Diacylglycerol	kinase	beta	OS=Homo	sapiens	GN=DGKB	PE=2	SV=2//0
cid_circ_0601	CI01000009	9170270	9178545	-	8275	8099	CI01000009_09125671_09199937;	exon:9170270-9170431,intron:9170431-9174530,intron:9174620-9178459,;	c_a,c_b,c_c,T1_a,T1_b,T1_c,T3_b,T5_a,T5_c	4,3,3,16,6,4,2,3,3	19,6,14,17,7,4,11,12,24	sp|Q9Y6T7|DGKB_HUMAN	Diacylglycerol	kinase	beta	OS=Homo	sapiens	GN=DGKB	PE=2	SV=2//0
cid_circ_0602	CI01000009	9170270	9185212	-	14942	14691	CI01000009_09125671_09199937;	intron:9178545-9185137,intron:9170431-9174530,intron:9174620-9178459,exon:9170270-9170431,;	c_c,T1_a,T1_b,T3_c,T5_c	2,6,2,7,3	26,19,13,61,43	sp|Q9Y6T7|DGKB_HUMAN	Diacylglycerol	kinase	beta	OS=Homo	sapiens	GN=DGKB	PE=2	SV=2//0
cid_circ_0603	CI01000009	9174530	9185212	-	10682	10431	CI01000009_09125671_09199937;	intron:9178545-9185137,intron:9174620-9178459,;	c_a,T1_a,T3_a,T3_c,T5_b,T5_c,T7_c	6,6,7,7,2,4,7	32,6,9,32,1,21,21	sp|Q9Y6T7|DGKB_HUMAN	Diacylglycerol	kinase	beta	OS=Homo	sapiens	GN=DGKB	PE=2	SV=2//0
cid_circ_0604	CI01000009	9717642	9718263	+	621	621	--	--	c_b,T1_b,T3_a,T3_b,T7_a	6,8,3,2,2	0,0,1,0,0	--
cid_circ_0605	CI01000009	9730477	9731053	+	576	576	--	--	c_a,c_c,T1_b,T5_c	2,4,3,4	0,0,0,0	--
cid_circ_0606	CI01000009	9845943	9846673	-	730	730	CI01000009_09836011_09846297;	exon:9845943-9848630,;	c_b,c_c,T1_a,T1_b,T1_c,T3_a,T3_b,T5_a,T5_c,T7_a	4,10,7,13,2,7,2,5,3,4	15,31,19,9,4,8,8,11,11,14	sp|Q9NRM7|LATS2_HUMAN	Serine/threonine-protein	kinase	LATS2	OS=Homo	sapiens	GN=LATS2	PE=1	SV=2//0
cid_circ_0607	CI01000010	10906940	10908927	-	1987	695	CI01000010_10894958_10954990;	intron:10907192-10907887,;	T3_b,T3_c,T5_c	4,7,2	1,4,3	sp|B2RY04|DOCK5_MOUSE	Dedicator	of	cytokinesis	protein	5	OS=Mus	musculus	GN=Dock5	PE=1	SV=2//0
cid_circ_0608	CI01000010	10942876	10943297	-	421	421	--	--	c_b,c_c,T1_b,T3_b,T5_b,T5_c,T7_c	5,6,4,3,2,4,3	0,0,0,3,0,0,0	--
cid_circ_0609	CI01000010	11099900	11100284	+	384	384	--	--	T1_c,T5_b,T5_c,T7_c	2,2,3,4	1,0,0,0	--
cid_circ_0610	CI01000010	11104471	11107006	+	2535	2218	CI01000010_11096556_11108447;	intron:11104956-11106805,exon:11106805-11107006,exon:11104788-11104956,;	c_a,c_b,c_c,T1_c,T3_b,T3_c,T5_a,T7_c	2,5,4,2,2,7,5,3	41,30,51,23,17,24,11,19	sp|Q5XIU1|ABTB1_RAT	Ankyrin	repeat	and	BTB/POZ	domain-containing	protein	1	OS=Rattus	norvegicus	GN=Abtb1	PE=2	SV=1//0
cid_circ_0611	CI01000010	1135663	1136451	+	788	788	--	--	c_b,T1_b,T3_a,T3_c,T5_c,T7_a	4,3,2,3,2,5	0,0,0,0,0,0	--
cid_circ_0612	CI01000010	11781513	11782272	-	759	759	--	--	c_b,T3_c,T7_c	2,9,2	0,0,0	--
cid_circ_0613	CI01000010	11824613	11825046	-	433	229	CI01000010_11815857_11846058;	intron:11824696-11824925,;	c_b,T3_a,T7_c	3,6,2	10,18,29	sp|Q78T81|F102A_MOUSE	Protein	FAM102A	OS=Mus	musculus	GN=Fam102a	PE=2	SV=1//2.46929e-09
cid_circ_0614	CI01000010	11871389	11871956	+	567	567	--	--	c_a,T1_a,T5_a,T7_a,T7_c	2,3,2,2,4	0,3,0,3,0	--
cid_circ_0615	CI01000010	12110465	12110696	+	231	231	--	--	c_a,c_b,c_c,T1_a,T1_b,T1_c,T3_a,T3_b,T3_c,T5_a,T5_b,T5_c,T7_a,T7_b,T7_c	17,19,15,14,8,13,16,27,15,10,8,6,21,7,33	0,0,0,0,0,0,0,0,0,0,0,0,0,0,0	--
cid_circ_0616	CI01000010	12110465	12112019	+	1554	1188	CI01000010_12110651_12120420;	intron:12110696-12111884,;	c_a,c_b,c_c,T1_a,T1_b,T1_c,T3_a,T3_b,T3_c,T5_a,T5_b,T5_c,T7_a,T7_b,T7_c	3,2,3,3,15,3,7,4,3,7,5,3,9,4,11	131,94,124,85,40,46,55,55,105,29,30,57,60,17,70	sp|P19637|TPA_RAT	Tissue-type	plasminogen	activator	OS=Rattus	norvegicus	GN=Plat	PE=2	SV=2//0
cid_circ_0617	CI01000010	12110465	12115783	+	5318	4322	CI01000010_12110651_12120420;	exon:12115089-12115264,intron:12112019-12112601,intron:12110696-12111884,intron:12112712-12115089,;	c_a,c_b,c_c,T1_b,T3_a,T3_b,T5_b,T5_c,T7_a,T7_c	23,10,15,3,5,8,2,7,2,2	170,130,157,47,67,57,36,78,79,96	sp|P19637|TPA_RAT	Tissue-type	plasminogen	activator	OS=Rattus	norvegicus	GN=Plat	PE=2	SV=2//0
cid_circ_0618	CI01000010	12111884	12115264	+	3380	3134	CI01000010_12110651_12120420;	intron:12112712-12115089,exon:12115089-12115264,intron:12112019-12112601,;	c_a,c_b,T1_a,T1_c,T3_a,T5_c,T7_a,T7_c	9,6,3,3,5,2,5,3	35,33,29,26,9,20,16,26	sp|P19637|TPA_RAT	Tissue-type	plasminogen	activator	OS=Rattus	norvegicus	GN=Plat	PE=2	SV=2//0
cid_circ_0619	CI01000010	1215456	1215909	-	453	369	CI01000010_01213593_01220154;	exon:1215456-1215630,exon:1215714-1215909,;	c_b,c_c,T1_a,T1_b,T1_c,T3_a,T3_b,T3_c,T5_a,T5_b,T5_c,T7_a,T7_b,T7_c	7,2,4,10,5,29,16,19,6,2,4,14,3,3	80,45,42,34,29,68,52,171,70,23,108,85,46,97	sp|P11680|PROP_MOUSE	Properdin	OS=Mus	musculus	GN=Cfp	PE=2	SV=2//1.18847e-98
cid_circ_0620	CI01000010	1215714	1215909	-	195	195	CI01000010_01213593_01220154;	exon:1215714-1215909,;	c_a,c_b,c_c,T1_a,T1_b,T1_c,T3_a,T3_b,T3_c,T5_a,T5_c,T7_a,T7_b,T7_c	8,6,2,2,4,4,12,3,7,4,3,4,4,12	42,52,26,38,29,25,41,30,114,43,81,61,34,60	sp|P11680|PROP_MOUSE	Properdin	OS=Mus	musculus	GN=Cfp	PE=2	SV=2//1.18847e-98
cid_circ_0621	CI01000010	1215981	1216152	-	171	171	CI01000010_01213593_01220154;	exon:1215981-1216152,;	c_a,T3_a,T5_c	2,3,8	21,21,12	sp|P11680|PROP_MOUSE	Properdin	OS=Mus	musculus	GN=Cfp	PE=2	SV=2//1.18847e-98
cid_circ_0622	CI01000010	12171005	12171366	+	361	361	--	--	c_a,c_b,c_c,T1_a,T1_b,T1_c,T3_a,T3_b,T3_c,T5_c,T7_a,T7_b,T7_c	19,3,2,5,5,3,2,7,2,8,4,7,13	0,0,0,2,0,0,0,0,2,1,0,0,0	--
cid_circ_0623	CI01000010	1417837	1420243	+	2406	2406	--	--	c_b,c_c,T3_a,T5_a,T7_c	18,3,3,2,13	0,0,0,0,0	--
cid_circ_0624	CI01000010	1422110	1424693	+	2583	2583	CI01000010_01408838_01424831;	intron:1422183-1424489,exon:1424489-1425964,;	c_a,c_b,c_c,T1_a,T1_b,T1_c,T3_a,T3_b,T3_c,T5_a,T5_c,T7_a,T7_c	13,7,10,4,12,6,5,5,6,2,6,8,27	0,2,1,11,8,3,5,7,2,5,6,13,14	sp|Q8K2V6|IPO11_MOUSE	Importin-11	OS=Mus	musculus	GN=Ipo11	PE=1	SV=1//7.83946e-17
cid_circ_0625	CI01000010	1675045	1675898	-	853	423	CI01000010_01645158_01697110;	intron:1675140-1675563,;	c_a,c_b,c_c,T1_a,T1_b,T1_c,T3_a,T3_b,T3_c,T5_a,T5_b,T5_c,T7_a,T7_b,T7_c	17,27,6,21,9,3,14,10,17,8,7,20,29,2,17	2,4,3,1,1,2,6,0,8,5,1,5,10,5,5	sp|Q54JD9|SCOT_DICDI	Probable	succinyl-CoA:3-ketoacid	coenzyme	A	transferase,	mitochondrial	OS=Dictyostelium	discoideum	GN=oxct1	PE=3	SV=1//3.20491e-137
cid_circ_0626	CI01000010	1688917	1689626	-	709	709	--	--	T1_a,T3_a,T7_a	3,8,4	0,0,0	--
cid_circ_0627	CI01000010	1708249	1709087	+	838	838	--	--	c_b,c_c,T1_b,T5_c	4,2,6,4	3,2,2,0	--
cid_circ_0628	CI01000010	1986063	1987089	-	1026	261	CI01000010_01980979_01989507;	intron:1986173-1986434,;	c_a,c_b,T1_a,T1_b,T3_a,T3_b,T3_c,T5_a,T5_c,T7_a,T7_b,T7_c	8,2,3,7,4,2,6,6,3,5,4,2	11,1,2,3,3,0,4,1,0,2,2,6	sp|Q5ZKK5|ODFP2_CHICK	Outer	dense	fiber	protein	2	OS=Gallus	gallus	GN=ODF2	PE=2	SV=1//5.39724e-147
cid_circ_0629	CI01000010	2096264	2097158	-	894	894	--	--	c_c,T3_a,T3_b,T3_c,T5_a,T5_b,T7_b	6,3,2,2,2,4,2	0,4,0,0,0,0,0	--
cid_circ_0630	CI01000010	222255	224604	-	2349	2349	--	--	c_a,T1_a,T1_b,T3_a,T3_c,T5_c,T7_a	2,9,4,3,2,2,2	1,0,1,1,1,0,0	--
cid_circ_0631	CI01000010	2333269	2337558	-	4289	4289	--	--	c_c,T1_a,T1_c,T7_a	9,5,4,4	0,0,3,0	--
cid_circ_0632	CI01000010	2344622	2347225	-	2603	2354	CI01000010_02337362_02393445;	intron:2344747-2347101,;	c_a,c_b,c_c,T1_a,T1_b,T3_a,T3_b,T3_c,T5_a,T5_b,T5_c,T7_a	4,2,14,13,19,17,10,9,8,6,10,2	11,18,13,7,8,20,21,38,9,4,12,10	sp|P17926|NFIC_CHICK	Nuclear	factor	1	C-type	OS=Gallus	gallus	GN=NFIC	PE=1	SV=1//0
cid_circ_0633	CI01000010	2344622	2351766	-	7144	3697	CI01000010_02337362_02393445;	intron:2344747-2347101,intron:2350351-2351694,;	c_c,T3_a,T3_b,T3_c,T7_a	4,3,5,2,8	20,26,32,41,23	sp|P17926|NFIC_CHICK	Nuclear	factor	1	C-type	OS=Gallus	gallus	GN=NFIC	PE=1	SV=1//0
cid_circ_0634	CI01000010	2347101	2351766	-	4665	4394	CI01000010_02337362_02393445;	intron:2350351-2351694,intron:2347225-2350276,;	c_a,c_b,c_c,T1_b,T3_a,T3_b,T7_a,T7_c	6,12,2,6,5,9,3,2	6,6,7,0,6,11,13,4	sp|P17926|NFIC_CHICK	Nuclear	factor	1	C-type	OS=Gallus	gallus	GN=NFIC	PE=1	SV=1//0
cid_circ_0635	CI01000010	2392880	2393412	-	532	532	CI01000010_02337362_02393445;	exon:2392880-2393445,;	c_a,c_b,c_c,T1_a,T1_b,T1_c,T3_a,T3_b,T3_c,T5_a,T5_b,T5_c,T7_a,T7_b,T7_c	104,84,75,125,96,38,80,36,43,63,26,104,78,27,58	151,81,114,133,123,51,82,62,60,72,40,79,119,25,96	sp|P17926|NFIC_CHICK	Nuclear	factor	1	C-type	OS=Gallus	gallus	GN=NFIC	PE=1	SV=1//0
cid_circ_0636	CI01000010	243561	246460	-	2899	194	CI01000010_00154875_00293942;	exon:246266-246460,;	c_a,c_c,T1_b,T3_c,T5_a,T5_c,T7_a,T7_c	2,3,2,4,3,5,3,3	2,1,1,11,3,3,7,7	sp|P59240|NPHP4_MOUSE	Nephrocystin-4	OS=Mus	musculus	GN=Nphp4	PE=1	SV=2//0
cid_circ_0637	CI01000010	2494971	2495751	-	780	780	--	--	c_a,c_b,c_c,T1_a,T1_b,T3_a,T3_c,T5_a,T5_b,T5_c,T7_a,T7_c	19,13,15,2,3,5,12,5,4,3,12,14	10,12,16,3,2,8,4,3,3,4,12,0	--
cid_circ_0638	CI01000010	2534985	2536259	-	1274	726	CI01000010_02530251_02538713;	intron:2535332-2535702,intron:2535081-2535276,intron:2535807-2535968,;	c_a,c_c,T1_a,T1_b,T1_c,T3_a,T3_b,T3_c,T5_a,T7_a,T7_c	7,3,4,4,3,2,5,6,2,4,10	5.24474e+33	sp|Q6P431|MKNK2_XENLA	MAP	kinase-interacting	serine/threonine-protein	kinase	2	OS=Xenopus	laevis	GN=mknk2	PE=2	SV=1//0
cid_circ_0639	CI01000010	2539598	2541223	-	1625	1625	--	--	c_a,c_c,T1_a,T1_b,T3_b,T3_c,T5_b,T5_c,T7_a	4,2,4,5,9,13,2,4,13	0,0,0,0,0,0,0,0,0	--
cid_circ_0640	CI01000010	2586238	2586597	+	359	359	CI01000010_02584071_02625169;	exon:2586238-2586597,;	c_a,c_b,c_c,T1_a,T1_b,T1_c,T3_a,T3_b,T3_c,T5_b,T7_a,T7_c	6,2,3,6,2,3,12,10,8,4,3,2	5,4,8,12,4,15,16,12,5,3,6,7	sp|Q9H324|ATS10_HUMAN	A	disintegrin	and	metalloproteinase	with	thrombospondin	motifs	10	OS=Homo	sapiens	GN=ADAMTS10	PE=1	SV=2//0
cid_circ_0641	CI01000010	2596756	2613219	+	16463	15300	CI01000010_02584071_02625169;	intron:2609666-2613095,intron:2600544-2601180,intron:2596903-2597908,intron:2598050-2600095,intron:2601244-2603683,intron:2603786-2609532,;	c_b,T3_a,T5_a,T7_a,T7_c	3,4,3,2,3	83,54,40,26,101	sp|Q9H324|ATS10_HUMAN	A	disintegrin	and	metalloproteinase	with	thrombospondin	motifs	10	OS=Homo	sapiens	GN=ADAMTS10	PE=1	SV=2//0
cid_circ_0642	CI01000010	2600095	2603786	+	3691	3075	CI01000010_02584071_02625169;	intron:2600544-2601180,intron:2601244-2603683,;	c_a,c_b,T1_a,T1_b,T1_c,T3_a,T3_b,T3_c,T5_a,T5_c,T7_a,T7_c	4,6,11,9,12,3,19,9,3,10,3,3	32,18,26,0,12,16,21,31,5,4,10,24	sp|Q9H324|ATS10_HUMAN	A	disintegrin	and	metalloproteinase	with	thrombospondin	motifs	10	OS=Homo	sapiens	GN=ADAMTS10	PE=1	SV=2//0
cid_circ_0643	CI01000010	2600095	2613219	+	13124	12250	CI01000010_02584071_02625169;	intron:2600544-2601180,intron:2609666-2613095,intron:2601244-2603683,intron:2603786-2609532,;	c_a,c_b,T1_a,T1_b,T1_c,T3_a,T3_b,T3_c,T5_c,T7_a,T7_b,T7_c	10,3,6,3,4,10,2,4,7,4,6,4	57,46,35,6,25,31,41,50,6,14,22,47	sp|Q9H324|ATS10_HUMAN	A	disintegrin	and	metalloproteinase	with	thrombospondin	motifs	10	OS=Homo	sapiens	GN=ADAMTS10	PE=1	SV=2//0
cid_circ_0644	CI01000010	269154	293945	-	24791	12361	CI01000010_00154875_00293942;	exon:293775-293942,intron:269288-281482,;	c_a,c_b,c_c,T1_a,T1_b,T1_c,T3_a,T3_b,T3_c,T5_a,T5_c,T7_a	12,17,3,3,10,13,7,4,7,4,6,12	1,4,3,11,0,0,8,1,4,4,0,3	sp|P59240|NPHP4_MOUSE	Nephrocystin-4	OS=Mus	musculus	GN=Nphp4	PE=1	SV=2//0
cid_circ_0645	CI01000010	2691778	2692463	-	685	177	CI01000010_02687448_02702693;	exon:2691778-2691955,;	c_a,c_b,c_c,T1_a,T1_b,T3_a,T3_b,T3_c,T5_a,T5_b,T5_c,T7_a,T7_c	16,12,11,21,6,9,5,7,9,5,8,8,12	2,3,4,8,0,1,1,1,0,0,0,1,1	sp|Q7ZYC4|ACBG2_XENLA	Long-chain-fatty-acid--CoA	ligase	ACSBG2	OS=Xenopus	laevis	GN=acsbg2	PE=2	SV=1//0
cid_circ_0646	CI01000010	3117632	3118339	+	707	707	--	--	c_a,c_b,c_c,T1_a,T1_b,T1_c,T3_a,T3_b,T3_c,T5_a,T5_b,T5_c,T7_a,T7_b,T7_c	125,105,106,149,163,78,57,106,123,69,52,92,151,28,137	1,0,0,1,0,1,3,0,0,0,0,0,0,0,0	--
cid_circ_0647	CI01000010	3254877	3256277	+	1400	209	CI01000010_03250114_03263566;	exon:3254877-3255086,;	c_a,c_b,T3_a,T3_b,T5_a	2,5,8,3,2	9,10,3,2,4	sp|Q6P112|RGL1_DANRE	Ral	guanine	nucleotide	dissociation	stimulator-like	1	OS=Danio	rerio	GN=rgl1	PE=2	SV=1//0
cid_circ_0648	CI01000010	3365112	3367307	+	2195	1956	CI01000010_03365131_03431309;	intron:3365236-3367192,;	c_a,c_b,c_c,T3_a,T3_b,T5_b,T5_c	3,5,4,4,2,4,4	4,5,8,0,5,0,1	sp|O54951|SEM6B_MOUSE	Semaphorin-6B	OS=Mus	musculus	GN=Sema6b	PE=2	SV=1//0
cid_circ_0649	CI01000010	3463250	3465100	+	1850	1156	CI01000010_03455472_03466444;	intron:3464412-3464769,intron:3463372-3463632,intron:3463765-3464304,;	c_a,c_b,T1_a,T3_b	16,5,2,5	54,40,45,32	sp|Q92753|RORB_HUMAN	Nuclear	receptor	ROR-beta	OS=Homo	sapiens	GN=RORB	PE=1	SV=3//5.7329e-175
cid_circ_0650	CI01000010	3483056	3485860	+	2804	2351	CI01000010_03483057_03492616;	intron:3483125-3485476,;	c_a,c_b,T3_c,T7_c	4,5,4,2	4,4,0,2	sp|Q8AXV0|SH3G1_CHICK	Endophilin-A2	OS=Gallus	gallus	GN=SH3GL1	PE=1	SV=1//6.72392e-180
cid_circ_0651	CI01000010	3483056	3486090	+	3034	2351	CI01000010_03483057_03492616;	intron:3483125-3485476,;	c_a,c_b,c_c,T1_a,T1_b,T1_c,T3_a,T3_b,T3_c,T5_a,T5_c,T7_a,T7_b	14,3,5,6,11,2,5,2,13,7,7,13,3	4,4,6,3,3,9,0,14,0,0,1,1,1	sp|Q8AXV0|SH3G1_CHICK	Endophilin-A2	OS=Gallus	gallus	GN=SH3GL1	PE=1	SV=1//6.72392e-180
cid_circ_0652	CI01000010	351252	353317	-	2065	337	CI01000010_00335493_00356496;	exon:352978-353159,exon:352547-352703,;	c_a,c_c,T1_b,T7_a	5,7,5,4	54,51,39,35	sp|O60308|CE104_HUMAN	Centrosomal	protein	of	104	kDa	OS=Homo	sapiens	GN=CEP104	PE=1	SV=1//0
cid_circ_0653	CI01000010	352547	353317	-	770	337	CI01000010_00335493_00356496;	exon:352978-353159,exon:352547-352703,;	c_a,c_b,c_c,T1_a,T1_b,T1_c,T3_a,T3_b,T3_c,T5_a,T5_b,T5_c,T7_a,T7_b,T7_c	166,132,194,118,153,87,96,100,124,103,60,157,118,30,159	46,23,41,23,33,26,32,48,38,38,9,30,35,10,37	sp|O60308|CE104_HUMAN	Centrosomal	protein	of	104	kDa	OS=Homo	sapiens	GN=CEP104	PE=1	SV=1//0
cid_circ_0654	CI01000010	381811	382217	+	406	406	--	--	c_a,c_c,T1_a,T1_c,T3_a,T3_b,T3_c,T5_a,T5_b,T5_c,T7_a,T7_b,T7_c	3,4,6,2,3,9,9,9,4,8,3,5,3	0,0,0,0,0,3,0,0,0,0,2,0,0	--
cid_circ_0655	CI01000010	3905029	3905406	+	377	377	--	--	c_a,c_b,c_c,T1_a,T1_c,T3_a,T3_b,T7_a	18,3,11,10,4,3,6,15	0,0,0,0,0,0,0,0	--
cid_circ_0656	CI01000010	4046205	4048571	+	2366	1821	CI01000010_04046204_04137642;	intron:4046327-4048148,;	c_c,T1_a,T1_b,T3_a	6,5,3,3	2,3,0,2	sp|P09217|KPCZ_RAT	Protein	kinase	C	zeta	type	OS=Rattus	norvegicus	GN=Prkcz	PE=1	SV=2//0
cid_circ_0657	CI01000010	4077966	4098537	+	20571	20571	CI01000010_04046204_04137642;	intron:4048571-4098451,;	T1_c,T3_a,T5_c	3,4,4	5,11,7	sp|P09217|KPCZ_RAT	Protein	kinase	C	zeta	type	OS=Rattus	norvegicus	GN=Prkcz	PE=1	SV=2//0
cid_circ_0658	CI01000010	4110508	4114726	+	4218	689	CI01000010_04046204_04137642;	intron:4110640-4111329,;	c_c,T1_a,T1_b,T3_a,T7_c	6,6,2,4,4	6,2,2,0,2	sp|P09217|KPCZ_RAT	Protein	kinase	C	zeta	type	OS=Rattus	norvegicus	GN=Prkcz	PE=1	SV=2//0
cid_circ_0659	CI01000010	4227159	4227908	+	749	513	CI01000010_04165584_04232583;	intron:4227279-4227792,;	c_a,c_b,c_c,T3_b,T5_b,T5_c,T7_a,T7_c	16,5,3,2,4,2,4,3	24,18,10,15,4,7,13,12	sp|P49140|SKI_CHICK	Ski	oncogene	OS=Gallus	gallus	GN=SKI	PE=1	SV=1//0
cid_circ_0660	CI01000010	4453449	4454041	-	592	592	--	--	c_a,c_b,T3_a,T5_a,T7_a	3,2,5,4,3	4,1,2,2,0	--
cid_circ_0661	CI01000010	4467238	4468651	-	1413	1363	CI01000010_04445984_04469908;	exon:4468459-4468651,intron:4467288-4468459,;	c_b,c_c,T1_b,T3_b,T5_a,T5_b,T7_a,T7_b,T7_c	2,2,4,4,4,11,8,3,8	39,34,7,21,21,4,24,13,29	sp|Q08499|PDE4D_HUMAN	cAMP-specific	3&apos;,5&apos;-cyclic	phosphodiesterase	4D	OS=Homo	sapiens	GN=PDE4D	PE=1	SV=2//2.69608e-31
cid_circ_0662	CI01000010	4668905	4669397	+	492	492	--	--	T1_b,T3_a,T5_b,T5_c,T7_a	2,4,2,2,3	0,0,0,0,0	--
cid_circ_0663	CI01000010	4720507	4720841	+	334	334	--	--	c_b,c_c,T1_a,T1_b,T1_c,T3_a,T5_b	2,2,14,2,3,5,3	0,0,0,0,0,0,0	--
cid_circ_0664	CI01000010	4803001	4804972	+	1971	1786	CI01000010_04803003_04849985;	intron:4804556-4804880,exon:4803002-4803264,intron:4803264-4804464,;	c_a,c_b,c_c,T1_a,T1_b,T1_c,T3_a,T3_b,T3_c,T5_a,T5_b,T5_c,T7_a,T7_c	7,16,3,13,17,7,10,8,17,6,2,13,14,30	9,14,14,13,3,5,7,14,9,3,8,17,12,12	sp|Q9UNN5|FAF1_HUMAN	FAS-associated	factor	1	OS=Homo	sapiens	GN=FAF1	PE=1	SV=2//0
cid_circ_0665	CI01000010	493440	493843	+	403	403	--	--	T1_c,T3_b,T7_c	10,3,4	0,0,0	--
cid_circ_0666	CI01000010	500778	501891	+	1113	1113	--	--	T1_b,T3_c,T7_a,T7_c	3,8,3,5	0,0,0,0	--
cid_circ_0667	CI01000010	5318739	5320069	+	1330	1330	--	--	T1_a,T1_c,T5_c	3,6,2	0,0,0	--
cid_circ_0668	CI01000010	5318742	5320069	+	1327	1327	--	--	c_c,T1_a,T3_c	5,6,2	1,0,0	--
cid_circ_0669	CI01000010	5318756	5320069	+	1313	1313	--	--	c_a,c_c,T1_a,T1_b,T7_a,T7_c	2,5,2,3,8,8	0,1,0,0,0,0	--
cid_circ_0670	CI01000010	5473529	5478113	+	4584	837	CI01000010_05477048_05482911;	intron:5477161-5477998,;	c_a,c_b,c_c,T1_a,T1_b,T1_c,T3_a,T3_b,T3_c,T5_a,T5_b,T5_c,T7_a,T7_b,T7_c	44,21,27,22,31,11,39,30,23,4,2,5,53,10,31	4,1,3,4,0,2,4,2,9,0,0,5,1,1,2	-//-
cid_circ_0671	CI01000010	5876044	5877528	+	1484	1222	CI01000010_05859214_05887437;	intron:5876167-5877389,;	T1_a,T3_a,T3_b,T7_a	4,2,2,3	18,12,7,26	sp|O08841|QSOX1_CAVPO	Sulfhydryl	oxidase	1	OS=Cavia	porcellus	GN=QSOX1	PE=2	SV=2//5.59105e-165
cid_circ_0672	CI01000010	5876044	5880960	+	4916	4654	CI01000010_05859214_05887437;	intron:5877528-5880783,exon:5880783-5880960,intron:5876167-5877389,;	c_c,T3_c,T7_a	2,7,3	43,35,32	sp|O08841|QSOX1_CAVPO	Sulfhydryl	oxidase	1	OS=Cavia	porcellus	GN=QSOX1	PE=2	SV=2//5.59105e-165
cid_circ_0673	CI01000010	6046412	6047768	+	1356	1203	CI01000010_06043120_06058750;	intron:6046751-6047615,exon:6046412-6046751,;	c_a,c_b,c_c,T1_b,T1_c,T3_a,T3_b,T3_c,T5_c,T7_a,T7_c	8,7,9,3,5,4,5,10,10,13,11	28,28,10,7,9,20,13,12,22,16,13	sp|Q62141|SIN3B_MOUSE	Paired	amphipathic	helix	protein	Sin3b	OS=Mus	musculus	GN=Sin3b	PE=1	SV=2//2.51053e-35
cid_circ_0674	CI01000010	6273590	6274240	+	650	650	--	--	c_a,c_b,c_c,T1_a,T1_b,T5_b,T5_c,T7_a,T7_b,T7_c	2,3,2,2,7,3,8,9,2,2	0,0,0,0,0,0,0,0,0,0	--
cid_circ_0675	CI01000010	6282917	6283401	+	484	484	--	--	T3_b,T3_c,T5_c	3,6,2	0,0,0	--
cid_circ_0676	CI01000010	6669443	6671036	+	1593	275	CI01000010_06666109_06680320;	intron:6669717-6669992,;	c_a,c_c,T5_a,T5_b,T7_a	2,2,8,5,3	17,10,11,6,12	sp|Q9H6A0|DEN2D_HUMAN	DENN	domain-containing	protein	2D	OS=Homo	sapiens	GN=DENND2D	PE=1	SV=2//4.10666e-153
cid_circ_0677	CI01000010	721200	725518	-	4318	4318	--	--	c_a,c_b,c_c,T1_a,T1_b,T3_a,T3_b,T3_c,T5_a,T5_c,T7_a,T7_b,T7_c	5,6,28,17,6,5,4,7,2,6,11,14,2	0,0,0,0,0,0,0,0,0,1,1,0,0	--
cid_circ_0678	CI01000010	7382556	7387303	+	4747	347	CI01000010_07370410_07391500;	exon:7387123-7387303,intron:7382685-7382852,;	c_a,c_b,c_c,T1_b,T1_c,T3_a,T3_b,T3_c,T5_b,T5_c,T7_a,T7_b,T7_c	17,13,36,18,3,4,7,25,6,6,11,3,23	0,2,1,0,0,0,3,0,0,0,0,0,8	sp|Q96RU3|FNBP1_HUMAN	Formin-binding	protein	1	OS=Homo	sapiens	GN=FNBP1	PE=1	SV=2//0
cid_circ_0679	CI01000010	7548064	7551385	+	3321	2753	CI01000010_07548433_07582538;	intron:7548501-7551254,;	c_a,T1_a,T1_b,T1_c,T3_c,T5_c,T7_a	7,5,4,2,6,4,6	0,3,0,1,11,14,1	sp|O70161|PI51C_MOUSE	Phosphatidylinositol	4-phosphate	5-kinase	type-1	gamma	OS=Mus	musculus	GN=Pip5k1c	PE=1	SV=2//1.64878e-130
cid_circ_0680	CI01000010	7548100	7551385	+	3285	2753	CI01000010_07548433_07582538;	intron:7548501-7551254,;	c_a,c_b,c_c,T1_a,T1_b,T1_c,T3_a,T3_b,T3_c,T5_a,T5_b,T5_c,T7_a,T7_b,T7_c	29,30,39,73,57,24,30,22,20,26,5,45,71,4,36	0,5,7,3,0,1,3,5,11,4,5,14,1,2,6	sp|O70161|PI51C_MOUSE	Phosphatidylinositol	4-phosphate	5-kinase	type-1	gamma	OS=Mus	musculus	GN=Pip5k1c	PE=1	SV=2//1.64878e-130
cid_circ_0681	CI01000010	7548100	7554360	+	6260	5276	CI01000010_07548433_07582538;	intron:7548501-7551254,intron:7551385-7553908,;	c_a,c_b,c_c,T1_a,T1_b,T1_c,T3_a,T3_b,T3_c,T5_a,T5_b,T5_c,T7_a,T7_b	9,7,7,7,12,3,3,6,10,6,4,4,12,4	1,8,8,3,0,1,3,10,11,4,5,15,5,3	sp|O70161|PI51C_MOUSE	Phosphatidylinositol	4-phosphate	5-kinase	type-1	gamma	OS=Mus	musculus	GN=Pip5k1c	PE=1	SV=2//1.64878e-130
cid_circ_0682	CI01000010	7572682	7574793	+	2111	194	CI01000010_07548433_07582538;	exon:7572682-7572876,;	c_a,c_b,c_c,T1_a,T1_b,T1_c,T3_a,T3_b,T3_c,T5_a,T5_c,T7_a	14,9,8,19,8,12,12,7,12,2,7,11	9,9,2,6,7,3,12,4,12,2,5,2	sp|O70161|PI51C_MOUSE	Phosphatidylinositol	4-phosphate	5-kinase	type-1	gamma	OS=Mus	musculus	GN=Pip5k1c	PE=1	SV=2//1.64878e-130
cid_circ_0683	CI01000010	7714984	7715549	+	565	565	CI01000010_07702553_07734537;	intron:7715131-7716939,;	c_b,c_c,T1_b,T5_b	2,6,2,4	7,12,2,8	sp|Q6E2N3|TRI33_DANRE	E3	ubiquitin-protein	ligase	TRIM33	OS=Danio	rerio	GN=trim33	PE=2	SV=1//1.5578e-75
cid_circ_0684	CI01000010	7767460	7767931	-	471	471	--	--	c_b,c_c,T3_a,T3_b,T3_c,T5_a,T5_c,T7_c	5,2,4,2,2,5,7,4	0,7,1,0,0,0,0,0	--
cid_circ_0685	CI01000010	7966847	7973370	-	6523	6212	CI01000010_07953243_07995292;	intron:7966975-7970528,intron:7970604-7973263,;	c_a,c_b,c_c,T1_a,T1_b,T1_c,T3_a,T3_b,T3_c,T5_a,T5_b,T5_c,T7_a,T7_b,T7_c	75,56,79,55,81,47,49,32,45,63,25,59,82,17,96	0,4,6,2,0,1,9,3,5,9,3,2,3,4,4	sp|Q9NU19|TB22B_HUMAN	TBC1	domain	family	member	22B	OS=Homo	sapiens	GN=TBC1D22B	PE=1	SV=3//0
cid_circ_0686	CI01000010	8310857	8312485	-	1628	1377	CI01000010_08293951_08338893;	intron:8310974-8312351,;	T1_a,T1_c,T3_c,T5_a,T7_a	9,5,7,4,14	5,1,20,11,21	sp|Q9JHZ4|GRAP1_RAT	GRIP1-associated	protein	1	OS=Rattus	norvegicus	GN=Gripap1	PE=1	SV=1//2.94307e-14
cid_circ_0687	CI01000010	851020	851462	+	442	442	--	--	c_a,c_c,T1_a,T5_b,T7_a	2,2,5,2,2	0,0,0,0,0	--
cid_circ_0688	CI01000010	8692029	8698941	-	6912	4587	CI01000010_08694007_08717153;	intron:8695989-8698811,intron:8694123-8695888,;	c_a,c_b,c_c,T1_c,T3_a,T3_c,T5_a,T5_c,T7_a	2,3,3,8,2,10,9,3,8	10,7,9,2,4,14,1,15,2	sp|Q61335|BAP31_MOUSE	B-cell	receptor-associated	protein	31	OS=Mus	musculus	GN=Bcap31	PE=1	SV=4//4.20839e-81
cid_circ_0689	CI01000010	8692029	8708075	-	16046	8998	CI01000010_08694007_08717153;	intron:8698941-8707939,;	c_c,T1_a,T3_b	5,7,3	18,12,15	sp|Q61335|BAP31_MOUSE	B-cell	receptor-associated	protein	31	OS=Mus	musculus	GN=Bcap31	PE=1	SV=4//4.20839e-81
cid_circ_0690	CI01000010	8695888	8698941	-	3053	2822	CI01000010_08694007_08717153;	intron:8695989-8698811,;	c_a,T1_a,T3_b,T5_a,T5_c,T7_a,T7_c	2,3,8,2,5,5,8	7,3,0,0,15,1,1	sp|Q61335|BAP31_MOUSE	B-cell	receptor-associated	protein	31	OS=Mus	musculus	GN=Bcap31	PE=1	SV=4//4.20839e-81
cid_circ_0691	CI01000010	8707939	8714666	-	6727	6446	CI01000010_08694007_08717153;	intron:8708075-8714521,;	c_a,c_b,T1_a,T1_c,T3_a,T5_a,T7_a,T7_b	4,10,2,3,3,4,7,2	9,4,2,0,2,1,10,5	sp|Q61335|BAP31_MOUSE	B-cell	receptor-associated	protein	31	OS=Mus	musculus	GN=Bcap31	PE=1	SV=4//4.20839e-81
cid_circ_0692	CI01000010	8707939	8717170	-	9231	1327	CI01000010_08694007_08717153;	intron:8715734-8717061,;	c_b,c_c,T5_b	3,10,2	10,15,1	sp|Q61335|BAP31_MOUSE	B-cell	receptor-associated	protein	31	OS=Mus	musculus	GN=Bcap31	PE=1	SV=4//4.20839e-81
cid_circ_0693	CI01000010	8714521	8715734	-	1213	1213	--	--	c_a,c_b,c_c,T3_b,T3_c	2,3,2,2,2	0,0,0,0,0	--
cid_circ_0694	CI01000010	8753704	8754411	-	707	243	CI01000010_08745022_08776416;	intron:8753853-8754096,;	c_a,c_b,c_c,T1_a,T1_b,T3_a,T3_b,T3_c,T5_a,T5_b,T5_c,T7_a,T7_c	11,6,11,4,4,6,3,7,3,5,5,7,3	10,4,5,3,4,8,6,3,0,1,2,1,4	sp|Q08BW0|OTU5A_DANRE	OTU	domain-containing	protein	5-A	OS=Danio	rerio	GN=otud5a	PE=2	SV=1//1.60254e-57
cid_circ_0695	CI01000010	8848237	8848928	-	691	486	CI01000010_08846524_08862740;	intron:8848326-8848812,;	c_a,T1_a,T1_b,T1_c,T3_b,T5_a,T5_b,T5_c,T7_a	2,3,2,3,2,17,3,5,4	3,2,0,0,5,7,4,5,16	sp|Q99K46|UBP11_MOUSE	Ubiquitin	carboxyl-terminal	hydrolase	11	OS=Mus	musculus	GN=Usp11	PE=2	SV=4//1.96898e-65
cid_circ_0696	CI01000010	8955978	8959519	-	3541	3251	CI01000010_08953769_08962470;	exon:8955978-8956172,intron:8958225-8959347,intron:8956172-8958107,;	c_a,c_b,c_c,T1_a,T1_b,T1_c,T3_c,T7_a	8,7,8,3,3,2,4,3	4,7,7,7,2,10,8,10	sp|P22734|COMT_RAT	Catechol	O-methyltransferase	OS=Rattus	norvegicus	GN=Comt	PE=1	SV=2//1.01296e-95
cid_circ_0697	CI01000010	9137100	9146135	-	9035	8505	CI01000010_09130092_09150003;	intron:9144075-9144603,intron:9137246-9139975,intron:9144775-9145992,intron:9140121-9143980,exon:9144603-9144775,;	c_a,c_b,c_c,T1_a,T1_b,T1_c,T3_a,T3_b,T3_c,T5_a,T5_c,T7_a,T7_c	15,10,16,14,9,8,11,3,13,8,5,28,16	65,49,71,66,42,32,66,90,84,46,72,134,96	sp|P33897|ABCD1_HUMAN	ATP-binding	cassette	sub-family	D	member	1	OS=Homo	sapiens	GN=ABCD1	PE=1	SV=2//0
cid_circ_0698	CI01000010	9144603	9146135	-	1532	1389	CI01000010_09130092_09150003;	exon:9144603-9144775,intron:9144775-9145992,;	c_a,c_b,c_c,T1_a,T1_b,T1_c,T3_a,T3_b,T3_c,T5_a,T5_b,T5_c,T7_a,T7_b,T7_c	2.08173e+44	38,28,35,48,35,29,49,75,70,37,36,51,119,13,74	sp|P33897|ABCD1_HUMAN	ATP-binding	cassette	sub-family	D	member	1	OS=Homo	sapiens	GN=ABCD1	PE=1	SV=2//0
cid_circ_0699	CI01000010	9245193	9247365	-	2172	895	CI01000010_09237972_09246695;	intron:9245349-9246088,exon:9245193-9245349,;	c_a,c_b,c_c,T3_a,T5_a,T7_c	4,6,6,2,2,3	11,3,3,6,7,4	sp|Q5EA28|CXXC1_BOVIN	CXXC-type	zinc	finger	protein	1	OS=Bos	taurus	GN=CXXC1	PE=2	SV=1//0
cid_circ_0700	CI01000010	9251715	9251958	+	243	243	--	--	c_a,c_b,T1_c,T3_b,T7_a	4,2,6,3,3	3,0,0,1,0	--
cid_circ_0701	CI01000010	9253329	9253629	+	300	300	CI01000010_09250186_09256469;	intron:9251958-9256245,;	c_a,c_b,c_c,T1_a,T1_b,T1_c,T3_a,T3_b,T3_c,T5_a,T5_b,T5_c,T7_a,T7_b,T7_c	57,50,24,72,83,48,72,90,63,41,64,82,91,16,46	65,29,33,36,73,27,67,44,48,33,34,51,67,15,32	-//-
cid_circ_0702	CI01000010	9278664	9281845	-	3181	2732	CI01000010_09270527_09286978;	intron:9279228-9281731,exon:9278999-9279228,;	T1_b,T3_a,T3_b,T3_c,T5_a,T5_c,T7_a	5,2,2,6,6,5,2	10,9,12,19,5,8,29	sp|Q08874|MITF_MOUSE	Microphthalmia-associated	transcription	factor	OS=Mus	musculus	GN=Mitf	PE=1	SV=3//3.50829e-30
cid_circ_0703	CI01000010	9387124	9388215	+	1091	978	CI01000010_09381388_09393078;	intron:9387237-9388007,exon:9388007-9388215,;	c_b,c_c,T1_a,T3_a,T3_c,T5_a,T5_b,T5_c	2,2,2,2,5,2,3,3	10,2,4,2,11,4,0,10	sp|Q2LGB3|IRAK1_BOVIN	Interleukin-1	receptor-associated	kinase	1	OS=Bos	taurus	GN=IRAK1	PE=2	SV=2//2.46215e-80
cid_circ_0704	CI01000010	9399902	9401232	+	1330	1036	CI01000010_09397301_09417995;	intron:9400111-9401147,;	c_a,T3_c,T5_c,T7_a	5,2,3,4	9,9,14,17	sp|P51610|HCFC1_HUMAN	Host	cell	factor	1	OS=Homo	sapiens	GN=HCFC1	PE=1	SV=2//5.82483e-06
cid_circ_0705	CI01000010	9413301	9413535	-	234	234	--	--	c_c,T1_a,T3_b,T3_c,T5_c,T7_a	4,3,5,3,2,2	0,0,0,0,0,0	--
cid_circ_0706	CI01000010	9447217	9448475	+	1258	939	CI01000010_09446479_09460274;	intron:9447439-9448378,;	c_a,c_c,T1_a,T1_b,T5_b,T5_c,T7_a,T7_b	4,2,7,3,5,7,3,3	3,0,1,1,5,4,6,1	sp|Q9Z2V5|HDAC6_MOUSE	Histone	deacetylase	6	OS=Mus	musculus	GN=Hdac6	PE=1	SV=3//0
cid_circ_0707	CI01000010	9697802	9698576	-	774	451	CI01000010_09684155_09707564;	exon:9698373-9698576,intron:9698125-9698373,;	c_a,c_b,c_c,T1_a,T1_b,T1_c,T3_a,T3_b,T3_c,T5_a,T5_b,T5_c,T7_a,T7_b,T7_c	14,2,14,9,6,4,13,8,15,14,2,8,6,2,8	22,10,12,4,9,3,4,7,10,1,6,5,12,2,3	sp|Q13615|MTMR3_HUMAN	Myotubularin-related	protein	3	OS=Homo	sapiens	GN=MTMR3	PE=1	SV=3//1.15555e-17
cid_circ_0708	CI01000010	9706006	9707564	-	1558	1351	CI01000010_09684155_09707564;	intron:9706123-9707474,;	c_a,c_b,c_c,T1_a,T1_b,T1_c,T3_a,T3_b,T3_c,T5_c,T7_a,T7_b,T7_c	3,13,3,3,8,3,8,4,3,2,12,2,6	19,26,22,15,1,7,13,16,14,10,13,2,7	sp|Q13615|MTMR3_HUMAN	Myotubularin-related	protein	3	OS=Homo	sapiens	GN=MTMR3	PE=1	SV=3//1.15555e-17
cid_circ_0709	CI01000010	9706006	9710176	-	4170	1351	CI01000010_09684155_09707564;	intron:9706123-9707474,;	c_a,c_b,c_c,T1_a,T1_b,T1_c,T3_a,T3_b,T3_c,T5_a,T5_b,T5_c,T7_a,T7_b,T7_c	210,208,220,341,263,185,218,270,282,261,129,248,357,68,199	19,26,22,15,1,7,13,16,14,8,0,10,13,2,7	sp|Q13615|MTMR3_HUMAN	Myotubularin-related	protein	3	OS=Homo	sapiens	GN=MTMR3	PE=1	SV=3//1.15555e-17
cid_circ_0710	CI01000010	9924088	9924875	-	787	787	--	--	T1_b,T3_b,T3_c,T7_a	2,2,2,6	0,0,1,0	--
cid_circ_0711	CI01000010	9957762	9958024	-	262	262	--	--	c_a,c_b,c_c,T1_a,T1_b,T3_a,T3_b,T3_c,T5_a,T7_a,T7_c	3,8,3,7,3,12,2,8,4,3,9	0,0,0,0,0,0,0,0,0,0,0	--
cid_circ_0712	CI01000010	9958728	9959088	-	360	360	--	--	c_a,c_b,c_c,T1_b,T1_c,T3_a,T3_c,T5_a,T7_b	5,2,4,4,3,4,3,3,3	0,0,0,0,0,0,0,0,0	--
cid_circ_0713	CI01000011	157433	157946	-	513	513	--	--	c_a,T1_a,T1_b,T3_a	4,2,2,4	0,0,0,0	--
cid_circ_0714	CI01000011	33296	38294	-	4998	192	CI01000011_00038103_00065988;	exon:38102-38294,;	c_a,c_b,T1_c,T3_a,T5_a,T7_a,T7_c	2,2,5,2,3,6,2	3,3,0,4,2,5,4	sp|O95260|ATE1_HUMAN	Arginyl-tRNA--protein	transferase	1	OS=Homo	sapiens	GN=ATE1	PE=1	SV=2//1.59586e-66
cid_circ_0715	CI01000011	38112	57000	-	18888	18888	CI01000011_00038103_00065988;	intron:38294-50353,exon:38102-38294,intron:50386-60920,;	T1_a,T3_a,T3_c,T5_a,T7_c	2,5,4,6,2	13,10,18,4,16	sp|O95260|ATE1_HUMAN	Arginyl-tRNA--protein	transferase	1	OS=Homo	sapiens	GN=ATE1	PE=1	SV=2//1.59586e-66
cid_circ_0716	CI01000012	10220201	10221331	-	1130	504	CI01000012_10217709_10222035;	exon:10220655-10220828,intron:10220324-10220655,;	c_b,c_c,T1_b,T3_a,T3_b,T3_c	5,8,4,6,3,9	23,5,9,12,23,15	sp|O42252|LDB1_CHICK	LIM	domain-binding	protein	1	OS=Gallus	gallus	GN=LDB1	PE=2	SV=1//0
cid_circ_0717	CI01000012	10532124	10541165	+	9041	983	CI01000012_10502102_10533782;	intron:10532703-10533686,;	c_b,c_c,T1_a,T1_b,T1_c,T3_a,T3_c,T5_a,T5_b,T5_c,T7_a,T7_c	7,6,14,2,4,5,4,11,3,6,4,11	11,7,0,0,5,2,1,2,0,3,5,5	sp|Q91VZ6|SMAP1_MOUSE	Stromal	membrane-associated	protein	1	OS=Mus	musculus	GN=Smap1	PE=1	SV=1//1.59147e-15
cid_circ_0718	CI01000012	10532124	10553206	+	21082	983	CI01000012_10502102_10533782;	intron:10532703-10533686,;	c_b,c_c,T1_a,T1_b,T1_c,T3_b,T3_c,T7_a,T7_b,T7_c	13,24,19,3,3,5,8,10,5,5	11,7,0,0,5,5,1,5,0,5	sp|Q91VZ6|SMAP1_MOUSE	Stromal	membrane-associated	protein	1	OS=Mus	musculus	GN=Smap1	PE=1	SV=1//1.59147e-15
cid_circ_0719	CI01000012	10533686	10553206	+	19520	19520	--	--	c_a,c_b,c_c,T1_a,T1_b,T1_c,T3_a,T3_b,T3_c,T5_a,T5_b,T5_c,T7_a,T7_b,T7_c	12,13,3,15,7,5,3,8,5,12,2,13,9,3,8	0,0,0,0,0,0,0,0,0,0,0,0,0,0,0	--
cid_circ_0720	CI01000012	10549233	10594267	+	45034	20810	CI01000012_10572910_10604787;	intron:10589018-10594139,intron:10573001-10588347,intron:10588596-10588939,;	c_a,c_b,c_c,T1_a,T1_b,T1_c,T3_a,T3_b,T3_c,T5_a,T5_b,T5_c,T7_a,T7_b,T7_c	23,18,20,21,48,31,18,35,28,19,10,18,29,14,37	8,11,16,5,8,8,13,28,33,22,8,28,7,13,29	sp|Q91VZ6|SMAP1_MOUSE	Stromal	membrane-associated	protein	1	OS=Mus	musculus	GN=Smap1	PE=1	SV=1//4.97761e-08
cid_circ_0721	CI01000012	10553125	10594267	+	41142	20810	CI01000012_10572910_10604787;	intron:10589018-10594139,intron:10573001-10588347,intron:10588596-10588939,;	c_a,c_b,c_c,T1_a,T1_b,T1_c,T3_a,T3_b,T3_c,T5_a,T5_b,T5_c,T7_a,T7_b,T7_c	34,17,24,36,13,27,23,35,30,27,13,36,21,6,22	8,11,16,5,8,8,13,28,33,22,8,28,7,13,29	sp|Q91VZ6|SMAP1_MOUSE	Stromal	membrane-associated	protein	1	OS=Mus	musculus	GN=Smap1	PE=1	SV=1//4.97761e-08
cid_circ_0722	CI01000012	10553128	10594267	+	41139	20810	CI01000012_10572910_10604787;	intron:10589018-10594139,intron:10588596-10588939,intron:10573001-10588347,;	c_a,c_b,c_c,T1_c,T3_a,T3_b,T5_c,T7_c	8,13,6,9,9,7,5,6	8,11,16,8,13,28,28,29	sp|Q91VZ6|SMAP1_MOUSE	Stromal	membrane-associated	protein	1	OS=Mus	musculus	GN=Smap1	PE=1	SV=1//4.97761e-08
cid_circ_0723	CI01000012	10566480	10594267	+	27787	15346	CI01000012_10572910_10604787;	intron:10573001-10588347,;	c_c,T5_a,T7_a	3,4,8	16,22,7	sp|Q91VZ6|SMAP1_MOUSE	Stromal	membrane-associated	protein	1	OS=Mus	musculus	GN=Smap1	PE=1	SV=1//4.97761e-08
cid_circ_0724	CI01000012	10588939	10594267	+	5328	5121	CI01000012_10572910_10604787;	intron:10589018-10594139,;	c_a,c_b,c_c,T1_a,T1_b,T1_c,T3_a,T3_b,T3_c,T5_a,T5_b,T5_c,T7_a,T7_b,T7_c	20,22,22,11,14,13,4,14,3,4,10,24,4,3,9	0,4,0,2,0,0,0,6,7,4,2,6,0,0,5	sp|Q91VZ6|SMAP1_MOUSE	Stromal	membrane-associated	protein	1	OS=Mus	musculus	GN=Smap1	PE=1	SV=1//4.97761e-08
cid_circ_0725	CI01000012	10784522	10784980	+	458	458	--	--	T1_a,T3_c,T5_a,T7_a,T7_c	2,11,9,4,3	0,0,0,0,0	--
cid_circ_0726	CI01000012	10970647	10972713	-	2066	199	CI01000012_10958668_10973745;	exon:10972514-10972713,;	c_c,T1_a,T3_a,T3_b,T3_c,T5_a,T5_c,T7_a	2,4,2,9,4,4,4,9	11,1,7,2,9,2,3,8	sp|Q8WYP3|RIN2_HUMAN	Ras	and	Rab	interactor	2	OS=Homo	sapiens	GN=RIN2	PE=1	SV=1//1.96903e-65
cid_circ_0727	CI01000012	11781978	11785150	-	3172	3172	--	--	c_a,c_b,c_c,T1_a,T1_c,T3_b,T5_a,T5_b,T5_c,T7_a,T7_b	8,5,3,2,3,8,2,2,2,3,2	0,0,0,0,0,0,0,0,0,0,0	--
cid_circ_0728	CI01000012	11791351	11794040	-	2689	2689	--	--	c_a,c_b,T1_a,T1_b,T1_c,T3_a,T3_b,T5_a,T5_c,T7_b	13,2,10,11,2,13,2,9,9,4	0,0,0,0,0,0,0,0,0,0	--
cid_circ_0729	CI01000012	1181726	1186384	-	4658	4658	--	--	c_a,c_c,T1_b,T3_b	2,4,5,2	1,0,0,0	--
cid_circ_0730	CI01000012	11919207	11920197	+	990	549	CI01000012_11913513_11921468;	exon:11919207-11919446,intron:11919766-11920076,;	c_c,T1_a,T3_a,T3_c	2,5,2,3	6,0,0,7	sp|O95470|SGPL1_HUMAN	Sphingosine-1-phosphate	lyase	1	OS=Homo	sapiens	GN=SGPL1	PE=1	SV=3//0
cid_circ_0731	CI01000012	12003234	12004015	+	781	549	CI01000012_11995593_12005292;	intron:12003416-12003783,exon:12003234-12003416,;	c_a,c_b,c_c,T1_a,T1_b,T1_c,T3_a,T3_b,T3_c,T5_a,T5_b,T5_c,T7_a,T7_b,T7_c	49,36,22,77,34,34,41,43,40,41,23,38,71,17,44	26,22,15,20,20,12,15,16,23,10,5,21,23,9,27	sp|Q8N6G5|CGAT2_HUMAN	Chondroitin	sulfate	N-acetylgalactosaminyltransferase	2	OS=Homo	sapiens	GN=CSGALNACT2	PE=1	SV=1//0
cid_circ_0732	CI01000012	12144595	12146040	-	1445	787	CI01000012_12142558_12152757;	intron:12145012-12145799,;	c_a,c_b,c_c,T1_a,T1_b,T1_c,T3_a,T3_b,T5_a,T5_b,T5_c,T7_a,T7_b,T7_c	13,14,19,16,23,7,6,4,11,3,14,8,4,19	27,11,33,10,7,15,16,19,13,18,30,10,2,25	sp|Q4G3H4|IKKA_DANRE	Inhibitor	of	nuclear	factor	kappa-B	kinase	subunit	alpha	OS=Danio	rerio	GN=chuk	PE=1	SV=1//0
cid_circ_0733	CI01000012	1225764	1231404	-	5640	5640	--	--	c_a,c_b,T3_a,T3_c	3,2,2,8	0,0,0,0	--
cid_circ_0734	CI01000012	12292588	12298629	+	6041	5759	CI01000012_12292583_12371612;	intron:12292761-12298520,;	c_a,c_b,c_c,T1_a,T1_b,T1_c,T3_a,T3_c,T5_a,T5_b,T7_a,T7_b	13,8,13,10,4,7,5,8,2,2,6,3	11,13,9,3,2,5,5,6,6,0,3,2	sp|P55263|ADK_HUMAN	Adenosine	kinase	OS=Homo	sapiens	GN=ADK	PE=1	SV=2//5.30512e-159
cid_circ_0735	CI01000012	12380796	12381669	+	873	873	CI01000012_12381049_12417489;	exon:12380191-12381669,;	c_a,c_b,c_c,T3_a,T3_b,T3_c,T5_a,T5_c,T7_a,T7_c	25,27,20,4,4,12,3,3,7,3	151,157,135,98,72,144,38,48,69,54	sp|Q8WYB5|KAT6B_HUMAN	Histone	acetyltransferase	KAT6B	OS=Homo	sapiens	GN=KAT6B	PE=1	SV=3//1.25871e-06
cid_circ_0736	CI01000012	12505892	12507772	+	1880	866	CI01000012_12505469_12509093;	intron:12506108-12506318,intron:12507177-12507833,;	T1_a,T3_b,T5_a,T5_c,T7_c	2,3,3,3,4	2,3,19,10,5	sp|Q58EG2|ERLN1_DANRE	Erlin-1	OS=Danio	rerio	GN=erlin1	PE=2	SV=1//0
cid_circ_0737	CI01000012	12688283	12688641	+	358	168	CI01000012_12686685_12690637;	exon:12688473-12688641,;	c_a,c_c,T1_c,T3_b,T7_c	2,3,2,2,4	0,0,2,2,1	sp|P20226|TBP_HUMAN	TATA-box-binding	protein	OS=Homo	sapiens	GN=TBP	PE=1	SV=2//3.89352e-109
cid_circ_0738	CI01000012	12688473	12688641	+	168	168	CI01000012_12686685_12690637;	exon:12688473-12688641,;	T1_a,T3_b,T7_a,T7_c	2,3,5,2	0,2,2,1	sp|P20226|TBP_HUMAN	TATA-box-binding	protein	OS=Homo	sapiens	GN=TBP	PE=1	SV=2//3.89352e-109
cid_circ_0739	CI01000012	12735446	12736808	+	1362	1362	--	--	c_c,T5_b,T5_c,T7_a	2,4,2,3	0,0,0,0	--
cid_circ_0740	CI01000012	12769590	12773176	+	3586	3489	CI01000012_12761469_12776431;	exon:12769590-12769833,intron:12769833-12773079,;	c_a,c_b,c_c,T1_a,T1_b,T1_c,T3_a,T3_b,T5_a,T5_c,T7_a,T7_b,T7_c	9,4,15,16,17,3,3,6,7,6,18,4,6	9,8,11,13,8,6,4,7,9,9,14,4,11	sp|Q14146|URB2_HUMAN	Unhealthy	ribosome	biogenesis	protein	2	homolog	OS=Homo	sapiens	GN=URB2	PE=2	SV=2//0
cid_circ_0741	CI01000012	12825593	12832162	+	6569	6569	--	--	c_a,c_b,T1_b,T3_a,T3_b,T7_a	3,3,2,5,2,2	0,0,0,0,0,0	--
cid_circ_0742	CI01000012	12936636	12938630	+	1994	1821	CI01000012_12930929_12947409;	exon:12936636-12937102,intron:12937102-12938457,;	c_b,c_c,T7_a	4,2,10	35,11,18	sp|P62025|PHAR2_RAT	Phosphatase	and	actin	regulator	2	OS=Rattus	norvegicus	GN=Phactr2	PE=1	SV=1//7.71492e-19
cid_circ_0743	CI01000012	13070973	13074125	+	3152	2646	CI01000012_13063943_13081607;	intron:13072906-13073949,intron:13071154-13072757,;	T1_b,T3_a,T3_c,T5_a	2,2,3,6	13,33,86,6	sp|Q5TCX8|M3KL4_HUMAN	Mitogen-activated	protein	kinase	kinase	kinase	MLK4	OS=Homo	sapiens	GN=MLK4	PE=1	SV=1//1.99712e-08
cid_circ_0744	CI01000012	13134141	13138952	+	4811	4811	--	--	T1_a,T1_b,T3_b,T5_c	2,3,5,2	5,3,1,0	--
cid_circ_0745	CI01000012	13321109	13321896	-	787	787	--	--	c_b,T1_a,T3_b,T3_c,T5_a,T5_b,T7_c	3,4,5,2,4,2,4	0,0,0,0,0,0,0	--
cid_circ_0746	CI01000012	13336117	13339250	-	3133	1465	CI01000012_13324234_13357963;	intron:13336290-13337755,;	c_a,c_c,T1_c,T3_c	3,3,3,2	14,10,2,8	sp|Q62417|SRBS1_MOUSE	Sorbin	and	SH3	domain-containing	protein	1	OS=Mus	musculus	GN=Sorbs1	PE=1	SV=2//1.03426e-11
cid_circ_0747	CI01000012	13352372	13352917	-	545	545	--	--	c_b,c_c,T1_a,T1_c,T3_a,T3_b	6,8,6,4,2,4	0,0,0,0,0,0	--
cid_circ_0748	CI01000012	13515841	13516693	-	852	206	CI01000012_13516097_13520943;	exon:13516487-13516693,;	c_a,c_b,c_c,T1_a,T1_b,T1_c,T3_a,T3_b,T3_c,T5_a,T5_b,T5_c,T7_a,T7_b,T7_c	117,62,81,86,81,17,59,62,46,36,14,64,119,16,44	33,15,12,8,12,4,8,9,10,8,6,6,15,2,23	sp|P31942|HNRH3_HUMAN	Heterogeneous	nuclear	ribonucleoprotein	H3	OS=Homo	sapiens	GN=HNRNPH3	PE=1	SV=2//9.74858e-08
cid_circ_0749	CI01000012	13516101	13516693	-	592	206	CI01000012_13516097_13520943;	exon:13516487-13516693,;	T1_b,T1_c,T3_c,T5_a,T5_b,T7_a,T7_c	3,2,4,8,2,4,3	12,4,10,8,6,15,23	sp|P31942|HNRH3_HUMAN	Heterogeneous	nuclear	ribonucleoprotein	H3	OS=Homo	sapiens	GN=HNRNPH3	PE=1	SV=2//9.74858e-08
cid_circ_0750	CI01000012	13544722	13545167	-	445	192	CI01000012_13538979_13549803;	exon:13544722-13544914,;	c_a,c_b,c_c,T1_a,T1_b,T1_c,T3_a,T3_b,T3_c,T5_a,T5_b,T5_c,T7_a,T7_b,T7_c	29,33,21,49,42,20,7,21,26,13,10,22,44,6,37	17,13,13,14,9,3,1,8,1,5,5,10,15,1,16	sp|E1BMP7|DNA2_BOVIN	DNA	replication	ATP-dependent	helicase/nuclease	DNA2	OS=Bos	taurus	GN=DNA2	PE=3	SV=3//0
cid_circ_0751	CI01000012	1554089	1559755	+	5666	5666	CI01000012_01544952_01581427;	intron:1547844-1559580,;	c_a,c_b,T3_b,T3_c,T5_c,T7_c	2,5,2,3,2,2	12,8,1,3,4,2	sp|Q0P4W3|RMD2_XENTR	Regulator	of	microtubule	dynamics	protein	2	OS=Xenopus	tropicalis	GN=rmdn2	PE=2	SV=1//4.92835e-62
cid_circ_0752	CI01000012	1559580	1562497	+	2917	2753	CI01000012_01544952_01581427;	intron:1560470-1562436,intron:1559755-1560367,exon:1559580-1559755,;	c_a,c_b,T1_a,T3_b,T3_c,T5_a,T5_b,T5_c	4,2,4,3,2,6,4,9	8,3,11,0,1,5,4,6	sp|Q0P4W3|RMD2_XENTR	Regulator	of	microtubule	dynamics	protein	2	OS=Xenopus	tropicalis	GN=rmdn2	PE=2	SV=1//4.92835e-62
cid_circ_0753	CI01000012	2399982	2400597	-	615	435	CI01000012_02395816_02404347;	exon:2400441-2400597,intron:2400162-2400441,;	c_a,c_b,c_c,T1_a,T1_b,T1_c,T3_a,T3_c,T7_a,T7_b,T7_c	5,4,3,5,7,2,2,4,7,2,5	1,0,1,0,0,0,1,0,2,0,9	sp|Q60HF3|HPS1_MACFA	Hermansky-Pudlak	syndrome	1	protein	homolog	OS=Macaca	fascicularis	GN=HPS1	PE=2	SV=1//3.35096e-33
cid_circ_0754	CI01000012	2452410	2461212	-	8802	8802	--	--	c_b,T1_a,T1_c,T5_a,T5_b,T5_c,T7_a,T7_b	2,3,2,2,3,2,2,2	10,7,2,3,2,0,1,0	--
cid_circ_0755	CI01000012	2452410	2461216	-	8806	4591	CI01000012_02413852_02502617;	intron:2452458-2457049,;	c_a,c_b,c_c,T1_a,T1_b,T1_c,T3_a,T3_b,T3_c,T5_c,T7_a,T7_c	7,6,2,7,4,2,3,6,3,11,2,2	10,10,3,7,4,2,0,2,11,0,1,3	sp|Q8WWQ2|HPSE2_HUMAN	Inactive	heparanase-2	OS=Homo	sapiens	GN=HPSE2	PE=1	SV=3//0
cid_circ_0756	CI01000012	2457049	2461216	-	4167	4167	--	--	c_b,T1_a,T7_a	2,3,6	4,2,0	--
cid_circ_0757	CI01000012	2549685	2554679	-	4994	1212	CI01000012_02551954_02557017;CI01000012_02549682_02550094;	intron:2553466-2554497,;exon:2549670-2549851,;	c_a,c_b,c_c,T3_a,T3_c,T5_c	15,6,3,2,3,4	9,21,30,7,13,5	sp|P08906|AATC_HORSE	Aspartate	aminotransferase,	cytoplasmic	OS=Equus	caballus	GN=GOT1	PE=1	SV=2//4.21044e-121;sp|P00504|AATC_CHICK	Aspartate	aminotransferase,	cytoplasmic	OS=Gallus	gallus	GN=GOT1	PE=1	SV=3//2.74449e-60
cid_circ_0758	CI01000012	2553002	2553466	-	464	464	--	--	c_a,c_b,c_c,T1_a,T1_b,T1_c,T3_a,T3_b,T3_c,T5_a,T5_b,T5_c,T7_a,T7_b,T7_c	43,15,47,28,22,10,26,23,43,16,27,36,46,21,41	3,7,7,0,2,0,3,7,3,0,0,0,2,0,0	--
cid_circ_0759	CI01000012	2553002	2554679	-	1677	1213	CI01000012_02551954_02557017;	intron:2553466-2554497,exon:2554497-2554679,;	c_a,c_b,c_c,T1_a,T1_b,T1_c,T3_a,T3_b,T3_c,T5_a,T5_b,T5_c,T7_a,T7_b,T7_c	28,24,77,44,31,14,20,35,34,24,10,25,33,17,16	4,18,24,7,12,2,7,14,12,6,4,2,23,1,26	sp|P08906|AATC_HORSE	Aspartate	aminotransferase,	cytoplasmic	OS=Equus	caballus	GN=GOT1	PE=1	SV=2//4.21044e-121
cid_circ_0760	CI01000012	3358201	3360141	-	1940	932	CI01000012_03357081_03369647;	intron:3358764-3359430,intron:3359528-3359794,;	c_a,c_b,T1_a,T3_c,T7_c	4,2,5,2,2	2,4,6,4,7	sp|Q9P2D6|F135A_HUMAN	Protein	FAM135A	OS=Homo	sapiens	GN=FAM135A	PE=1	SV=2//0
cid_circ_0761	CI01000012	3596088	3601957	-	5869	4991	CI01000012_03595690_03618511;	intron:3596639-3600986,intron:3596151-3596519,exon:3601301-3601577,;	c_a,c_b,c_c,T3_b,T5_b,T7_a,T7_b,T7_c	2,6,3,3,7,2,2,2	145,106,111,78,16,60,46,101	sp|Q14993|COJA1_HUMAN	Collagen	alpha-1(XIX)	chain	OS=Homo	sapiens	GN=COL19A1	PE=1	SV=3//1.3298e-64
cid_circ_0762	CI01000012	3665700	3680249	+	14549	13037	CI01000012_03633636_03709136;	intron:3667049-3673568,intron:3673657-3680175,;	c_a,c_b,c_c,T3_c,T5_a,T7_a,T7_c	2,4,4,2,2,2,3	34,21,15,35,3,0,18	sp|Q5PR61|LMBD1_DANRE	Probable	lysosomal	cobalamin	transporter	OS=Danio	rerio	GN=lmbrd1	PE=2	SV=1//0
cid_circ_0763	CI01000012	3687625	3691722	+	4097	3818	CI01000012_03633636_03709136;	intron:3687751-3691569,;	c_b,T1_a,T7_c	4,5,2	3,1,7	sp|Q5PR61|LMBD1_DANRE	Probable	lysosomal	cobalamin	transporter	OS=Danio	rerio	GN=lmbrd1	PE=2	SV=1//0
cid_circ_0764	CI01000012	3706946	3713048	+	6102	6102	--	--	c_a,c_b,c_c,T1_a,T1_b,T1_c,T3_a,T3_b,T3_c,T5_a,T5_c,T7_a,T7_b,T7_c	6,10,10,20,8,9,8,23,19,6,13,10,2,21	0,2,2,0,0,0,0,0,0,0,0,0,0,0	--
cid_circ_0765	CI01000012	4468571	4469812	+	1241	1241	--	--	c_a,c_b,c_c,T1_a,T1_b,T1_c,T3_a,T3_b,T3_c,T5_a,T5_b,T5_c,T7_a,T7_b,T7_c	10,15,21,20,18,4,24,17,36,21,2,13,33,5,22	0,0,0,0,0,0,0,0,0,0,0,0,0,0,0	--
cid_circ_0766	CI01000012	4489765	4495974	+	6209	162	CI01000012_04495631_04501066;	exon:4495812-4495974,;	c_a,c_b,T1_a,T1_b,T1_c,T3_a,T3_b,T3_c,T5_a,T5_b,T5_c,T7_a,T7_b,T7_c	15,14,4,11,4,4,15,13,14,16,34,19,7,14	0,1,0,0,1,0,0,1,13,7,18,2,0,3	sp|Q4R6W9|SNPC1_MACFA	snRNA-activating	protein	complex	subunit	1	OS=Macaca	fascicularis	GN=SNAPC1	PE=2	SV=1//1.26946e-58
cid_circ_0767	CI01000012	4851335	4854399	-	3064	2563	CI01000012_04839741_04854323;	intron:4851526-4853898,exon:4851335-4851526,;	c_a,c_b,c_c,T1_b,T5_c,T7_a	2,5,2,2,2,4	28,13,23,3,1,5	sp|Q9IAL9|ESR22_CARAU	Estrogen	receptor	beta-2	OS=Carassius	auratus	GN=esr2b	PE=2	SV=1//0
cid_circ_0768	CI01000012	5016399	5016914	+	515	515	--	--	c_a,c_c,T1_b,T3_a,T3_c,T5_a,T5_b,T5_c,T7_a,T7_c	9,2,5,2,2,2,2,7,5,2	8,7,4,5,2,0,0,10,4,0	--
cid_circ_0769	CI01000012	5087321	5087853	+	532	532	--	--	T1_a,T1_c,T3_b,T5_b,T5_c	3,4,8,2,2	0,2,0,2,0	--
cid_circ_0770	CI01000012	5087321	5088092	+	771	771	--	--	T3_b,T5_b,T7_c	5,10,8	0,2,0	--
cid_circ_0771	CI01000012	5236835	5243110	+	6275	6145	CI01000012_05233556_05252071;	intron:5236965-5242896,exon:5242896-5243110,;	c_a,c_b,c_c,T1_a,T1_b,T1_c,T3_a,T3_c,T5_a,T5_b,T5_c,T7_a	5,10,10,8,8,6,3,2,2,3,12,10	12,0,7,2,5,2,5,1,5,2,6,14	sp|Q96JK2|DCAF5_HUMAN	DDB1-	and	CUL4-associated	factor	5	OS=Homo	sapiens	GN=DCAF5	PE=1	SV=2//0
cid_circ_0772	CI01000012	5321286	5321682	+	396	396	--	--	c_c,T3_a,T3_b,T3_c	4,4,5,3	0,0,0,0	--
cid_circ_0773	CI01000012	5459580	5460199	+	619	485	CI01000012_05425849_05469157;	exon:5459580-5459834,exon:5459968-5460199,;	c_a,c_b,c_c,T1_a,T1_c,T3_a,T3_b,T3_c,T5_a,T5_b,T5_c,T7_a,T7_b,T7_c	24,11,31,6,5,10,12,9,6,6,3,9,8,10	3,18,19,9,10,11,12,20,15,7,2,10,5,7	sp|Q96RV3|PCX1_HUMAN	Pecanex-like	protein	1	OS=Homo	sapiens	GN=PCNX	PE=1	SV=2//3.21453e-40
cid_circ_0774	CI01000012	5884691	5885339	-	648	648	--	--	c_a,c_b,c_c,T1_a,T1_b,T3_a,T3_b,T3_c,T5_b,T7_a,T7_b	8,2,2,4,7,15,4,3,6,4,2	0,0,0,0,0,0,0,0,0,0,0	--
cid_circ_0775	CI01000012	5909452	5910388	+	936	380	CI01000012_05909453_05916000;	intron:5909896-5910276,;	c_a,c_b,c_c,T1_a,T1_b,T1_c,T3_a,T3_b,T3_c,T5_a,T5_b,T5_c,T7_a,T7_b,T7_c	11,6,3,9,18,13,14,12,4,10,2,19,16,6,4	1,4,1,2,0,0,7,0,7,3,0,0,1,2,5	sp|Q803S3|MEMO1_DANRE	Protein	MEMO1	OS=Danio	rerio	GN=memo1	PE=2	SV=1//0
cid_circ_0776	CI01000012	5909452	5912436	+	2984	2285	CI01000012_05909453_05916000;	intron:5910388-5912293,intron:5909896-5910276,;	c_b,T1_a,T1_b,T1_c,T5_b,T5_c,T7_a	10,12,3,4,6,6,4	4,4,1,1,0,3,3	sp|Q803S3|MEMO1_DANRE	Protein	MEMO1	OS=Danio	rerio	GN=memo1	PE=2	SV=1//0
cid_circ_0777	CI01000012	6419840	6421726	-	1886	1633	CI01000012_06406744_06433128;	intron:6419919-6421552,;	c_a,T1_a,T1_b,T3_b,T5_a,T5_c,T7_a	3,8,4,2,3,3,2	12,0,1,5,1,1,1	sp|Q9H6P5|TASP1_HUMAN	Threonine	aspartase	1	OS=Homo	sapiens	GN=TASP1	PE=1	SV=1//5.26836e-173
cid_circ_0778	CI01000012	6887848	6888593	-	745	745	CI01000012_06872835_06911259;	intron:6884280-6888476,;	c_a,c_b,c_c,T1_a,T1_b,T1_c,T3_a,T3_b,T3_c,T5_a,T5_c,T7_a,T7_b,T7_c	11,6,5,4,3,6,5,9,10,3,33,27,4,16	2,1,0,0,0,3,3,2,0,4,11,4,0,5	sp|A1Z1Q3|MACD2_HUMAN	O-acetyl-ADP-ribose	deacetylase	MACROD2	OS=Homo	sapiens	GN=MACROD2	PE=1	SV=1//2.96696e-12
cid_circ_0779	CI01000012	7211489	7214466	-	2977	2977	--	--	T1_b,T3_c,T5_c,T7_a	2,2,3,5	0,12,0,0	--
cid_circ_0780	CI01000012	7514540	7515043	+	503	213	CI01000012_07509419_07535325;	intron:7514665-7514878,;	c_c,T1_b,T7_a	5,3,8	1,0,4	sp|E1BLZ4|ZFY26_BOVIN	Zinc	finger	FYVE	domain-containing	protein	26	OS=Bos	taurus	GN=ZFYVE26	PE=3	SV=1//1.277e-82
cid_circ_0781	CI01000012	7530484	7531514	+	1030	210	CI01000012_07509419_07535325;	exon:7530864-7531074,;	T3_c,T5_c,T7_b,T7_c	6,4,2,2	0,1,2,6	sp|E1BLZ4|ZFY26_BOVIN	Zinc	finger	FYVE	domain-containing	protein	26	OS=Bos	taurus	GN=ZFYVE26	PE=3	SV=1//1.277e-82
cid_circ_0782	CI01000012	7532005	7533134	+	1129	198	CI01000012_07509419_07535325;	exon:7532005-7532203,;	c_a,c_b,c_c,T1_b,T3_b,T5_c	4,5,3,5,4,2	1,9,18,0,7,1	sp|E1BLZ4|ZFY26_BOVIN	Zinc	finger	FYVE	domain-containing	protein	26	OS=Bos	taurus	GN=ZFYVE26	PE=3	SV=1//1.277e-82
cid_circ_0783	CI01000012	7778325	7786320	+	7995	7860	CI01000012_07769675_07800004;	exon:7786121-7786320,intron:7778460-7786121,;	c_b,c_c,T1_a,T3_b,T3_c,T5_b,T5_c,T7_a	3,2,4,6,8,7,8,6	2,3,0,0,6,0,11,2	sp|Q86YH6|DLP1_HUMAN	Decaprenyl-diphosphate	synthase	subunit	2	OS=Homo	sapiens	GN=PDSS2	PE=1	SV=2//1.55294e-128
cid_circ_0784	CI01000012	7794572	7795018	+	446	446	--	--	c_a,c_b,c_c,T1_a,T1_b,T1_c,T3_a,T3_b,T3_c,T5_a,T5_b,T5_c,T7_a,T7_b,T7_c	26,32,36,42,35,16,23,36,22,31,11,74,78,13,47	2,0,4,6,1,2,1,3,0,0,1,5,4,2,0	--
cid_circ_0785	CI01000012	8522433	8522761	-	328	328	--	--	T1_a,T1_b,T3_b,T7_a,T7_c	4,2,4,5,5	0,0,0,0,0	--
cid_circ_0786	CI01000012	8788028	8790685	+	2657	2099	CI01000012_08787836_08798682;	intron:8788420-8790519,;	c_a,c_b,c_c,T1_c,T3_b,T3_c,T5_a,T7_a,T7_b,T7_c	8,4,6,2,5,3,2,8,4,2	3,0,0,0,2,0,0,0,0,7	sp|O42099|MK08B_CYPCA	Mitogen-activated	protein	kinase	8B	OS=Cyprinus	carpio	GN=mapk8b	PE=2	SV=1//3.98428e-51
cid_circ_0787	CI01000012	8862367	8863325	+	958	867	CI01000012_08852654_08899169;	exon:8862367-8862975,intron:8862975-8863234,;	c_a,c_b,T1_c,T3_a,T3_b,T5_a,T7_a	8,2,3,2,2,5,2	61,61,15,26,19,33,47	sp|Q6ZS81|WDFY4_HUMAN	WD	repeat-	and	FYVE	domain-containing	protein	4	OS=Homo	sapiens	GN=WDFY4	PE=1	SV=3//0
cid_circ_0788	CI01000012	8878151	8879959	+	1808	1271	CI01000012_08852654_08899169;	exon:8879786-8879959,exon:8878335-8878516,intron:8878869-8879786,;	c_a,c_b,c_c,T1_b,T1_c,T3_a,T3_b,T5_b,T5_c,T7_a,T7_c	9,2,5,4,3,4,2,2,6,12,3	5,10,5,15,0,8,3,1,8,11,18	sp|Q6ZS81|WDFY4_HUMAN	WD	repeat-	and	FYVE	domain-containing	protein	4	OS=Homo	sapiens	GN=WDFY4	PE=1	SV=3//0
cid_circ_0789	CI01000012	9150460	9152754	+	2294	1794	CI01000012_09113260_09152667;	intron:9150759-9152553,;	c_a,c_b,T1_b,T1_c,T3_a,T3_c,T5_a,T5_b,T5_c,T7_a,T7_c	6,4,3,2,2,3,3,3,2,5,4	7,21,9,8,12,23,5,7,12,8,23	sp|Q8N2G6|ZCH24_HUMAN	Zinc	finger	CCHC	domain-containing	protein	24	OS=Homo	sapiens	GN=ZCCHC24	PE=1	SV=1//1.39622e-46
cid_circ_0790	CI01000012	9195316	9207508	-	12192	12192	--	--	c_a,c_b,c_c,T1_a,T3_b,T7_c	11,3,3,5,2,3	0,0,0,0,0,0	--
cid_circ_0791	CI01000012	936845	943755	-	6910	6910	--	--	c_a,c_b,c_c,T1_a,T3_c,T5_c,T7_a,T7_c	2,2,2,7,2,2,9,4	0,0,0,0,0,0,0,0	--
cid_circ_0792	CI01000012	9905063	9906253	-	1190	1190	--	--	c_a,c_b,c_c,T1_a,T1_b,T1_c,T3_a,T3_b,T3_c,T5_c,T7_a,T7_b,T7_c	28,28,46,7,12,10,3,14,8,16,20,12,28	0,0,0,0,0,0,0,0,0,0,0,0,0	--
cid_circ_0793	CI01000012	9916692	9917862	-	1170	1170	--	--	c_b,c_c,T1_b,T3_b,T3_c,T7_c	3,4,3,3,3,4	1,3,0,1,0,0	--
cid_circ_0794	CI01000013	10222618	10224476	-	1858	1450	CI01000013_10218387_10244139;	intron:10223026-10224313,exon:10224313-10224476,;	c_a,c_b,c_c,T1_a,T1_b,T1_c,T3_a,T3_c,T5_b,T7_c	8,4,11,2,4,2,5,2,2,3	15,4,4,0,0,0,5,3,0,3	sp|Q9W686|SE3AB_DANRE	Semaphorin-3ab	OS=Danio	rerio	GN=sema3ab	PE=2	SV=1//0
cid_circ_0795	CI01000013	10231636	10233013	-	1377	835	CI01000013_10218387_10244139;	intron:10231756-10232591,;	c_a,c_b,c_c,T1_a,T1_b,T1_c,T3_a,T3_b,T3_c,T5_a,T5_c,T7_a,T7_b,T7_c	20,18,15,18,7,13,12,19,20,7,11,22,5,13	13,4,0,3,0,0,5,3,2,1,1,1,0,1	sp|Q9W686|SE3AB_DANRE	Semaphorin-3ab	OS=Danio	rerio	GN=sema3ab	PE=2	SV=1//0
cid_circ_0796	CI01000013	1023569	1024371	+	802	469	CI01000013_01007844_01029438;	intron:1023751-1024220,;	c_a,c_b,T1_a,T1_b,T1_c,T3_a,T5_a,T7_a,T7_c	2,5,15,3,3,4,5,2,3	25,23,18,8,12,27,17,83,37	sp|Q62179|SEM4B_MOUSE	Semaphorin-4B	OS=Mus	musculus	GN=Sema4b	PE=1	SV=2//0
cid_circ_0797	CI01000013	10356602	10358097	-	1495	1495	--	--	c_b,c_c,T1_a,T1_c,T7_a	2,2,2,4,3	6,0,2,3,0	--
cid_circ_0798	CI01000013	10363169	10372351	-	9182	9182	--	--	T1_a,T1_b,T3_a,T3_c,T7_a	8,2,10,3,4	1,0,1,2,0	--
cid_circ_0799	CI01000013	10603572	10603945	-	373	200	CI01000013_10597504_10610862;	exon:10603572-10603772,;	c_a,c_b,T1_b,T3_a,T3_b,T5_c,T7_a	4,3,2,5,4,2,3	5,0,2,0,1,1,4	sp|Q6GMG5|IMDH1_DANRE	Inosine-5&apos;-monophosphate	dehydrogenase	1a	OS=Danio	rerio	GN=impdh1a	PE=2	SV=1//0
cid_circ_0800	CI01000013	10765824	10776218	+	10394	9173	CI01000013_10756927_10790192;	intron:10768786-10773452,intron:10774102-10776079,intron:10766580-10766814,intron:10767210-10768391,intron:10765407-10766522,;	T1_b,T1_c,T3_a,T3_c,T5_a,T5_c,T7_a,T7_c	3,5,2,4,3,3,3,4	9,34,80,157,47,65,92,68	sp|Q8BIE6|FRM4A_MOUSE	FERM	domain-containing	protein	4A	OS=Mus	musculus	GN=Frmd4a	PE=1	SV=2//2.00475e-110
cid_circ_0801	CI01000013	10776079	10776686	+	607	326	CI01000013_10756927_10790192;	intron:10776218-10776544,;	T1_a,T3_b,T7_c	5,4,2	28,16,16	sp|Q8BIE6|FRM4A_MOUSE	FERM	domain-containing	protein	4A	OS=Mus	musculus	GN=Frmd4a	PE=1	SV=2//2.00475e-110
cid_circ_0802	CI01000013	107976	111031	+	3055	2822	CI01000013_00082083_00124049;	intron:108095-110917,;	c_b,c_c,T3_a,T3_c,T5_a	3,9,2,6,2	2,3,0,2,2	sp|P46937|YAP1_HUMAN	Transcriptional	coactivator	YAP1	OS=Homo	sapiens	GN=YAP1	PE=1	SV=2//0
cid_circ_0803	CI01000013	11065367	11065571	+	204	204	--	--	c_b,c_c,T1_a,T3_b,T7_c	2,5,4,10,2	0,7,0,0,0	--
cid_circ_0804	CI01000013	11155245	11200325	+	45080	7266	CI01000013_11063977_11172626;	exon:11155245-11155430,intron:11164335-11171416,;	c_b,c_c,T1_a,T1_b,T3_a,T3_b,T3_c,T5_a,T5_c,T7_a,T7_b,T7_c	15,34,17,19,19,12,26,15,15,41,31,23	6,6,7,0,1,2,7,4,0,10,2,5	sp|D3YZU1|SHAN1_MOUSE	SH3	and	multiple	ankyrin	repeat	domains	protein	1	OS=Mus	musculus	GN=Shank1	PE=1	SV=1//1.29256e-06
cid_circ_0805	CI01000013	11233223	11238185	+	4962	4396	CI01000013_11224779_11252341;	intron:11233306-11237702,;	T1_a,T3_a,T3_b,T3_c,T5_c,T7_a,T7_c	7,3,3,3,3,5,5	0,0,0,4,4,0,3	sp|Q4ACU6|SHAN3_MOUSE	SH3	and	multiple	ankyrin	repeat	domains	protein	3	OS=Mus	musculus	GN=Shank3	PE=1	SV=3//2.45998e-104
cid_circ_0806	CI01000013	1143252	1145107	+	1855	164	CI01000013_01115756_01164524;	exon:1144943-1145107,;	c_a,c_b,c_c,T1_a,T1_b,T1_c,T3_a,T3_b,T3_c,T5_a,T5_b,T5_c,T7_a,T7_b,T7_c	115,42,54,77,59,33,63,38,37,37,29,67,80,8,55	11,3,6,9,6,1,1,4,6,0,4,5,16,1,2	sp|Q3UKU1|ELL2_MOUSE	RNA	polymerase	II	elongation	factor	ELL2	OS=Mus	musculus	GN=Ell2	PE=2	SV=2//1.68369e-31
cid_circ_0807	CI01000013	11897952	11898690	-	738	327	CI01000013_11893589_11902743;	intron:11898036-11898363,;	c_a,c_b,c_c,T1_a,T1_b,T1_c,T3_a,T3_b,T3_c,T5_a,T5_b,T5_c,T7_a,T7_b,T7_c	8,3,2,13,21,9,13,5,15,10,6,28,7,3,11	1,1,2,0,0,0,0,6,0,4,0,2,3,2,1	sp|Q9TRY0|FKBP4_BOVIN	Peptidyl-prolyl	cis-trans	isomerase	FKBP4	OS=Bos	taurus	GN=FKBP4	PE=1	SV=4//0
cid_circ_0808	CI01000013	12194723	12194980	-	257	257	--	--	c_a,c_b,c_c,T1_a,T1_c,T3_a,T3_c,T5_c,T7_a,T7_c	2,3,5,3,2,3,3,2,6,4	0,0,0,0,0,0,0,0,0,0	--
cid_circ_0809	CI01000013	1335437	1335876	+	439	439	CI01000013_01335438_01381270;	exon:1335437-1335876,;	c_c,T1_b,T5_c,T7_a	4,4,2,3	1,3,4,14	sp|Q8R3L5|SO3A1_MOUSE	Solute	carrier	organic	anion	transporter	family	member	3A1	OS=Mus	musculus	GN=Slco3a1	PE=2	SV=1//0
cid_circ_0810	CI01000013	134763	135995	-	1232	819	CI01000013_00132124_00138659;	intron:134955-135582,exon:134763-134955,;	c_a,c_b,c_c,T1_a,T1_b,T1_c,T3_a,T3_b,T3_c,T5_a,T5_b,T5_c,T7_a,T7_b,T7_c	128,84,113,112,59,42,86,89,112,64,27,105,97,11,88	23,10,10,33,3,4,9,22,17,7,5,7,41,0,20	sp|Q5E951|TBCB_BOVIN	Tubulin-folding	cofactor	B	OS=Bos	taurus	GN=TBCB	PE=2	SV=1//7.04978e-92
cid_circ_0811	CI01000013	1443539	1447044	+	3505	3105	CI01000013_01443540_01469011;	exon:1443539-1443774,intron:1443995-1444308,intron:1444370-1446927,;	c_c,T1_b,T7_a,T7_b,T7_c	2,3,4,2,2	58,32,85,37,62	sp|O14647|CHD2_HUMAN	Chromodomain-helicase-DNA-binding	protein	2	OS=Homo	sapiens	GN=CHD2	PE=1	SV=2//1.16897e-11
cid_circ_0812	CI01000013	2341478	2343956	-	2478	2117	CI01000013_02321895_02371964;	intron:2341704-2343821,;	c_a,c_c,T1_a,T1_b,T3_a,T3_b,T3_c,T5_a,T5_b,T5_c,T7_b	5,3,7,3,4,5,3,4,2,4,3	3,14,9,3,25,2,21,3,1,14,1	sp|Q02078|MEF2A_HUMAN	Myocyte-specific	enhancer	factor	2A	OS=Homo	sapiens	GN=MEF2A	PE=1	SV=1//0
cid_circ_0813	CI01000013	2371757	2384908	-	13151	207	CI01000013_02321895_02371964;	exon:2371757-2371964,;	c_a,c_b,c_c,T1_a,T1_c,T3_a,T3_b,T3_c,T5_a,T5_b,T5_c,T7_a,T7_b,T7_c	21,14,9,3,5,14,14,6,12,15,16,24,4,10	2,7,3,3,2,9,3,3,11,6,5,10,1,4	sp|Q02078|MEF2A_HUMAN	Myocyte-specific	enhancer	factor	2A	OS=Homo	sapiens	GN=MEF2A	PE=1	SV=1//0
cid_circ_0814	CI01000013	2384689	2384908	-	219	219	--	--	c_a,c_b,c_c,T1_a,T1_b,T1_c,T3_a,T3_b,T3_c,T5_a,T5_b,T5_c,T7_a,T7_b,T7_c	22,9,3,15,5,6,8,9,6,5,9,6,3,2,24	0,0,0,0,0,0,0,0,0,0,0,0,0,0,0	--
cid_circ_0815	CI01000013	2544376	2557886	-	13510	2404	CI01000013_02536846_02547039;	intron:2544506-2546910,;	c_b,T1_b,T3_a,T3_c,T5_c	5,3,2,2,2	8,5,19,28,46	sp|P10825|GNAO_XENLA	Guanine	nucleotide-binding	protein	G(o)	subunit	alpha	OS=Xenopus	laevis	GN=gna0	PE=2	SV=5//2.07916e-123
cid_circ_0816	CI01000013	2857545	2857768	-	223	223	--	--	c_b,c_c,T1_c,T3_a,T3_c,T5_b,T5_c,T7_a,T7_c	3,14,4,2,4,2,2,2,6	7,2,0,0,3,6,2,0,0	--
cid_circ_0817	CI01000013	2883515	2883910	-	395	395	CI01000013_02870258_02903686;	intron:2883617-2886648,;	c_a,T1_a,T3_c	2,2,9	11,22,13	sp|Q8ND23|LR16B_HUMAN	Leucine-rich	repeat-containing	protein	16B	OS=Homo	sapiens	GN=LRRC16B	PE=2	SV=2//8.826e-180
cid_circ_0818	CI01000013	2935263	2937989	-	2726	1071	CI01000013_02919679_02944235;	intron:2936768-2937839,;	c_b,c_c,T1_c,T3_b,T7_c	2,3,3,5,5	23,13,4,23,17	sp|Q4FZU8|FA65A_RAT	Protein	FAM65A	OS=Rattus	norvegicus	GN=Fam65a	PE=2	SV=2//2.87457e-07
cid_circ_0819	CI01000013	2936500	2937989	-	1489	1071	CI01000013_02919679_02944235;	intron:2936768-2937839,;	c_a,T1_a,T3_c,T5_a,T5_c,T7_a	11,4,4,2,2,2	24,13,18,21,20,16	sp|Q4FZU8|FA65A_RAT	Protein	FAM65A	OS=Rattus	norvegicus	GN=Fam65a	PE=2	SV=2//2.87457e-07
cid_circ_0820	CI01000013	2941700	2947512	-	5812	2063	CI01000013_02919679_02944235;	intron:2943437-2944082,intron:2941940-2943358,;	c_a,c_b,T5_a	7,2,3	43,28,36	sp|Q4FZU8|FA65A_RAT	Protein	FAM65A	OS=Rattus	norvegicus	GN=Fam65a	PE=2	SV=2//2.87457e-07
cid_circ_0821	CI01000013	3060862	3065588	-	4726	3806	CI01000013_03051289_03084843;	intron:3060971-3063585,intron:3064047-3065239,;	c_a,c_b,c_c,T3_c,T5_b,T5_c,T7_a,T7_c	4,7,3,4,2,5,2,2	15,15,19,19,3,10,12,24	sp|Q1LUS8|RBP10_DANRE	Ran-binding	protein	10	OS=Danio	rerio	GN=ranbp10	PE=3	SV=1//5.76988e-19
cid_circ_0822	CI01000013	3087929	3090019	+	2090	794	CI01000013_03087239_03094115;	exon:3089849-3090019,exon:3088295-3088492,intron:3089422-3089849,;	c_b,c_c,T7_c	2,6,3	2,1,7	sp|Q99P25|TXIP1_MOUSE	Translin-associated	factor	X-interacting	protein	1	OS=Mus	musculus	GN=Tsnaxip1	PE=1	SV=2//1.22299e-114
cid_circ_0823	CI01000013	3123303	3125376	+	2073	935	CI01000013_03121085_03147061;	intron:3123415-3123726,intron:3124109-3124733,;	c_a,c_b,c_c,T1_a,T5_b,T7_a,T7_c	7,5,8,3,2,4,8	18,16,20,25,8,40,25	sp|Q1LUT1|EDC4_DANRE	Enhancer	of	mRNA-decapping	protein	4	OS=Danio	rerio	GN=edc4	PE=3	SV=1//0
cid_circ_0824	CI01000013	3496649	3497775	+	1126	1126	--	--	c_a,c_b,T7_a,T7_c	7,2,2,2	4,1,8,0	--
cid_circ_0825	CI01000013	3856869	3862624	+	5755	307	CI01000013_03856173_03872356;	intron:3862002-3862309,;	c_a,T1_b,T3_a	3,4,5	3,0,2	sp|P59017|B2L13_MOUSE	Bcl-2-like	protein	13	OS=Mus	musculus	GN=Bcl2l13	PE=1	SV=2//6.95765e-52
cid_circ_0826	CI01000013	3861649	3862624	+	975	307	CI01000013_03856173_03872356;	intron:3862002-3862309,;	c_a,c_b,c_c,T1_a,T1_b,T1_c,T3_a,T3_b,T3_c,T5_a,T5_b,T5_c,T7_a,T7_c	16,11,7,22,23,14,19,15,9,2,7,27,12,9	2,8,1,0,0,3,2,0,7,2,3,13,2,5	sp|P59017|B2L13_MOUSE	Bcl-2-like	protein	13	OS=Mus	musculus	GN=Bcl2l13	PE=1	SV=2//6.95765e-52
cid_circ_0827	CI01000013	3891416	3892031	+	615	615	--	--	c_b,c_c,T1_a,T3_a,T3_b,T7_a,T7_b,T7_c	3,10,6,9,2,3,2,8	4,4,7,2,5,4,1,0	--
cid_circ_0828	CI01000013	403252	403520	-	268	268	CI01000013_00402796_00415369;	exon:402698-404280,;	T1_a,T5_a,T5_b,T7_a	5,2,3,4	5,3,4,8	sp|Q9C0K0|BC11B_HUMAN	B-cell	lymphoma/leukemia	11B	OS=Homo	sapiens	GN=BCL11B	PE=1	SV=1//2.84395e-06
cid_circ_0829	CI01000013	4042644	4049075	-	6431	6431	--	--	c_a,c_b,c_c,T1_b,T1_c,T3_a,T3_c,T5_a,T5_c,T7_a,T7_b,T7_c	3,5,4,9,5,6,2,2,3,13,3,9	0,0,0,0,0,0,0,0,0,0,0,0	--
cid_circ_0830	CI01000013	4226780	4227133	-	353	353	--	--	c_a,c_b,T3_b,T3_c,T5_a	3,2,2,5,2	0,0,0,0,0	--
cid_circ_0831	CI01000013	4355573	4356019	-	446	446	--	--	c_a,c_b,T1_a,T1_b,T3_b	2,8,4,5,2	0,0,0,0,0	--
cid_circ_0832	CI01000013	4833467	4833797	-	330	330	--	--	c_b,c_c,T5_b,T7_a	3,3,3,3	0,0,0,0	--
cid_circ_0833	CI01000013	4892506	4892700	-	194	194	CI01000013_04884419_04897842;	exon:4892506-4892700,;	c_a,c_b,c_c,T1_b,T3_a,T3_b,T3_c,T5_a,T7_a,T7_c	10,3,3,6,3,18,3,6,12,4	1,3,0,1,1,2,1,0,1,3	sp|Q16842|SIA4B_HUMAN	CMP-N-acetylneuraminate-beta-galactosamide-alpha-2,3-sialyltransferase	2	OS=Homo	sapiens	GN=ST3GAL2	PE=2	SV=1//7.42886e-173
cid_circ_0834	CI01000013	4932019	4932626	+	607	481	CI01000013_04916607_04940299;	intron:4932176-4932500,exon:4932019-4932176,;	T1_a,T5_b,T7_a	5,2,4	7,10,57	sp|Q1LVE8|SF3B3_DANRE	Splicing	factor	3B	subunit	3	OS=Danio	rerio	GN=sf3b3	PE=2	SV=1//0
cid_circ_0835	CI01000013	4963275	4972399	+	9124	7059	CI01000013_04950930_04976334;	intron:4967674-4968595,intron:4969926-4972280,intron:4963417-4967201,;	c_a,c_c,T1_a	4,6,2	21,23,11	sp|Q5PQY6|LONP2_DANRE	Lon	protease	homolog	2,	peroxisomal	OS=Danio	rerio	GN=lonp2	PE=2	SV=1//0
cid_circ_0836	CI01000013	4972280	4975002	+	2722	208	CI01000013_04950930_04976334;	exon:4974794-4975002,;	c_a,c_b,c_c,T1_a,T1_b,T1_c,T3_a,T3_b,T3_c,T5_a,T5_b,T5_c,T7_a,T7_b,T7_c	141,73,116,173,124,80,127,104,97,98,46,92,177,34,139	39,25,24,65,39,21,32,7,18,26,19,24,61,13,40	sp|Q5PQY6|LONP2_DANRE	Lon	protease	homolog	2,	peroxisomal	OS=Danio	rerio	GN=lonp2	PE=2	SV=1//0
cid_circ_0837	CI01000013	5203974	5205148	-	1174	213	CI01000013_05197841_05231302;	exon:5203974-5204187,;	c_a,c_b,c_c,T1_a,T3_c,T5_a,T5_c,T7_a,T7_b	3,2,4,2,5,2,3,2,3	6,1,1,2,5,1,2,1,4	sp|A5PLL7|TM189_HUMAN	Transmembrane	protein	189	OS=Homo	sapiens	GN=TMEM189	PE=1	SV=3//1.01994e-113
cid_circ_0838	CI01000013	5210041	5210443	-	402	402	--	--	c_a,c_b,c_c,T1_a,T3_a,T5_c,T7_a,T7_c	11,12,10,7,9,2,2,2	0,0,0,0,0,0,0,0	--
cid_circ_0839	CI01000013	5257787	5260605	-	2818	2818	--	--	c_c,T1_c,T7_a,T7_c	4,9,3,5	0,0,0,0	--
cid_circ_0840	CI01000013	5354697	5371046	-	16349	6293	CI01000013_05364044_05374057;	intron:5367154-5370989,intron:5364589-5367047,;	T1_a,T3_a,T3_b	5,4,4	1,5,3	-//-
cid_circ_0841	CI01000013	5354697	5371049	-	16352	214	CI01000013_05318806_05354911;	exon:5354697-5354911,;	c_c,T1_a,T1_b,T1_c,T3_a,T3_b,T3_c,T5_a,T5_b,T7_a	6,2,5,2,2,8,5,9,2,8	4,1,1,1,5,3,8,3,1,3	sp|A1L1R6|ZN423_DANRE	Zinc	finger	protein	423	OS=Danio	rerio	GN=znf423	PE=2	SV=1//0
cid_circ_0842	CI01000013	5438035	5438363	+	328	328	--	--	c_a,T1_a,T3_b	3,4,6	0,0,0	--
cid_circ_0843	CI01000013	5547915	5550532	-	2617	2617	--	--	c_b,T3_c,T7_a	5,2,7	0,0,0	--
cid_circ_0844	CI01000013	5625078	5627080	-	2002	873	CI01000013_05626666_05631514;	exon:5626112-5626780,exon:5626875-5627080,;	c_a,c_c,T1_b,T3_c	2,2,6,2	40,28,9,29	sp|O60268|K0513_HUMAN	Uncharacterized	protein	KIAA0513	OS=Homo	sapiens	GN=KIAA0513	PE=2	SV=1//1.49436e-84
cid_circ_0845	CI01000013	5626373	5627080	-	707	707	CI01000013_05626666_05631514;	exon:5626875-5627080,exon:5626112-5626780,;	c_a,c_b,c_c,T1_a,T3_a,T3_b,T3_c,T5_a,T5_b,T7_a,T7_c	12,6,14,14,3,4,7,3,3,7,2	40,47,28,12,20,24,29,12,12,27,12	sp|O60268|K0513_HUMAN	Uncharacterized	protein	KIAA0513	OS=Homo	sapiens	GN=KIAA0513	PE=2	SV=1//1.49436e-84
cid_circ_0846	CI01000013	569612	570031	+	419	419	--	--	c_a,c_b,T1_a,T3_b,T5_c,T7_a,T7_c	6,2,3,3,4,5,3	0,0,0,0,1,1,0	--
cid_circ_0847	CI01000013	5698944	5703561	+	4617	4335	CI01000013_05698947_05741884;	intron:5699088-5703423,;	c_a,c_b,c_c,T1_a,T1_b,T1_c,T3_a,T3_b,T3_c,T5_a,T5_b,T5_c,T7_a,T7_b,T7_c	54,21,39,32,50,42,35,49,52,49,42,62,59,13,60	16,14,8,7,5,6,8,19,52,1,1,7,10,8,14	sp|Q9I9K0|FOG1_XENLA	Zinc	finger	protein	ZFPM1	(Fragment)	OS=Xenopus	laevis	GN=zfpm1	PE=1	SV=1//0
cid_circ_0848	CI01000013	5698944	5723432	+	24488	24072	CI01000013_05698947_05741884;	intron:5699088-5703423,intron:5703561-5723298,;	c_b,T1_a,T1_b,T1_c,T3_b,T5_c,T7_a	8,9,4,4,6,7,12	74,31,20,25,66,29,44	sp|Q9I9K0|FOG1_XENLA	Zinc	finger	protein	ZFPM1	(Fragment)	OS=Xenopus	laevis	GN=zfpm1	PE=1	SV=1//0
cid_circ_0849	CI01000013	5817972	5819826	+	1854	1854	CI01000013_05808968_05845757;	intron:5818323-5818628,intron:5819240-5819545,intron:5819609-5835395,;	c_a,c_c,T3_b,T7_b	4,3,3,4	20,22,20,12	sp|Q1LUE5|ZCH18_DANRE	Zinc	finger	CCCH	domain-containing	protein	18	OS=Danio	rerio	GN=zc3h18	PE=1	SV=1//2.21564e-18
cid_circ_0850	CI01000013	5865255	5867024	+	1769	1769	--	--	c_a,T7_a,T7_b	5,5,2	1,2,0	--
cid_circ_0851	CI01000013	5891648	5892306	+	658	658	--	--	c_a,c_c,T3_a,T3_c,T5_c,T7_a	3,6,2,7,5,2	3,0,0,3,0,0	--
cid_circ_0852	CI01000013	5894425	5897912	+	3487	2499	CI01000013_05885911_05904644;	intron:5894717-5895176,intron:5895277-5897317,;	c_a,T5_a,T7_a	2,6,4	8,4,7	sp|Q8CGV2|TPH2_MOUSE	Tryptophan	5-hydroxylase	2	OS=Mus	musculus	GN=Tph2	PE=2	SV=2//0
cid_circ_0853	CI01000013	5905577	5905841	-	264	264	--	--	c_a,c_b,T1_a,T1_b,T3_c,T5_a,T5_c,T7_a,T7_c	5,2,10,2,4,3,4,10,3	3,6,4,2,4,6,5,3,0	--
cid_circ_0854	CI01000013	6578905	6580498	-	1593	329	CI01000013_06570964_06595577;	intron:6579045-6579374,;	c_b,c_c,T5_a,T7_a,T7_c	2,8,3,2,2	5,3,4,0,1	sp|Q15075|EEA1_HUMAN	Early	endosome	antigen	1	OS=Homo	sapiens	GN=EEA1	PE=1	SV=2//0
cid_circ_0855	CI01000013	6630698	6630945	-	247	247	CI01000013_06629494_06632725;	exon:6630698-6630945,;	c_a,c_b,c_c,T1_a,T1_b,T1_c,T3_a,T3_b,T3_c,T5_a,T5_b,T5_c,T7_a,T7_b,T7_c	17,22,26,9,8,16,2,20,16,13,4,20,38,7,11	18,18,23,4,12,5,5,18,16,8,2,16,19,7,13	sp|Q5R7J6|UBE2N_PONAB	Ubiquitin-conjugating	enzyme	E2	N	OS=Pongo	abelii	GN=UBE2N	PE=2	SV=1//4.40878e-90
cid_circ_0856	CI01000013	6746004	6747955	+	1951	1951	--	--	c_a,c_b,c_c,T1_a,T1_c	3,8,4,3,4	0,0,3,0,0	--
cid_circ_0857	CI01000013	6995118	6998574	+	3456	2908	CI01000013_06941851_07005817;	intron:6995220-6997907,exon:6998353-6998574,;	c_a,c_b,T1_a,T3_a,T3_b,T3_c,T5_c,T7_a,T7_c	4,3,5,6,3,9,3,3,2	5,2,5,4,3,12,1,1,8	sp|P0C7A6|BTBBB_DANRE	Ankyrin	repeat	and	BTB/POZ	domain-containing	protein	BTBD11-B	OS=Danio	rerio	GN=btbd11b	PE=3	SV=1//0
cid_circ_0858	CI01000013	7054558	7055107	+	549	186	CI01000013_07047472_07055840;	exon:7054558-7054744,;	T5_a,T7_a,T7_c	7,3,9	0,0,1	sp|Q1LVN8|SELO_DANRE	Selenoprotein	O	OS=Danio	rerio	GN=selo	PE=3	SV=2//0
cid_circ_0859	CI01000013	7185351	7185888	-	537	172	CI01000013_07179663_07187836;	exon:7185716-7185888,;	c_b,T1_b,T3_a,T5_a,T7_a	3,8,2,3,3	2,0,0,0,1	sp|Q969X6|CIR1A_HUMAN	Cirhin	OS=Homo	sapiens	GN=CIRH1A	PE=1	SV=1//0
cid_circ_0860	CI01000013	7385908	7386702	+	794	290	CI01000013_07375912_07390782;	intron:7386259-7386549,;	c_a,c_b,c_c,T1_a,T1_b,T1_c,T3_a,T3_b,T5_a,T5_b,T5_c,T7_a,T7_c	27,12,10,16,20,6,14,13,13,4,8,22,16	24,10,23,3,12,13,12,14,6,1,18,28,7	sp|O95822|DCMC_HUMAN	Malonyl-CoA	decarboxylase,	mitochondrial	OS=Homo	sapiens	GN=MLYCD	PE=1	SV=3//0
cid_circ_0861	CI01000013	7501766	7503270	-	1504	1321	CI01000013_07463570_07636742;	intron:7502020-7503087,exon:7501766-7502020,;	c_b,T3_a,T3_b,T5_b,T7_a	3,2,2,2,4	0,1,4,2,3	sp|P33150|CAD13_CHICK	Cadherin-13	OS=Gallus	gallus	GN=CDH13	PE=1	SV=1//0
cid_circ_0862	CI01000013	7979731	7982483	+	2752	2132	CI01000013_07970614_07989626;	intron:7980703-7981003,intron:7979797-7980534,intron:7981030-7981956,exon:7980534-7980703,;	c_a,c_c,T1_a,T3_c,T7_a,T7_c	4,3,3,2,2,2	62,47,19,102,35,32	sp|Q9D486|CMIP_MOUSE	C-Maf-inducing	protein	OS=Mus	musculus	GN=Cmip	PE=2	SV=3//0
cid_circ_0863	CI01000013	8020859	8021808	-	949	949	--	--	c_a,c_b,c_c,T1_b,T1_c,T3_a,T3_b,T3_c,T5_a,T5_c,T7_a,T7_b,T7_c	9,8,6,4,3,16,2,3,6,5,8,6,4	0,0,0,0,0,0,0,0,0,0,0,0,0	--
cid_circ_0864	CI01000013	8147752	8148286	+	534	534	CI01000013_08139954_08212837;	intron:8140150-8148123,exon:8148123-8148286,;	c_a,T3_a,T5_a,T7_a	2,5,2,4	8,10,11,3	sp|Q91Z69|SRGP1_MOUSE	SLIT-ROBO	Rho	GTPase-activating	protein	1	OS=Mus	musculus	GN=Srgap1	PE=1	SV=2//0
cid_circ_0865	CI01000013	8147843	8148286	+	443	443	CI01000013_08139954_08212837;	intron:8140150-8148123,;	c_a,c_b,c_c,T1_a,T1_b,T1_c,T3_a,T3_b,T3_c,T5_a,T5_b,T5_c,T7_a,T7_b,T7_c	12,4,4,18,5,3,9,16,14,6,3,4,11,3,10	8,1,2,6,4,1,10,7,4,8,0,2,2,1,1	sp|Q91Z69|SRGP1_MOUSE	SLIT-ROBO	Rho	GTPase-activating	protein	1	OS=Mus	musculus	GN=Srgap1	PE=1	SV=2//0
cid_circ_0866	CI01000013	8168899	8171237	+	2338	2338	--	--	c_a,T1_a,T5_c	6,2,3	4,2,0	--
cid_circ_0867	CI01000013	8193952	8194541	+	589	589	--	--	c_a,c_b,T1_a,T1_c,T3_a,T3_b,T7_b	4,3,10,11,3,2,6	8,7,3,6,5,3,0	--
cid_circ_0868	CI01000013	8252234	8253322	-	1088	1088	--	--	c_a,c_c,T1_a	2,2,7	5,3,0	--
cid_circ_0869	CI01000013	8336334	8337475	+	1141	1141	CI01000013_08336335_08399543;	exon:8336334-8337475,;	c_a,c_b,c_c,T1_a,T1_b,T1_c,T3_a,T3_b,T3_c,T5_a,T5_b,T5_c,T7_a,T7_b,T7_c	103,57,77,76,52,18,27,27,26,47,15,42,53,12,21	564,343,414,301,319,75,152,159,242,194,100,239,279,39,134	sp|Q9H2X6|HIPK2_HUMAN	Homeodomain-interacting	protein	kinase	2	OS=Homo	sapiens	GN=HIPK2	PE=1	SV=2//0
cid_circ_0870	CI01000013	8389066	8393447	+	4381	1523	CI01000013_08336335_08399543;	intron:8391837-8393360,;	c_a,c_b,c_c,T1_a,T1_b,T1_c,T3_a,T3_c,T5_a,T5_c,T7_a,T7_b,T7_c	8,4,6,10,3,5,11,2,2,10,18,2,3	20,14,3,3,0,1,7,8,6,8,4,5,5	sp|Q9H2X6|HIPK2_HUMAN	Homeodomain-interacting	protein	kinase	2	OS=Homo	sapiens	GN=HIPK2	PE=1	SV=2//0
cid_circ_0871	CI01000013	8391717	8393447	+	1730	1523	CI01000013_08336335_08399543;	intron:8391837-8393360,;	c_a,c_c,T1_a,T1_b,T7_b	3,2,5,4,4	17,2,3,0,5	sp|Q9H2X6|HIPK2_HUMAN	Homeodomain-interacting	protein	kinase	2	OS=Homo	sapiens	GN=HIPK2	PE=1	SV=2//0
cid_circ_0872	CI01000013	8397694	8398156	+	462	462	--	--	c_a,c_b,c_c,T1_a,T1_b,T1_c,T3_a,T3_b,T3_c,T5_a,T5_b,T5_c,T7_a,T7_c	16,24,18,25,12,14,8,20,15,13,2,8,12,5	2,7,11,5,3,0,1,0,6,5,0,4,11,0	--
cid_circ_0873	CI01000013	8537292	8540164	+	2872	1032	CI01000013_08530191_08551478;	exon:8539612-8539822,intron:8538325-8538726,exon:8539926-8540164,exon:8538726-8538909,;	c_a,c_c,T1_b,T5_a,T5_c,T7_a	12,9,2,3,8,3	32,26,12,23,34,29	sp|Q92621|NU205_HUMAN	Nuclear	pore	complex	protein	Nup205	OS=Homo	sapiens	GN=NUP205	PE=1	SV=3//0
cid_circ_0874	CI01000013	8572100	8573521	-	1421	1117	CI01000013_08555865_08573521;	intron:8572263-8573380,;	c_a,c_b,c_c,T1_a,T1_b,T3_a,T3_b,T5_a,T5_b,T5_c,T7_a,T7_b,T7_c	7,14,9,6,14,5,14,3,5,8,13,4,6	1,14,7,0,0,2,7,1,0,3,3,6,2	sp|Q96M96|FGD4_HUMAN	FYVE,	RhoGEF	and	PH	domain-containing	protein	4	OS=Homo	sapiens	GN=FGD4	PE=1	SV=2//0
cid_circ_0875	CI01000013	864937	866750	+	1813	382	CI01000013_00862608_00869073;	intron:865963-866345,;	c_a,c_b,c_c,T1_a,T1_b,T1_c,T3_b,T3_c,T5_b,T5_c,T7_a,T7_b	11,4,4,6,15,3,3,11,5,10,2,2	15,16,2,6,8,7,11,10,5,20,17,9	sp|P33198|IDHP_PIG	Isocitrate	dehydrogenase	[NADP],	mitochondrial	(Fragment)	OS=Sus	scrofa	GN=IDH2	PE=1	SV=1//5.73112e-09
cid_circ_0876	CI01000013	8936158	8936507	+	349	349	--	--	c_a,c_b,c_c,T1_a,T1_b,T3_a,T3_b,T3_c,T5_a,T5_b,T5_c,T7_b,T7_c	27,18,4,18,7,8,10,3,2,5,2,5,12	0,0,0,0,0,0,0,0,0,0,0,0,0	--
cid_circ_0877	CI01000013	994245	994608	+	363	363	--	--	c_a,c_b,T1_a,T1_b,T1_c,T3_a,T3_b,T5_a,T5_b,T5_c,T7_a,T7_c	4,8,8,7,3,2,6,4,2,4,8,5	0,0,0,0,0,0,0,0,0,0,0,0	--
cid_circ_0878	CI01000014	1184583	1185134	-	551	551	--	--	T3_a,T5_b,T7_a	2,4,5	0,0,0	--
cid_circ_0879	CI01000014	487523	494986	-	7463	7305	CI01000014_00466896_00506088;	exon:494742-494986,intron:487681-494742,;	T1_a,T1_b,T1_c,T5_b,T5_c,T7_a	3,5,3,2,5,2	2,1,10,0,8,5	sp|Q8TEU7|RPGF6_HUMAN	Rap	guanine	nucleotide	exchange	factor	6	OS=Homo	sapiens	GN=RAPGEF6	PE=1	SV=2//1.28318e-36
cid_circ_0880	CI01000014	505586	510085	-	4499	4499	--	--	T1_a,T1_b,T1_c,T3_a,T3_b,T5_b,T5_c,T7_a,T7_b	9,7,3,2,3,5,6,3,3	2,0,0,0,0,0,3,0,0	--
cid_circ_0881	CI01000014	646807	647172	+	365	365	--	--	T1_a,T3_a,T3_b,T5_b,T5_c	4,2,2,2,6	0,0,0,0,0	--
cid_circ_0882	CI01000014	663197	665510	-	2313	1916	CI01000014_00660099_00665508;	intron:663341-665257,;	c_a,T1_b,T3_c,T7_a	2,8,3,2	22,5,19,25	sp|Q6PEC4|SKP1_RAT	S-phase	kinase-associated	protein	1	OS=Rattus	norvegicus	GN=Skp1	PE=2	SV=3//1.54496e-87
cid_circ_0883	CI01000014	715056	718698	+	3642	1065	CI01000014_00717217_00743333;	intron:717302-718088,intron:718246-718525,;	c_c,T3_a,T5_a,T5_b	2,3,4,2	45,28,29,17	sp|Q9NQC1|JADE2_HUMAN	Protein	Jade-2	OS=Homo	sapiens	GN=JADE2	PE=1	SV=2//1.1245e-08
cid_circ_0884	CI01000014	717216	718698	+	1482	1065	CI01000014_00717217_00743333;	intron:718246-718525,intron:717302-718088,;	T1_a,T1_b,T7_a	3,3,6	20,6,53	sp|Q9NQC1|JADE2_HUMAN	Protein	Jade-2	OS=Homo	sapiens	GN=JADE2	PE=1	SV=2//1.1245e-08
cid_circ_0885	CI01000014	779386	779820	-	434	434	--	--	c_a,c_b,c_c,T1_a,T1_b,T1_c,T3_a,T3_b,T3_c,T5_a,T5_b,T5_c,T7_a,T7_b,T7_c	13,6,16,14,18,10,6,21,10,5,9,18,10,13,17	0,0,3,2,0,1,0,4,0,2,0,0,2,0,0	--
cid_circ_0886	CI01000014	783988	785730	-	1742	1429	CI01000014_00775503_00794925;	intron:784367-785594,exon:784165-784367,;	c_a,T1_a,T5_a	5,4,2	26,9,9	sp|Q68FD7|FNIP1_MOUSE	Folliculin-interacting	protein	1	OS=Mus	musculus	GN=Fnip1	PE=1	SV=1//0
cid_circ_0887	CI01000014	793042	794925	-	1883	1621	CI01000014_00775503_00794925;	intron:793174-794795,;	c_c,T3_b,T7_c	10,2,2	46,36,80	sp|Q68FD7|FNIP1_MOUSE	Folliculin-interacting	protein	1	OS=Mus	musculus	GN=Fnip1	PE=1	SV=1//0
cid_circ_0888	CI01000015	1354479	1355964	+	1485	1100	CI01000015_01349369_01366864;	intron:1354570-1355670,;	c_a,T5_a,T5_c,T7_b,T7_c	2,3,6,3,6	52,42,62,42,64	sp|Q90972|RNF13_CHICK	E3	ubiquitin-protein	ligase	RNF13	OS=Gallus	gallus	GN=RNF13	PE=1	SV=1//1.43964e-128
cid_circ_0889	CI01000015	233844	236745	-	2901	2719	CI01000015_00225860_00246953;	intron:234020-235067,intron:235249-236540,exon:236540-236745,exon:233844-234020,;	c_a,c_b,c_c,T1_a,T1_b,T5_c,T7_a	21,2,8,7,2,7,3	20,39,23,11,4,26,16	sp|Q6PD10|IP6K1_MOUSE	Inositol	hexakisphosphate	kinase	1	OS=Mus	musculus	GN=Ip6k1	PE=2	SV=1//0
cid_circ_0890	CI01000015	233844	247032	-	13188	12635	CI01000015_00225860_00246953;	intron:236745-246661,exon:236540-236745,exon:233844-234020,intron:234020-235067,intron:235249-236540,;	c_a,T1_c,T3_a,T3_c,T5_a,T5_c	2,3,3,3,5,5	34,21,20,38,13,38	sp|Q6PD10|IP6K1_MOUSE	Inositol	hexakisphosphate	kinase	1	OS=Mus	musculus	GN=Ip6k1	PE=2	SV=1//0
cid_circ_0891	CI01000015	2423592	2423956	+	364	364	--	--	c_a,c_c,T7_a	18,2,2	0,0,0	--
cid_circ_0892	CI01000015	2807734	2808597	+	863	540	CI01000015_02800104_02818680;	intron:2807842-2808382,;	c_b,c_c,T1_a,T5_a,T7_a	4,2,2,3,4	0,2,0,1,2	sp|Q9DCL8|IPP2_MOUSE	Protein	phosphatase	inhibitor	2	OS=Mus	musculus	GN=Ppp1r2	PE=1	SV=3//6.15001e-29
cid_circ_0893	CI01000015	2807734	2818191	+	10457	2316	CI01000015_02800104_02818680;	intron:2807842-2808382,intron:2816314-2818090,;	c_b,T1_a,T1_b,T3_a,T5_c,T7_b,T7_c	5,4,8,2,4,2,2	13,8,2,8,10,7,16	sp|Q9DCL8|IPP2_MOUSE	Protein	phosphatase	inhibitor	2	OS=Mus	musculus	GN=Ppp1r2	PE=1	SV=3//6.15001e-29
cid_circ_0894	CI01000015	2848474	2854980	+	6506	5868	CI01000015_02846943_02876819;	intron:2848594-2849602,intron:2850988-2852573,intron:2852757-2854759,intron:2849656-2850929,;	c_a,c_b,c_c,T1_a,T1_b,T3_b,T3_c,T5_c,T7_a,T7_c	4,4,12,2,2,4,2,2,2,3	48,49,15,17,9,39,54,53,52,35	sp|Q6IVG4|ACAP2_RABIT	Arf-GAP	with	coiled-coil,	ANK	repeat	and	PH	domain-containing	protein	2	OS=Oryctolagus	cuniculus	GN=ACAP2	PE=2	SV=1//0
cid_circ_0895	CI01000015	2972680	2974264	+	1584	1465	CI01000015_02969241_02987416;	exon:2974064-2974264,intron:2972799-2974064,;	c_a,c_b,c_c,T1_a,T1_b,T1_c,T3_a,T3_b,T3_c,T5_a,T5_b,T5_c,T7_a,T7_b,T7_c	32,26,43,36,29,18,27,31,24,19,13,17,21,7,45	24,29,38,11,6,16,15,15,41,13,6,24,20,6,35	sp|Q9CSP9|TTC14_MOUSE	Tetratricopeptide	repeat	protein	14	OS=Mus	musculus	GN=Ttc14	PE=2	SV=2//1.55988e-161
cid_circ_0896	CI01000015	3016596	3016932	+	336	171	CI01000015_03011472_03026518;	exon:3016596-3016767,;	c_b,c_c,T1_c,T3_a,T3_b,T5_a,T5_c,T7_a,T7_c	2,4,6,7,9,9,12,7,2	0,2,0,0,0,2,0,3,1	sp|P51114|FXR1_HUMAN	Fragile	X	mental	retardation	syndrome-related	protein	1	OS=Homo	sapiens	GN=FXR1	PE=1	SV=3//0
cid_circ_0897	CI01000015	3397377	3399951	+	2574	2255	CI01000015_03373445_03409681;	intron:3397637-3399892,;	c_c,T1_a,T3_c,T5_a	2,4,3,3	48,13,86,10	sp|Q9Y2G3|AT11B_HUMAN	Probable	phospholipid-transporting	ATPase	IF	OS=Homo	sapiens	GN=ATP11B	PE=1	SV=2//0
cid_circ_0898	CI01000015	3411978	3412322	+	344	344	--	--	T1_a,T1_b,T3_c,T5_c,T7_a	2,7,2,2,5	0,0,0,0,0	--
cid_circ_0899	CI01000015	348251	348559	-	308	308	--	--	c_a,T1_a,T1_b,T3_a,T3_b,T3_c,T5_a,T5_b,T5_c,T7_a,T7_b,T7_c	5,2,2,3,3,4,6,2,3,7,2,12	0,0,0,0,0,0,0,0,0,0,0,0	--
cid_circ_0900	CI01000015	3689532	3691237	+	1705	1602	CI01000015_03689293_03707456;	intron:3689829-3691134,exon:3689532-3689829,;	c_b,T1_a,T1_c,T3_c,T7_c	3,4,2,2,4	21,0,6,3,8	sp|Q91048|PTK7_CHICK	Inactive	tyrosine-protein	kinase	7	OS=Gallus	gallus	GN=PTK7	PE=2	SV=1//0
cid_circ_0901	CI01000015	4736295	4736824	-	529	529	--	--	T1_a,T1_c,T5_c,T7_c	6,4,2,6	0,0,0,0	--
cid_circ_0902	CI01000015	5156603	5160720	-	4117	4117	--	--	c_a,c_b,c_c,T1_b,T1_c,T3_b,T3_c,T5_a,T5_b,T5_c,T7_a,T7_b,T7_c	3,3,5,9,4,6,3,8,2,14,2,6,2	0,0,0,0,0,0,0,0,0,0,0,0,0	--
cid_circ_0903	CI01000015	5654960	5656221	+	1261	1126	CI01000015_05652612_05671172;	exon:5654960-5655190,intron:5655190-5656086,;	c_a,c_c,T1_a,T1_b,T1_c,T3_c,T5_a,T7_a,T7_c	4,2,5,10,6,11,3,2,15	71,83,51,10,11,77,39,61,65	sp|Q00589|SC6A6_CANFA	Sodium-	and	chloride-dependent	taurine	transporter	OS=Canis	familiaris	GN=SLC6A6	PE=1	SV=2//5.90723e-115
cid_circ_0904	CI01000015	5891621	5891773	-	152	152	CI01000015_05884890_05892097;	exon:5891621-5891773,;	c_c,T1_a,T5_b,T7_a	2,3,4,4	1,0,0,1	sp|Q5XFW8|SEC13_RAT	Protein	SEC13	homolog	OS=Rattus	norvegicus	GN=Sec13	PE=1	SV=1//0
cid_circ_0905	CI01000015	5895694	5895849	+	155	155	CI01000015_05895358_05903263;	exon:5895694-5895849,;	T1_c,T3_b,T5_a,T7_a,T7_c	2,6,5,2,3	0,0,0,0,3	sp|Q5R6L5|CAND1_PONAB	Cullin-associated	NEDD8-dissociated	protein	1	OS=Pongo	abelii	GN=CAND1	PE=2	SV=1//0
cid_circ_0906	CI01000015	6327787	6329858	+	2071	1777	CI01000015_06326563_06350822;	intron:6327905-6329682,;	c_a,T1_a,T5_b,T5_c,T7_c	2,2,3,8,4	0,0,0,1,6	sp|Q9CW03|SMC3_MOUSE	Structural	maintenance	of	chromosomes	protein	3	OS=Mus	musculus	GN=Smc3	PE=1	SV=2//0
cid_circ_0907	CI01000015	6694252	6694896	-	644	644	--	--	c_a,T1_a,T3_c,T5_a,T5_c,T7_c	10,4,5,4,3,2	0,0,3,1,0,0	--
cid_circ_0908	CI01000015	670777	670991	-	214	214	--	--	c_a,c_b,c_c,T1_b,T3_a,T3_b,T3_c,T5_c,T7_a,T7_b,T7_c	8,2,7,2,4,2,3,2,9,5,3	0,0,0,0,0,0,0,0,0,0,0	--
cid_circ_0909	CI01000015	7059439	7061405	-	1966	591	CI01000015_07057993_07097381;	intron:7059580-7060171,;	c_a,T3_c,T5_a,T5_b,T5_c	2,2,3,4,2	7,5,3,1,2	sp|D3ZF42|SENP7_RAT	Sentrin-specific	protease	7	OS=Rattus	norvegicus	GN=Senp7	PE=3	SV=1//5.77544e-73
cid_circ_0910	CI01000015	7351438	7357881	+	6443	6443	CI01000015_07351619_07406102;	intron:7351859-7353171,exon:7350855-7351859,intron:7353216-7357713,;	c_a,c_b,c_c,T1_b,T3_a,T3_c,T7_a,T7_c	3,4,7,4,8,3,6,11	30,35,40,11,23,41,32,28	sp|Q09328|MGT5A_HUMAN	Alpha-1,6-mannosylglycoprotein	6-beta-N-acetylglucosaminyltransferase	A	OS=Homo	sapiens	GN=MGAT5	PE=2	SV=1//0
cid_circ_0911	CI01000015	7557922	7559602	+	1680	1680	--	--	c_a,c_c,T1_a,T1_b,T1_c,T3_a,T3_c,T5_a,T5_b,T7_a,T7_c	4,6,6,2,4,3,4,4,3,2,4	0,0,0,0,0,0,0,0,0,0,0	--
cid_circ_0912	CI01000015	7570683	7570901	+	218	218	--	--	c_a,c_b,T3_a,T5_c	2,2,8,6	3,0,0,0	--
cid_circ_0913	CI01000015	765974	766563	-	589	206	CI01000015_00761062_00783801;	exon:766357-766563,;	T1_c,T3_b,T5_a,T7_b	4,3,2,3	1,0,0,2	sp|Q13608|PEX6_HUMAN	Peroxisome	assembly	factor	2	OS=Homo	sapiens	GN=PEX6	PE=1	SV=2//0
cid_circ_0914	CI01000015	7688459	7689067	+	608	608	--	--	c_a,c_b,T1_a,T5_a,T5_c,T7_a	2,3,2,4,4,2	3,0,0,0,0,0	--
cid_circ_0915	CI01000015	7992454	7993747	-	1293	1078	CI01000015_07985112_08038559;	intron:7992544-7993622,;	c_a,c_b,c_c,T1_a,T1_b,T1_c,T3_a,T5_a,T7_a,T7_c	2,4,6,8,3,2,3,2,3,3	4,9,4,11,1,2,1,6,1,3	sp|Q95LD9|AHR_DELLE	Aryl	hydrocarbon	receptor	OS=Delphinapterus	leucas	GN=AHR	PE=2	SV=1//0
cid_circ_0916	CI01000015	8097009	8097762	-	753	753	CI01000015_08050829_08101015;	intron:8087773-8100971,;	c_a,c_b,c_c,T1_a,T1_b,T1_c,T3_c,T5_b,T5_c	2,2,5,6,13,5,3,2,8	7,2,8,6,6,8,2,2,2	-//-
cid_circ_0917	CI01000016	10200240	10200890	-	650	650	--	--	c_a,T1_a,T3_b,T5_c,T7_c	9,6,3,3,14	0,0,0,0,0	--
cid_circ_0918	CI01000016	10487120	10490416	+	3296	3296	--	--	c_c,T1_a,T1_c,T3_a,T5_c,T7_a	4,2,2,2,3,5	0,0,0,0,0,0	--
cid_circ_0919	CI01000016	10487120	10493584	+	6464	6464	--	--	c_b,c_c,T1_a,T1_b,T5_c,T7_a,T7_c	2,3,3,2,2,5,3	0,0,0,0,0,0,0	--
cid_circ_0920	CI01000016	1053937	1054938	+	1001	348	CI01000016_01052539_01073915;	exon:1054747-1054938,exon:1053937-1054094,;	c_a,c_b,c_c,T1_a,T1_b,T1_c,T3_a,T3_b,T3_c,T5_a,T5_b,T5_c,T7_a,T7_b,T7_c	50,57,66,79,69,44,30,63,49,38,11,35,46,4,38	24,28,27,28,22,9,22,15,25,25,5,7,24,5,16	sp|P37173|TGFR2_HUMAN	TGF-beta	receptor	type-2	OS=Homo	sapiens	GN=TGFBR2	PE=1	SV=2//3.26859e-25
cid_circ_0921	CI01000016	10645310	10648530	-	3220	3220	--	--	T3_a,T3_c,T7_a	8,6,2	2,2,0	--
cid_circ_0922	CI01000016	10760639	10761136	+	497	497	--	--	c_a,c_b,T3_b,T7_a	3,3,4,8	0,0,1,0	--
cid_circ_0923	CI01000016	10802752	10804481	-	1729	1594	CI01000016_10799559_10842613;	exon:10804268-10804481,intron:10802887-10804268,;	c_a,c_b,c_c,T1_a,T1_b,T1_c,T3_a,T3_b,T3_c,T5_a,T5_b,T5_c,T7_a,T7_b,T7_c	11,4,14,13,8,5,2,7,10,4,3,6,12,3,11	14,12,12,6,15,8,8,7,13,10,9,6,6,2,18	sp|Q9NRH2|SNRK_HUMAN	SNF-related	serine/threonine-protein	kinase	OS=Homo	sapiens	GN=SNRK	PE=1	SV=2//5.59593e-26
cid_circ_0924	CI01000016	10842024	10842742	-	718	718	CI01000016_10799559_10842613;	exon:10842024-10843409,;	c_a,c_b,T1_b,T7_a	5,3,2,2	17,11,9,7	sp|Q9NRH2|SNRK_HUMAN	SNF-related	serine/threonine-protein	kinase	OS=Homo	sapiens	GN=SNRK	PE=1	SV=2//5.59593e-26
cid_circ_0925	CI01000016	11090261	11091606	-	1345	1201	CI01000016_11034620_11091604;	intron:11090403-11091398,exon:11091398-11091604,;	c_a,c_b,c_c,T1_a,T1_b,T1_c,T3_a,T3_b,T3_c,T5_a,T5_c,T7_a,T7_b,T7_c	13,17,23,14,12,3,9,3,11,4,5,10,2,11	12,8,6,6,8,5,5,6,8,4,2,14,6,14	sp|Q13322|GRB10_HUMAN	Growth	factor	receptor-bound	protein	10	OS=Homo	sapiens	GN=GRB10	PE=1	SV=2//0
cid_circ_0926	CI01000016	1118616	1119043	+	427	427	--	--	c_b,c_c,T1_a,T1_b	3,12,2,5	0,0,0,0	--
cid_circ_0927	CI01000016	11217731	11217995	-	264	264	CI01000016_11167265_11226409;	intron:11210613-11217995,;	c_b,T1_b,T3_a,T3_b	2,3,10,3	9,6,3,13	sp|E7F568|COBL_DANRE	Protein	cordon-bleu	OS=Danio	rerio	GN=cobl	PE=1	SV=2//0
cid_circ_0928	CI01000016	11217995	11222581	-	4586	1291	CI01000016_11167265_11226409;	intron:11221290-11222352,exon:11222352-11222581,;	c_a,T1_b,T1_c,T3_b,T7_a	2,3,3,2,2	21,14,9,24,9	sp|E7F568|COBL_DANRE	Protein	cordon-bleu	OS=Danio	rerio	GN=cobl	PE=1	SV=2//0
cid_circ_0929	CI01000016	11226199	11233119	-	6920	210	CI01000016_11167265_11226409;	exon:11226199-11226409,;	c_a,c_b,T1_a,T5_b	4,3,2,2	1,0,4,2	sp|E7F568|COBL_DANRE	Protein	cordon-bleu	OS=Danio	rerio	GN=cobl	PE=1	SV=2//0
cid_circ_0930	CI01000016	11910819	11913852	-	3033	949	CI01000016_11908468_11923802;	intron:11910938-11911887,;	T1_a,T1_b,T3_b,T3_c,T7_b	3,3,4,3,2	17,7,8,22,6	sp|Q5ZJ85|PRPF3_CHICK	U4/U6	small	nuclear	ribonucleoprotein	Prp3	OS=Gallus	gallus	GN=PRPF3	PE=2	SV=1//0
cid_circ_0931	CI01000016	1196380	1197979	-	1599	1599	--	--	c_a,c_b,c_c,T1_a,T1_c,T3_b,T3_c,T5_a,T5_c,T7_a,T7_c	10,5,3,11,6,6,3,3,5,3,5	9,5,3,3,0,0,2,1,1,5,0	--
cid_circ_0932	CI01000016	12057012	12057514	+	502	391	CI01000016_12012874_12083297;	exon:12057320-12057514,intron:12057123-12057320,;	T3_a,T3_c,T5_a,T5_c	6,3,5,2	5,3,0,4	sp|Q32PW3|TAF2_DANRE	Transcription	initiation	factor	TFIID	subunit	2	OS=Danio	rerio	GN=taf2	PE=2	SV=2//0
cid_circ_0933	CI01000016	1469307	1472432	-	3125	3125	--	--	c_a,c_c,T1_a,T1_b,T3_b,T3_c,T5_a,T5_b,T5_c,T7_a,T7_b,T7_c	4,5,3,13,3,4,3,3,2,3,3,9	0,0,0,0,0,0,0,0,0,0,0,0	--
cid_circ_0934	CI01000016	1469307	1477307	-	8000	8000	--	--	c_c,T1_c,T3_a	4,3,5	0,0,0	--
cid_circ_0935	CI01000016	1535113	1536404	+	1291	1040	CI01000016_01509959_01560806;	intron:1535239-1536279,;	c_a,c_b,c_c,T1_b,T3_a,T7_a,T7_b,T7_c	2,6,3,2,4,7,4,3	2,1,3,0,1,2,0,8	sp|Q6DRI1|EI3EA_DANRE	Eukaryotic	translation	initiation	factor	3	subunit	E-A	OS=Danio	rerio	GN=eif3ea	PE=2	SV=2//1.8819e-09
cid_circ_0936	CI01000016	1536279	1543948	+	7669	5865	CI01000016_01509959_01560806;	intron:1537854-1541674,intron:1541801-1543846,;	c_a,T1_b,T3_a,T3_b,T5_a	2,2,3,4,2	14,5,11,13,5	sp|Q6DRI1|EI3EA_DANRE	Eukaryotic	translation	initiation	factor	3	subunit	E-A	OS=Danio	rerio	GN=eif3ea	PE=2	SV=2//1.8819e-09
cid_circ_0937	CI01000016	1541674	1551864	+	10190	8285	CI01000016_01509959_01560806;	intron:1541801-1543846,intron:1544517-1550757,;	c_a,c_b,c_c,T1_a,T1_c,T3_a,T5_b,T5_c,T7_a,T7_b	7,3,5,8,2,9,5,6,6,4	2,3,1,4,2,5,0,5,13,6	sp|Q6DRI1|EI3EA_DANRE	Eukaryotic	translation	initiation	factor	3	subunit	E-A	OS=Danio	rerio	GN=eif3ea	PE=2	SV=2//1.8819e-09
cid_circ_0938	CI01000016	2579602	2580212	-	610	610	--	--	c_a,c_b,c_c,T1_a,T1_c,T3_a,T3_b,T3_c,T5_a,T5_b,T5_c,T7_a,T7_b	3,4,5,7,4,3,2,3,3,2,4,4,3	0,0,0,0,0,0,0,0,0,0,0,0,0	--
cid_circ_0939	CI01000016	2579611	2580221	+	610	610	CI01000016_02576551_02588698;	exon:2579611-2580221,;	c_a,c_b,c_c,T1_a,T1_b,T1_c,T3_a,T3_b,T3_c,T5_a,T5_b,T5_c,T7_a,T7_b,T7_c	243,111,63,105,177,34,56,68,117,82,40,84,124,27,93	363,169,129,216,332,62,103,140,225,113,104,148,240,65,154	sp|Q99570|PI3R4_HUMAN	Phosphoinositide	3-kinase	regulatory	subunit	4	OS=Homo	sapiens	GN=PIK3R4	PE=1	SV=3//0
cid_circ_0940	CI01000016	2666954	2667944	+	990	238	CI01000016_02662862_02676190;	intron:2667336-2667574,;	T1_a,T1_b,T5_a,T7_c	4,3,3,4	7,1,2,8	sp|Q9Y6W3|CAN7_HUMAN	Calpain-7	OS=Homo	sapiens	GN=CAPN7	PE=1	SV=1//0
cid_circ_0941	CI01000016	2739358	2743866	+	4508	2360	CI01000016_02741163_02753993;	intron:2742896-2743813,intron:2741306-2742524,exon:2742671-2742896,;	c_a,c_b,T1_a,T3_b,T5_c	7,8,2,2,2	76,46,51,45,49	sp|Q7T0B1|STK40_CHICK	Serine/threonine-protein	kinase	40	OS=Gallus	gallus	GN=STK40	PE=2	SV=1//0
cid_circ_0942	CI01000016	2742671	2743866	+	1195	1142	CI01000016_02741163_02753993;	intron:2742896-2743813,exon:2742671-2742896,;	c_a,c_b,c_c,T1_a,T3_a,T3_b,T3_c,T5_a,T7_a	4,2,2,6,2,4,2,4,10	34,20,20,29,10,7,43,29,39	sp|Q7T0B1|STK40_CHICK	Serine/threonine-protein	kinase	40	OS=Gallus	gallus	GN=STK40	PE=2	SV=1//0
cid_circ_0943	CI01000016	2742671	2748291	+	5620	5182	CI01000016_02741163_02753993;	intron:2742896-2743813,intron:2744135-2748175,exon:2742671-2742896,;	c_a,c_c,T5_c	2,3,6	56,35,28	sp|Q7T0B1|STK40_CHICK	Serine/threonine-protein	kinase	40	OS=Gallus	gallus	GN=STK40	PE=2	SV=1//0
cid_circ_0944	CI01000016	2899048	2899613	-	565	355	CI01000016_02884294_02912568;	exon:2899449-2899613,intron:2899258-2899449,;	c_c,T1_a,T1_b,T1_c,T3_b,T3_c,T5_b,T5_c,T7_a	2,5,2,4,4,6,2,3,5	4,8,8,2,2,2,1,2,7	sp|A2AJI0|MA7D1_MOUSE	MAP7	domain-containing	protein	1	OS=Mus	musculus	GN=Map7d1	PE=1	SV=1//1.19685e-20
cid_circ_0945	CI01000016	2899048	2903881	-	4833	3719	CI01000016_02884294_02912568;	intron:2899258-2899449,exon:2899449-2899613,intron:2899613-2902977,;	c_a,c_b,c_c,T1_a,T1_b,T1_c,T3_a,T3_b,T3_c,T5_a,T5_b,T5_c,T7_a,T7_b,T7_c	9,9,9,14,8,7,15,16,23,6,8,24,22,11,14	0,7,4,8,10,2,9,7,10,2,1,8,9,1,11	sp|A2AJI0|MA7D1_MOUSE	MAP7	domain-containing	protein	1	OS=Mus	musculus	GN=Map7d1	PE=1	SV=1//1.19685e-20
cid_circ_0946	CI01000016	2899048	2909972	-	10924	5837	CI01000016_02884294_02912568;	exon:2899449-2899613,intron:2899613-2902977,intron:2903881-2905376,intron:2902998-2903812,;	c_a,T3_a,T3_c,T5_a,T5_c	2,3,2,4,4	4,12,12,4,9	sp|A2AJI0|MA7D1_MOUSE	MAP7	domain-containing	protein	1	OS=Mus	musculus	GN=Map7d1	PE=1	SV=1//1.19685e-20
cid_circ_0947	CI01000016	4116113	4116850	+	737	737	--	--	c_a,T1_a,T3_a,T5_c,T7_a	4,3,2,3,2	0,0,0,0,0	--
cid_circ_0948	CI01000016	4235939	4238407	+	2468	2151	CI01000016_04234275_04238405;	intron:4236057-4237905,exon:4238198-4238501,;	T1_c,T3_a,T3_c,T5_a,T5_c,T7_c	10,2,2,2,6,4	4,5,30,6,9,12	sp|Q29RS4|IN80E_BOVIN	INO80	complex	subunit	E	OS=Bos	taurus	GN=INO80E	PE=2	SV=1//5.23865e-18
cid_circ_0949	CI01000016	4428121	4429342	+	1221	466	CI01000016_04428669_04441464;	exon:4428668-4429134,;	c_a,T1_a,T1_b,T3_a	3,4,5,3	18,21,9,22	sp|Q8WXF8|DEDD2_HUMAN	DNA-binding	death	effector	domain-containing	protein	2	OS=Homo	sapiens	GN=DEDD2	PE=1	SV=1//3.58844e-67
cid_circ_0950	CI01000016	4428121	4432698	+	4577	3693	CI01000016_04428669_04441464;	exon:4428668-4429134,intron:4429342-4432569,;	c_a,c_b,c_c,T1_a,T3_b	12,4,3,3,2	21,18,14,36,17	sp|Q8WXF8|DEDD2_HUMAN	DNA-binding	death	effector	domain-containing	protein	2	OS=Homo	sapiens	GN=DEDD2	PE=1	SV=1//3.58844e-67
cid_circ_0951	CI01000016	4501183	4501916	+	733	733	--	--	c_a,T1_b,T1_c,T3_a,T3_b,T5_c	2,5,9,2,4,5	1,0,0,0,0,0	--
cid_circ_0952	CI01000016	4645592	4646887	-	1295	324	CI01000016_04636548_04646848;	exon:4646592-4646916,;	c_a,T1_b,T3_b,T7_a	3,6,3,2	1,0,6,4	sp|Q504L7|ZN574_RAT	Zinc	finger	protein	574	OS=Rattus	norvegicus	GN=Znf574	PE=2	SV=1//1.16226e-08
cid_circ_0953	CI01000016	4676740	4677188	+	448	448	CI01000016_04666701_04684512;	exon:4676740-4677188,;	c_a,c_b,c_c,T1_a,T1_b,T1_c,T3_a,T3_b,T3_c,T5_a,T5_b,T5_c,T7_a,T7_b,T7_c	77,40,49,39,60,27,45,46,44,40,18,44,80,13,57	65,27,31,60,58,18,22,46,28,45,17,41,51,16,34	sp|Q6GL52|ZN574_XENTR	Zinc	finger	protein	574	OS=Xenopus	tropicalis	GN=znf574	PE=2	SV=1//1.77776e-06
cid_circ_0954	CI01000016	487809	488266	-	457	208	CI01000016_00471859_00490955;	intron:487918-488126,;	c_a,c_b,c_c,T1_a,T1_b,T1_c,T3_a,T3_b,T3_c,T5_a,T5_b,T5_c,T7_a,T7_b,T7_c	34,38,50,28,6,17,29,13,29,15,13,16,13,10,8	8,0,4,1,0,0,2,4,4,3,0,4,2,0,4	sp|Q8BJ48|NAGPA_MOUSE	N-acetylglucosamine-1-phosphodiester	alpha-N-acetylglucosaminidase	OS=Mus	musculus	GN=Nagpa	PE=2	SV=2//1.11685e-136
cid_circ_0955	CI01000016	498964	499202	+	238	238	--	--	c_a,c_b,c_c,T1_a,T1_b,T1_c,T3_a,T3_b,T3_c,T5_a,T5_b,T5_c,T7_a,T7_b,T7_c	24,13,24,19,10,16,3,7,4,11,9,15,13,9,21	0,0,0,0,0,0,0,0,0,0,0,0,0,0,0	--
cid_circ_0956	CI01000016	499963	504842	+	4879	1626	CI01000016_00496095_00506965;	intron:503159-504785,;	c_a,c_b,c_c,T1_b,T3_a,T3_c,T5_a,T5_c,T7_a	4,5,5,4,6,4,4,3,3	5,1,3,0,0,1,0,3,3	sp|A7YVD7|NDUF6_BOVIN	NADH	dehydrogenase	(ubiquinone)	complex	I,	assembly	factor	6	OS=Bos	taurus	GN=NDUFAF6	PE=2	SV=1//1.71939e-117
cid_circ_0957	CI01000016	5093879	5094273	-	394	194	CI01000016_05086983_05098757;	exon:5093879-5094073,;	c_a,c_b,c_c,T1_a,T1_b,T1_c,T3_a,T3_b,T3_c,T5_a,T5_b,T5_c,T7_a,T7_b,T7_c	155,102,143,128,133,97,82,129,158,90,58,95,155,32,191	57,47,52,40,52,34,35,47,56,25,28,15,75,10,80	sp|P45974|UBP5_HUMAN	Ubiquitin	carboxyl-terminal	hydrolase	5	OS=Homo	sapiens	GN=USP5	PE=1	SV=2//2.64415e-37
cid_circ_0958	CI01000016	5095153	5095600	-	447	447	--	--	c_c,T3_b,T3_c,T7_c	5,6,2,3	0,5,2,0	--
cid_circ_0959	CI01000016	5140284	5141831	-	1547	1547	--	--	c_a,c_b,c_c,T1_a,T1_b,T1_c,T3_a,T3_b,T3_c,T5_a,T5_b,T5_c,T7_a,T7_b,T7_c	6,20,8,6,3,2,16,3,10,5,4,8,19,6,13	4,0,1,3,0,0,0,4,6,2,0,1,2,1,0	--
cid_circ_0960	CI01000016	5701288	5710166	+	8878	8878	--	--	c_a,c_c,T1_a,T1_b,T3_c,T5_c,T7_a,T7_b	3,6,3,5,4,4,6,4	5,8,9,3,6,5,1,0	--
cid_circ_0961	CI01000016	6179794	6181168	+	1374	1071	CI01000016_06174800_06210259;	intron:6179973-6181044,;	c_a,c_b,c_c,T1_b,T5_c	2,4,6,5,4	35,6,10,2,7	sp|Q8TB45|DPTOR_HUMAN	DEP	domain-containing	mTOR-interacting	protein	OS=Homo	sapiens	GN=DEPTOR	PE=1	SV=2//1.81852e-160
cid_circ_0962	CI01000016	6179794	6187006	+	7212	6730	CI01000016_06174800_06210259;	intron:6179973-6181044,intron:6181168-6186827,;	c_a,c_b,c_c,T1_a,T1_b,T1_c,T3_a,T3_b,T3_c,T5_a,T5_c,T7_a,T7_c	23,21,11,3,18,2,9,8,4,3,17,8,17	50,28,21,11,11,12,31,28,18,19,8,45,28	sp|Q8TB45|DPTOR_HUMAN	DEP	domain-containing	mTOR-interacting	protein	OS=Homo	sapiens	GN=DEPTOR	PE=1	SV=2//1.81852e-160
cid_circ_0963	CI01000016	6194295	6198090	+	3795	3657	CI01000016_06174800_06210259;	exon:6194295-6194478,intron:6194478-6197952,;	c_a,c_b,c_c,T1_a,T1_b,T1_c,T3_a,T3_b,T3_c,T5_a,T5_b,T5_c,T7_a,T7_b,T7_c	8,11,11,12,4,7,9,8,9,13,5,11,9,6,7	10,12,19,4,21,16,8,9,8,14,3,6,6,7,32	sp|Q8TB45|DPTOR_HUMAN	DEP	domain-containing	mTOR-interacting	protein	OS=Homo	sapiens	GN=DEPTOR	PE=1	SV=2//1.81852e-160
cid_circ_0964	CI01000016	6234308	6234792	+	484	484	--	--	c_a,c_b,c_c,T1_a,T1_b,T1_c,T3_a,T3_b,T3_c,T5_c,T7_a,T7_c	8,6,12,2,2,7,8,3,11,3,7,8	0,0,0,0,0,0,0,0,0,0,0,0	--
cid_circ_0965	CI01000016	6429973	6431705	-	1732	1503	CI01000016_06424554_06462224;	intron:6430065-6431568,;	c_b,T3_a,T3_b,T3_c,T7_a,T7_c	2,2,5,2,4,3	4,2,1,10,2,5	sp|Q13884|SNTB1_HUMAN	Beta-1-syntrophin	OS=Homo	sapiens	GN=SNTB1	PE=1	SV=3//0
cid_circ_0966	CI01000016	6830006	6830486	-	480	237	CI01000016_06814184_06871990;	intron:6830124-6830361,;	c_a,c_b,c_c,T1_a,T3_a,T3_b,T7_a,T7_b,T7_c	14,13,8,10,7,7,5,4,3	7,8,2,0,2,1,6,1,2	sp|E7FAW3|NBEL2_DANRE	Neurobeachin-like	protein	2	OS=Danio	rerio	GN=nbeal2	PE=1	SV=1//1.04601e-11
cid_circ_0967	CI01000016	6838374	6839952	-	1578	1274	CI01000016_06814184_06871990;	intron:6838521-6839795,;	c_a,c_b,c_c,T3_a,T3_c,T7_a,T7_c	2,9,3,4,6,4,4	16,20,15,5,20,4,1	sp|E7FAW3|NBEL2_DANRE	Neurobeachin-like	protein	2	OS=Danio	rerio	GN=nbeal2	PE=1	SV=1//1.04601e-11
cid_circ_0968	CI01000016	7224135	7225351	+	1216	1064	CI01000016_07214392_07233533;	exon:7224135-7224315,intron:7224315-7225199,;	c_a,c_b,c_c,T1_a,T1_b,T1_c,T3_a,T3_b,T3_c,T5_a,T5_b,T5_c,T7_a,T7_c	13,6,8,3,19,6,2,13,3,4,4,2,24,11	34,67,62,25,3,17,41,44,36,21,8,33,50,49	sp|Q90417|RXRBB_DANRE	Retinoic	acid	receptor	RXR-beta-B	OS=Danio	rerio	GN=rxrbb	PE=2	SV=1//0
cid_circ_0969	CI01000016	7229292	7233010	+	3718	3026	CI01000016_07214392_07233533;	intron:7229422-7230270,intron:7230726-7232904,;	c_c,T3_a,T3_c,T5_b,T5_c,T7_c	3,2,5,2,4,4	28,48,28,12,29,35	sp|Q90417|RXRBB_DANRE	Retinoic	acid	receptor	RXR-beta-B	OS=Danio	rerio	GN=rxrbb	PE=2	SV=1//0
cid_circ_0970	CI01000016	7230270	7230726	+	456	456	--	--	c_a,c_b,c_c,T1_a,T1_b,T1_c,T3_a,T3_b,T3_c,T5_a,T5_b,T5_c,T7_a,T7_b,T7_c	263,152,208,216,201,94,136,142,205,160,77,151,219,49,178	0,0,0,0,0,0,0,0,0,0,0,0,0,0,0	--
cid_circ_0971	CI01000016	7230270	7233010	+	2740	2178	CI01000016_07214392_07233533;	intron:7230726-7232904,;	T1_b,T1_c,T3_a,T3_b,T3_c,T5_b,T5_c,T7_c	3,11,3,2,3,4,2,4	6,0,7,2,11,4,14,10	sp|Q90417|RXRBB_DANRE	Retinoic	acid	receptor	RXR-beta-B	OS=Danio	rerio	GN=rxrbb	PE=2	SV=1//0
cid_circ_0972	CI01000016	7516362	7517220	+	858	638	CI01000016_07484583_07551063;	intron:7516481-7517119,;	c_a,c_c,T1_a,T7_c	3,3,7,2	18,2,8,22	sp|Q8C0Q9|RPGF5_MOUSE	Rap	guanine	nucleotide	exchange	factor	5	OS=Mus	musculus	GN=Rapgef5	PE=2	SV=2//0
cid_circ_0973	CI01000016	763916	766808	-	2892	2892	CI01000016_00754785_00770356;	intron:766156-766460,intron:757713-766083,;	T1_b,T1_c,T5_c,T7_b	4,5,2,2	7,7,15,7	sp|Q9CWH5|TRM11_MOUSE	tRNA	(guanine(10)-N2)-methyltransferase	homolog	OS=Mus	musculus	GN=Trmt11	PE=2	SV=1//5.11462e-171
cid_circ_0974	CI01000016	7938164	7938842	+	678	201	CI01000016_07937188_07955977;	exon:7938164-7938365,;	c_a,c_b,c_c,T1_a,T3_b,T3_c	3,5,3,3,3,2	4,0,7,1,0,1	sp|O15084|ANR28_HUMAN	Serine/threonine-protein	phosphatase	6	regulatory	ankyrin	repeat	subunit	A	OS=Homo	sapiens	GN=ANKRD28	PE=1	SV=5//7.85704e-79
cid_circ_0975	CI01000016	8250476	8251538	-	1062	605	CI01000016_08232249_08261533;	exon:8250749-8250940,intron:8250940-8251354,;	c_a,c_b,c_c,T1_a,T3_c,T5_b,T5_c,T7_a,T7_c	3,6,2,2,9,2,2,6,7	19,19,14,46,46,11,23,37,17	sp|Q6P132|TXB1B_DANRE	Tax1-binding	protein	1	homolog	B	OS=Danio	rerio	GN=tax1bp1b	PE=2	SV=3//1.74915e-29
cid_circ_0976	CI01000016	8540317	8542110	+	1793	1168	CI01000016_08513514_08545976;	intron:8540462-8541630,;	c_a,c_b,c_c,T1_a,T1_b,T3_a,T3_b,T3_c,T5_a,T5_b,T5_c,T7_a,T7_b,T7_c	4,7,7,13,4,18,14,7,7,3,2,15,6,18	4,10,8,3,0,1,2,18,7,1,12,12,3,11	sp|Q9H4L5|OSBL3_HUMAN	Oxysterol-binding	protein-related	protein	3	OS=Homo	sapiens	GN=OSBPL3	PE=1	SV=1//0
cid_circ_0977	CI01000016	8553899	8556897	+	2998	2563	CI01000016_08553934_08565167;	intron:8554141-8556704,;	c_a,c_b,T1_b,T1_c,T3_a,T3_b,T3_c,T5_a,T5_b,T5_c,T7_a,T7_c	2,9,6,8,7,12,11,6,7,3,18,15	17,9,0,2,5,7,9,6,2,8,8,4	sp|O60443|DFNA5_HUMAN	Non-syndromic	hearing	impairment	protein	5	OS=Homo	sapiens	GN=DFNA5	PE=1	SV=2//1.20356e-77
cid_circ_0978	CI01000016	885995	903351	+	17356	590	CI01000016_00885996_00887374;	intron:886308-886898,;	c_a,c_b,T1_a,T1_b,T1_c,T3_a,T3_b,T3_c,T7_a,T7_c	2,2,7,5,5,4,5,6,3,5	0,0,0,3,3,1,0,2,0,1	sp|Q5RBD3|RBMS3_PONAB	RNA-binding	motif,	single-stranded-interacting	protein	3	OS=Pongo	abelii	GN=RBMS3	PE=2	SV=1//3.53963e-10
cid_circ_0979	CI01000016	9122091	9123377	-	1286	1286	--	--	c_a,c_b,c_c,T1_b,T3_b	4,2,2,5,4	0,0,1,0,0	--
cid_circ_0980	CI01000016	9171092	9171996	-	904	423	CI01000016_09164404_09171973;	intron:9171278-9171701,;	c_b,T1_a,T1_c,T3_c,T5_a,T5_c,T7_a,T7_c	8,8,2,6,4,4,6,3	9,10,5,10,14,18,20,7	sp|Q9BWC9|CC106_HUMAN	Coiled-coil	domain-containing	protein	106	OS=Homo	sapiens	GN=CCDC106	PE=1	SV=1//8.05692e-20
cid_circ_0981	CI01000016	9198235	9199116	-	881	504	CI01000016_09185530_09205841;	exon:9198853-9199116,intron:9198612-9198853,;	c_a,c_b,c_c,T1_a,T1_b,T1_c,T3_b,T5_a,T5_b,T7_a,T7_c	12,5,6,5,4,2,3,2,2,13,10	25,8,4,12,0,3,13,23,5,9,20	sp|Q58A65|JIP4_MOUSE	C-Jun-amino-terminal	kinase-interacting	protein	4	OS=Mus	musculus	GN=Spag9	PE=1	SV=2//5.27728e-26
cid_circ_0982	CI01000016	9301779	9302164	+	385	385	--	--	c_b,c_c,T1_a,T1_b,T5_c,T7_a,T7_b	6,6,7,2,2,3,2	0,0,0,0,0,0,0	--
cid_circ_0983	CI01000016	9344319	9344900	+	581	300	CI01000016_09340494_09349036;	exon:9344600-9344900,;	c_a,c_c,T1_b,T1_c,T3_b,T5_c,T7_a,T7_b	2,2,3,2,2,4,13,2	20,8,8,1,7,7,12,12	sp|D3ZSI8|PI51A_RAT	Phosphatidylinositol	4-phosphate	5-kinase	type-1	alpha	OS=Rattus	norvegicus	GN=Pip5k1a	PE=2	SV=1//0
cid_circ_0984	CI01000016	9365923	9366356	+	433	159	CI01000016_09364728_09366356;	exon:9366197-9366356,;	c_a,c_b,c_c,T1_a,T1_c,T3_b,T3_c,T5_c,T7_a,T7_c	2,7,3,10,4,10,9,8,6,2	2,5,0,0,0,0,1,2,0,2	sp|P13701|SYB_TORCA	Synaptobrevin	OS=Torpedo	californica	PE=2	SV=1//9.10289e-40
cid_circ_0985	CI01000016	9412651	9416308	-	3657	3657	CI01000016_09410080_09416286;	intron:9412757-9415908,exon:9415908-9417767,;	c_b,T1_a,T1_b,T5_b,T5_c	3,2,5,4,2	33,17,15,1,26	sp|A9JTH1|NCLDA_DANRE	Neurocalcin-delta	A	OS=Danio	rerio	GN=ncalda	PE=2	SV=1//1.58061e-110
cid_circ_0986	CI01000016	9657223	9657988	-	765	384	CI01000016_09654611_09661197;	exon:9657545-9657755,exon:9657223-9657397,;	c_a,c_b,c_c,T1_a,T1_b,T1_c,T3_a,T3_b,T3_c,T5_a,T5_c,T7_a,T7_b,T7_c	19,47,20,19,9,3,11,7,14,4,8,9,6,21	29,24,20,15,14,2,4,16,13,10,28,17,9,17	sp|P17706|PTN2_HUMAN	Tyrosine-protein	phosphatase	non-receptor	type	2	OS=Homo	sapiens	GN=PTPN2	PE=1	SV=2//8.31975e-150
cid_circ_0987	CI01000016	9705050	9705791	+	741	741	--	--	T1_a,T3_c,T5_a	6,2,4	5,7,0	--
cid_circ_0988	CI01000016	9750363	9750842	+	479	174	CI01000016_09748780_09759954;	exon:9750668-9750842,;	c_a,c_b,c_c,T1_a,T1_b,T1_c,T3_a,T3_b,T3_c,T5_a,T5_b,T5_c,T7_a,T7_b,T7_c	294,97,179,174,258,168,192,213,211,107,126,215,301,114,196	28,11,12,26,18,11,4,17,13,10,17,11,32,5,13	sp|Q9HD23|MRS2_HUMAN	Magnesium	transporter	MRS2	homolog,	mitochondrial	OS=Homo	sapiens	GN=MRS2	PE=1	SV=1//1.3198e-134
cid_circ_0989	CI01000016	9750367	9750842	+	475	174	CI01000016_09748780_09759954;	exon:9750668-9750842,;	c_a,c_b,c_c,T1_a,T1_b,T1_c,T3_a,T3_b,T3_c,T5_a,T5_b,T5_c,T7_a,T7_b,T7_c	12,4,25,10,21,13,15,16,6,4,8,27,23,6,10	28,11,12,26,18,11,4,17,13,10,17,11,32,5,13	sp|Q9HD23|MRS2_HUMAN	Magnesium	transporter	MRS2	homolog,	mitochondrial	OS=Homo	sapiens	GN=MRS2	PE=1	SV=1//1.3198e-134
cid_circ_0990	CI01000016	9826059	9829370	+	3311	3107	CI01000016_09796196_09842235;	intron:9826171-9829278,;	c_a,c_b,c_c,T1_a,T1_b,T3_a,T3_b,T3_c,T5_b,T5_c,T7_a,T7_b,T7_c	4,2,2,4,7,7,13,11,2,2,18,7,2	1,1,3,0,0,2,0,2,1,1,4,0,2	sp|Q6GQ29|CBPQ_XENLA	Carboxypeptidase	Q	OS=Xenopus	laevis	GN=cpq	PE=2	SV=1//2.49432e-164
cid_circ_0991	CI01000016	9826059	9835647	+	9588	9417	CI01000016_09796196_09842235;	exon:9835445-9835647,intron:9826171-9829278,intron:9829337-9835445,;	c_a,c_b,T1_a,T1_b,T3_c,T5_c,T7_a,T7_c	4,3,5,4,2,3,2,5	11,9,7,6,5,3,8,11	sp|Q6GQ29|CBPQ_XENLA	Carboxypeptidase	Q	OS=Xenopus	laevis	GN=cpq	PE=2	SV=1//2.49432e-164
cid_circ_0992	CI01000016	997310	1000453	+	3143	2820	CI01000016_00972599_01002933;	intron:997421-999956,intron:1000040-1000325,;	c_a,c_b,c_c,T1_a,T1_b,T1_c,T3_a,T3_c,T5_a,T5_b,T5_c,T7_a,T7_b,T7_c	21,25,8,14,14,3,13,8,3,2,6,28,4,8	43,41,37,23,21,9,14,32,31,20,14,54,23,67	sp|Q5RBD3|RBMS3_PONAB	RNA-binding	motif,	single-stranded-interacting	protein	3	OS=Pongo	abelii	GN=RBMS3	PE=2	SV=1//2.96034e-12
cid_circ_0993	CI01000017	173655	174922	+	1267	1007	CI01000017_00172268_00195948;	exon:174697-174922,intron:173915-174697,;	T1_b,T3_a,T5_a,T5_c	2,7,2,3	10,5,19,17	sp|Q13136|LIPA1_HUMAN	Liprin-alpha-1	OS=Homo	sapiens	GN=PPFIA1	PE=1	SV=1//0
cid_circ_0994	CI01000017	184887	186118	+	1231	691	CI01000017_00172268_00195948;	intron:185500-186021,exon:185330-185500,;	c_a,c_b,T1_a,T1_b,T3_a,T5_c,T7_a,T7_b,T7_c	2,2,5,2,4,7,3,2,8	0,6,8,0,5,0,8,4,7	sp|Q13136|LIPA1_HUMAN	Liprin-alpha-1	OS=Homo	sapiens	GN=PPFIA1	PE=1	SV=1//0
cid_circ_0995	CI01000017	184887	188973	+	4086	3296	CI01000017_00172268_00195948;	intron:186118-188522,exon:188772-188973,exon:185330-185500,intron:185500-186021,;	c_a,c_c,T3_a	9,2,3	54,21,26	sp|Q13136|LIPA1_HUMAN	Liprin-alpha-1	OS=Homo	sapiens	GN=PPFIA1	PE=1	SV=1//0
cid_circ_0996	CI01000017	188522	188973	+	451	201	CI01000017_00172268_00195948;	exon:188772-188973,;	c_b,c_c,T1_a,T1_b,T1_c,T3_a,T3_b,T3_c,T5_b,T5_c,T7_a,T7_c	7,4,14,5,5,5,7,5,3,5,11,11	5,6,6,2,0,1,1,4,2,4,3,4	sp|Q13136|LIPA1_HUMAN	Liprin-alpha-1	OS=Homo	sapiens	GN=PPFIA1	PE=1	SV=1//0
cid_circ_0997	CI01000017	188522	194378	+	5856	377	CI01000017_00172268_00195948;	exon:188772-188973,exon:193745-193921,;	c_a,c_b,c_c,T1_a,T1_b,T1_c,T3_b,T3_c,T7_c	10,4,5,5,9,3,2,3,3	27,18,13,17,15,1,14,27,8	sp|Q13136|LIPA1_HUMAN	Liprin-alpha-1	OS=Homo	sapiens	GN=PPFIA1	PE=1	SV=1//0
cid_circ_0998	CI01000017	1913360	1914830	-	1470	967	CI01000017_01913211_01938836;	intron:1913501-1914468,;	c_a,c_b,c_c,T3_a,T3_b,T3_c,T5_c,T7_a,T7_c	2,3,7,7,5,4,2,6,2	6,4,5,3,4,11,6,16,9	sp|Q566Y9|MPPE1_DANRE	Metallophosphoesterase	1	OS=Danio	rerio	GN=mppe1	PE=2	SV=1//9.87601e-131
cid_circ_0999	CI01000017	1929652	1938490	-	8838	8066	CI01000017_01913211_01938836;	intron:1929761-1937827,;	c_a,c_b,c_c,T1_a,T1_b,T1_c,T3_a,T3_b,T3_c,T5_a,T5_b,T5_c,T7_a,T7_b,T7_c	7,17,11,19,22,2,16,8,9,4,4,8,14,5,40	11,10,5,7,0,2,10,6,7,4,6,6,10,10,14	sp|Q566Y9|MPPE1_DANRE	Metallophosphoesterase	1	OS=Danio	rerio	GN=mppe1	PE=2	SV=1//9.87601e-131
cid_circ_1000	CI01000017	33446	33869	-	423	190	CI01000017_00033075_00042320;	exon:33671-33861,;	c_a,c_b,T5_c,T7_a,T7_b	4,2,2,4,3	1,5,3,6,14	sp|P37837|TALDO_HUMAN	Transaldolase	OS=Homo	sapiens	GN=TALDO1	PE=1	SV=2//0
cid_circ_1001	CI01000017	89108	90927	-	1819	1383	CI01000017_00085745_00091574;	intron:89448-90831,;	T1_c,T3_a,T3_b,T3_c,T5_a,T7_a	2,2,4,3,3,5	3,26,6,30,18,13	sp|Q805F9|DDB1_CHICK	DNA	damage-binding	protein	1	OS=Gallus	gallus	GN=DDB1	PE=1	SV=1//0
cid_circ_1002	CI01000018	117550	118087	+	537	241	CI01000018_00106624_00201928;	intron:117710-117951,;	T1_a,T1_b,T3_a,T5_a,T7_a,T7_c	2,4,2,2,5,4	1,0,0,0,5,1	sp|Q7ZW47|STAU2_DANRE	Double-stranded	RNA-binding	protein	Staufen	homolog	2	OS=Danio	rerio	GN=stau2	PE=2	SV=2//0
cid_circ_1003	CI01000018	151041	156163	+	5122	4854	CI01000018_00106624_00201928;	intron:151201-156055,;	c_a,c_b,T1_a,T3_a,T3_c,T5_b,T5_c,T7_c	2,5,9,2,5,6,6,9	0,0,2,3,1,2,2,2	sp|Q7ZW47|STAU2_DANRE	Double-stranded	RNA-binding	protein	Staufen	homolog	2	OS=Danio	rerio	GN=stau2	PE=2	SV=2//0
cid_circ_1004	CI01000018	2075072	2077612	+	2540	1539	CI01000018_02072273_02080049;	intron:2075562-2077101,;	c_a,c_b,T1_b,T3_b,T5_c,T7_c	6,4,2,3,3,4	5,6,0,3,9,3	sp|Q4R6V2|TCPE_MACFA	T-complex	protein	1	subunit	epsilon	OS=Macaca	fascicularis	GN=CCT5	PE=2	SV=1//0
cid_circ_1005	CI01000018	2175185	2175729	+	544	544	--	--	c_a,c_b,c_c,T1_a,T3_c,T5_a,T7_c	3,2,3,3,4,2,6	1,0,0,0,0,0,0	--
cid_circ_1006	CI01000018	2180031	2180526	+	495	495	CI01000018_02150486_02181595;	intron:2180145-2181499,;	c_a,c_b,c_c,T1_a,T1_b,T1_c,T3_a,T3_b,T3_c,T5_a,T5_c,T7_a,T7_b,T7_c	13,8,11,7,18,7,19,17,13,3,18,11,9,12	10,12,22,9,12,5,13,17,6,5,14,9,11,12	sp|Q5F356|PI42A_CHICK	Phosphatidylinositol	5-phosphate	4-kinase	type-2	alpha	OS=Gallus	gallus	GN=PIP4K2A	PE=2	SV=1//5.87165e-160
cid_circ_1007	CI01000018	2218348	2222878	+	4530	4167	CI01000018_02205930_02256958;	intron:2218403-2220904,intron:2222181-2222784,intron:2221014-2222077,;	c_a,c_c,T1_a,T1_b,T5_a,T5_b,T5_c,T7_c	3,4,3,6,2,6,2,2	65,53,42,19,28,11,28,33	sp|O54826|AF10_MOUSE	Protein	AF-10	OS=Mus	musculus	GN=Mllt10	PE=1	SV=2//8.47051e-07
cid_circ_1008	CI01000018	2220904	2222878	+	1974	1666	CI01000018_02205930_02256958;	intron:2222181-2222784,intron:2221014-2222077,;	T1_a,T1_b,T5_a	5,4,4	36,18,25	sp|O54826|AF10_MOUSE	Protein	AF-10	OS=Mus	musculus	GN=Mllt10	PE=1	SV=2//8.47051e-07
cid_circ_1009	CI01000018	2231171	2231701	+	530	313	CI01000018_02205930_02256958;	exon:2231388-2231701,;	c_a,c_b,c_c,T1_a,T1_b,T1_c,T3_a,T3_b,T3_c,T5_a,T5_c,T7_a,T7_c	4,12,13,8,5,2,3,14,2,5,3,3,4	13,40,35,16,9,8,4,10,21,9,20,10,19	sp|O54826|AF10_MOUSE	Protein	AF-10	OS=Mus	musculus	GN=Mllt10	PE=1	SV=2//8.47051e-07
cid_circ_1010	CI01000018	2231171	2234628	+	3457	3123	CI01000018_02205930_02256958;	exon:2234325-2234628,exon:2233977-2234208,intron:2231701-2233977,exon:2231388-2231701,;	c_b,T1_c,T3_b,T3_c,T5_b,T7_c	5,6,5,7,2,2	71,14,25,63,14,48	sp|O54826|AF10_MOUSE	Protein	AF-10	OS=Mus	musculus	GN=Mllt10	PE=1	SV=2//8.47051e-07
cid_circ_1011	CI01000018	2247977	2252475	+	4498	3067	CI01000018_02205930_02256958;	intron:2249682-2252283,exon:2252283-2252475,exon:2249074-2249348,;	c_a,c_b,c_c,T1_b,T3_a,T3_b,T3_c,T5_c,T7_a,T7_c	5,2,3,4,3,10,2,8,3,3	27,23,14,2,10,16,39,16,18,30	sp|O54826|AF10_MOUSE	Protein	AF-10	OS=Mus	musculus	GN=Mllt10	PE=1	SV=2//8.47051e-07
cid_circ_1012	CI01000018	3065409	3069270	-	3861	1681	CI01000018_03035039_03102978;	exon:3065409-3065600,exon:3069002-3069270,intron:3065600-3066822,;	c_a,c_b,c_c,T1_a,T1_b,T1_c,T3_a,T3_b,T3_c,T5_a,T5_b,T5_c,T7_a,T7_b,T7_c	82,105,70,60,68,22,16,31,37,29,11,45,59,10,48	71,44,28,35,29,21,21,22,36,33,26,26,47,13,27	sp|O46382|BIG1_BOVIN	Brefeldin	A-inhibited	guanine	nucleotide-exchange	protein	1	OS=Bos	taurus	GN=ARFGEF1	PE=1	SV=1//1.3148e-15
cid_circ_1013	CI01000018	3183461	3183779	+	318	318	--	--	c_a,T1_a,T1_b,T3_a,T5_a,T5_b,T5_c	2,8,2,4,3,3,2	0,0,0,0,0,0,0	--
cid_circ_1014	CI01000018	34111	34597	-	486	163	CI01000018_00029420_00038887;	exon:34111-34274,;	c_b,c_c,T1_a,T3_b,T3_c,T5_c,T7_a,T7_b,T7_c	3,9,6,3,2,3,15,2,7	4,8,27,0,5,0,24,4,3	sp|Q16822|PCKGM_HUMAN	Phosphoenolpyruvate	carboxykinase	[GTP],	mitochondrial	OS=Homo	sapiens	GN=PCK2	PE=1	SV=3//0
cid_circ_1015	CI01000018	3571983	3572634	-	651	297	CI01000018_03570664_03575338;	exon:3571983-3572280,;	c_a,c_b,c_c,T1_b,T3_a,T3_b,T3_c,T5_a,T7_a,T7_b,T7_c	4,5,9,2,5,4,5,3,8,4,5	8,1,0,5,1,5,7,6,10,14,1	sp|Q8BGQ2|CSRN2_MOUSE	Cysteine/serine-rich	nuclear	protein	2	OS=Mus	musculus	GN=Csrnp2	PE=2	SV=1//8.50622e-88
cid_circ_1016	CI01000018	3825190	3827529	-	2339	1810	CI01000018_03814990_03841716;	intron:3825554-3827364,;	c_a,c_b,c_c,T1_a,T1_b,T1_c,T3_a,T3_b,T3_c,T5_a,T5_c,T7_a,T7_c	3,4,8,17,4,2,4,12,4,9,5,16,4	33,20,14,29,2,5,5,10,42,9,30,29,16	sp|Q99759|M3K3_HUMAN	Mitogen-activated	protein	kinase	kinase	kinase	3	OS=Homo	sapiens	GN=MAP3K3	PE=1	SV=2//0
cid_circ_1017	CI01000018	3932024	3932714	+	690	690	--	--	T5_c,T7_a,T7_b	7,2,4	0,3,0	--
cid_circ_1018	CI01000018	4043692	4046423	-	2731	2731	CI01000018_04041639_04049792;	intron:4042042-4046275,;	c_a,c_b,c_c,T1_a,T1_b,T1_c,T3_a,T3_b,T3_c,T5_a,T5_c,T7_a,T7_b,T7_c	15,4,21,4,17,7,3,19,14,13,15,21,3,12	1,4,2,6,0,0,2,2,6,1,1,2,1,1	sp|Q9UFB7|ZBT47_HUMAN	Zinc	finger	and	BTB	domain-containing	protein	47	OS=Homo	sapiens	GN=ZBTB47	PE=2	SV=3//1.23811e-22
cid_circ_1019	CI01000018	4506817	4507339	-	522	522	--	--	c_a,c_b,T1_a,T3_a,T3_c,T7_a	4,3,2,4,2,12	7,2,7,0,0,0	--
cid_circ_1020	CI01000018	5110281	5170167	-	59886	59886	--	--	T5_a,T5_c,T7_a,T7_c	13,19,24,9	5,5,2,0	--
cid_circ_1021	CI01000018	5557523	5557755	-	232	232	CI01000018_05528561_05576788;	exon:5557523-5557755,;	c_b,c_c,T3_c,T5_a,T7_a,T7_b,T7_c	4,5,6,10,3,7,4	0,2,2,0,0,0,2	sp|O73590|ZFHX4_CHICK	Zinc	finger	homeobox	protein	4	OS=Gallus	gallus	GN=ZFHX4	PE=2	SV=2//0
cid_circ_1022	CI01000018	6052581	6054117	-	1536	1536	--	--	c_a,c_b,T1_b,T3_a,T3_b,T5_b,T5_c,T7_a	4,5,7,2,6,2,2,3	0,0,0,0,0,0,0,0	--
cid_circ_1023	CI01000018	6486569	6487042	-	473	473	--	--	c_c,T1_a,T3_b	2,9,2	1,4,0	--
cid_circ_1024	CI01000018	6494546	6496169	-	1623	1623	CI01000018_06493607_06502730;	intron:6493847-6496042,;	c_c,T1_a,T1_b,T3_a,T3_b,T3_c,T5_c,T7_a,T7_c	3,7,2,2,6,5,3,3,7	0,0,0,0,4,1,0,0,7	sp|Q5Y5T1|ZDH20_MOUSE	Probable	palmitoyltransferase	ZDHHC20	OS=Mus	musculus	GN=Zdhhc20	PE=2	SV=1//3.53599e-119
cid_circ_1025	CI01000018	6518038	6522900	+	4862	2595	CI01000018_06516545_06524220;	intron:6518158-6520519,intron:6520682-6520916,;	c_a,c_c,T3_a,T5_c	6,7,3,8	27,21,15,11	sp|Q9Y217|MTMR6_HUMAN	Myotubularin-related	protein	6	OS=Homo	sapiens	GN=MTMR6	PE=1	SV=3//0
cid_circ_1026	CI01000018	6562488	6563214	-	726	254	CI01000018_06547019_06585316;	intron:6562804-6563058,;	c_b,c_c,T1_b,T1_c,T3_a,T3_b,T5_a,T5_c,T7_a,T7_c	4,7,5,7,4,9,2,3,8,2	7,5,2,0,4,1,5,9,4,3	sp|Q86SQ0|PHLB2_HUMAN	Pleckstrin	homology-like	domain	family	B	member	2	OS=Homo	sapiens	GN=PHLDB2	PE=1	SV=2//4.06525e-14
cid_circ_1027	CI01000018	6567448	6571009	-	3561	1253	CI01000018_06547019_06585316;	intron:6567586-6568839,;	c_a,c_b,c_c,T1_a,T1_b,T1_c,T3_b,T3_c,T5_c,T7_a,T7_c	2,6,6,2,2,2,3,5,2,13,2	10,28,20,29,6,2,7,26,27,18,2	sp|Q86SQ0|PHLB2_HUMAN	Pleckstrin	homology-like	domain	family	B	member	2	OS=Homo	sapiens	GN=PHLDB2	PE=1	SV=2//4.06525e-14
cid_circ_1028	CI01000018	6987291	6991695	+	4404	3892	CI01000018_06968918_07004161;	intron:6987415-6988679,intron:6989067-6991501,exon:6991501-6991695,;	c_a,c_b,c_c,T1_a,T1_b,T3_a,T3_c,T5_a,T5_c,T7_a,T7_c	6,2,6,9,17,15,3,2,2,6,8	89,73,55,63,32,49,194,37,47,66,120	sp|Q96B97|SH3K1_HUMAN	SH3	domain-containing	kinase-binding	protein	1	OS=Homo	sapiens	GN=SH3KBP1	PE=1	SV=2//2.29967e-117
cid_circ_1029	CI01000018	6988679	6991695	+	3016	2628	CI01000018_06968918_07004161;	exon:6991501-6991695,intron:6989067-6991501,;	c_a,c_b,c_c,T1_a,T1_b,T1_c,T3_a,T3_b,T3_c,T5_a,T5_b,T5_c,T7_a,T7_b,T7_c	75,35,25,38,41,21,30,21,51,55,15,54,39,6,35	29,24,18,18,18,17,14,21,47,20,5,11,27,10,34	sp|Q96B97|SH3K1_HUMAN	SH3	domain-containing	kinase-binding	protein	1	OS=Homo	sapiens	GN=SH3KBP1	PE=1	SV=2//2.29967e-117
cid_circ_1030	CI01000018	6998026	7003127	+	5101	4679	CI01000018_06968918_07004161;	intron:7001662-7001943,intron:7000302-7000553,intron:6998078-7000230,exon:7000553-7000713,intron:7002017-7002977,intron:7000713-7001588,;	c_a,c_b,T3_a,T3_c,T7_a,T7_c	2,2,2,11,4,5	93,90,34,67,37,63	sp|Q96B97|SH3K1_HUMAN	SH3	domain-containing	kinase-binding	protein	1	OS=Homo	sapiens	GN=SH3KBP1	PE=1	SV=2//2.29967e-117
cid_circ_1031	CI01000018	7003909	7004573	+	664	470	CI01000018_06968918_07004161;	exon:7003909-7004379,;	c_a,c_b,T3_c,T5_a,T5_c,T7_a,T7_b	3,4,2,4,3,2,4	6,16,30,4,12,15,8	sp|Q96B97|SH3K1_HUMAN	SH3	domain-containing	kinase-binding	protein	1	OS=Homo	sapiens	GN=SH3KBP1	PE=1	SV=2//2.29967e-117
cid_circ_1032	CI01000018	7040862	7041934	+	1072	966	CI01000018_07011537_07045271;	exon:7041702-7041934,intron:7040968-7041702,;	c_b,c_c,T1_a,T1_b,T3_a,T3_b,T3_c,T5_a,T5_b,T5_c,T7_a,T7_b,T7_c	6,5,6,9,19,16,20,9,24,9,23,4,8	9,15,12,23,12,17,20,26,18,28,50,13,15	sp|Q6ZN16|M3K15_HUMAN	Mitogen-activated	protein	kinase	kinase	kinase	15	OS=Homo	sapiens	GN=MAP3K15	PE=1	SV=2//1.35138e-71
cid_circ_1033	CI01000018	857790	859683	+	1893	1615	CI01000018_00857807_00915417;	intron:857895-859510,;	c_a,c_b,c_c,T1_a,T1_b,T5_b,T5_c,T7_a,T7_b,T7_c	7,4,5,5,3,3,3,2,5,2	14,15,15,8,1,6,6,9,4,9	sp|Q98TW1|NCOA2_DANRE	Nuclear	receptor	coactivator	2	OS=Danio	rerio	GN=ncoa2	PE=1	SV=1//2.2952e-54
cid_circ_1034	CI01000018	875295	877305	+	2010	1649	CI01000018_00857807_00915417;	intron:875473-877122,;	c_a,c_b,c_c,T1_a,T1_b,T1_c,T3_a,T3_b,T3_c,T5_a,T7_a,T7_b,T7_c	4,4,3,21,5,2,6,13,5,3,13,4,6	16,16,18,31,10,3,13,27,31,11,31,8,15	sp|Q98TW1|NCOA2_DANRE	Nuclear	receptor	coactivator	2	OS=Danio	rerio	GN=ncoa2	PE=1	SV=1//2.2952e-54
cid_circ_1035	CI01000018	982816	985943	-	3127	271	CI01000018_00985130_00987510;	intron:985563-985834,;	c_a,c_b,T3_a,T5_a,T5_b,T5_c,T7_c	2,2,4,2,4,2,7	12,2,5,2,2,6,6	sp|Q86U42|PABP2_HUMAN	Polyadenylate-binding	protein	2	OS=Homo	sapiens	GN=PABPN1	PE=1	SV=3//7.10577e-49
cid_circ_1036	CI01000019	1358329	1361046	+	2717	2581	CI01000019_01358330_01362294;	exon:1358329-1359279,intron:1359279-1360910,;	c_b,c_c,T3_c,T7_a	6,6,2,8	36,21,26,45	sp|Q9ULS5|TMCC3_HUMAN	Transmembrane	and	coiled-coil	domains	protein	3	OS=Homo	sapiens	GN=TMCC3	PE=2	SV=3//3.42481e-158
cid_circ_1037	CI01000019	1585723	1588679	-	2956	1236	CI01000019_01580774_01598483;	intron:1587991-1588521,intron:1586147-1586853,;	c_a,T3_b,T5_b	8,3,4	13,15,6	sp|Q02111|KPCT_MOUSE	Protein	kinase	C	theta	type	OS=Mus	musculus	GN=Prkcq	PE=1	SV=1//0
cid_circ_1038	CI01000019	1660991	1661968	-	977	882	CI01000019_01660708_01661966;	exon:1660991-1661232,intron:1661232-1661873,;	c_a,T1_a,T5_a,T5_c,T7_a	6,7,3,4,9	13,9,6,10,9	sp|Q5VUG0|SMBT2_HUMAN	Scm-like	with	four	MBT	domains	protein	2	OS=Homo	sapiens	GN=SFMBT2	PE=1	SV=1//8.22551e-06
cid_circ_1039	CI01000019	1730010	1730410	+	400	199	CI01000019_01715895_01733784;	exon:1730211-1730410,;	c_c,T1_a,T7_a,T7_b,T7_c	7,6,2,5,2	5,2,9,4,2	sp|Q61703|ITIH2_MOUSE	Inter-alpha-trypsin	inhibitor	heavy	chain	H2	OS=Mus	musculus	GN=Itih2	PE=1	SV=1//0
cid_circ_1040	CI01000019	1731656	1732037	+	381	173	CI01000019_01715895_01733784;	exon:1731656-1731829,;	c_a,c_b,c_c,T1_a,T3_c,T5_c,T7_a,T7_b	2,10,4,9,6,3,5,4	1,2,4,4,2,0,3,5	sp|Q61703|ITIH2_MOUSE	Inter-alpha-trypsin	inhibitor	heavy	chain	H2	OS=Mus	musculus	GN=Itih2	PE=1	SV=1//0
cid_circ_1041	CI01000019	2558058	2566697	+	8639	4513	CI01000019_02561843_02594219;	intron:2563820-2566562,intron:2562000-2563771,;	c_a,T1_a,T5_c	8,4,2	32,14,30	sp|Q6P0B1|CELF2_DANRE	CUGBP	Elav-like	family	member	2	OS=Danio	rerio	GN=celf2	PE=2	SV=1//3.56529e-29
cid_circ_1042	CI01000019	2573090	2587206	+	14116	14116	CI01000019_02561843_02594219;	intron:2577631-2578022,intron:2578184-2580730,intron:2580794-2584799,exon:2578022-2578184,intron:2584934-2587080,intron:2576093-2577606,intron:2569910-2576018,;	c_a,c_c,T1_a,T3_a,T5_c,T7_b	3,3,5,5,2,3	58,54,29,37,46,37	sp|Q6P0B1|CELF2_DANRE	CUGBP	Elav-like	family	member	2	OS=Danio	rerio	GN=celf2	PE=2	SV=1//3.56529e-29
cid_circ_1043	CI01000019	2578022	2587206	+	9184	6713	CI01000019_02561843_02594219;	intron:2580794-2584799,exon:2578022-2578184,intron:2578184-2580730,;	c_a,c_b,T1_b,T1_c,T5_b,T5_c,T7_c	2,3,3,3,4,3,3	11,7,6,9,10,24,10	sp|Q6P0B1|CELF2_DANRE	CUGBP	Elav-like	family	member	2	OS=Danio	rerio	GN=celf2	PE=2	SV=1//3.56529e-29
cid_circ_1044	CI01000019	2587080	2594257	+	7177	6741	CI01000019_02561843_02594219;	exon:2590939-2591119,intron:2587206-2590939,intron:2592488-2594091,intron:2591119-2592344,;	T1_a,T3_a,T3_c,T7_c	3,4,4,2	28,52,105,40	sp|Q6P0B1|CELF2_DANRE	CUGBP	Elav-like	family	member	2	OS=Danio	rerio	GN=celf2	PE=2	SV=1//3.56529e-29
cid_circ_1045	CI01000019	2636278	2644320	+	8042	8042	--	--	c_a,c_b,c_c,T1_a,T1_b,T1_c,T3_a,T3_b,T3_c,T5_a,T5_b,T5_c,T7_a,T7_b,T7_c	72,93,75,48,36,52,56,79,55,47,21,46,52,13,34	0,0,0,0,0,0,0,0,0,0,0,0,0,0,0	--
cid_circ_1046	CI01000019	264582	266480	-	1898	1898	--	--	c_b,T3_c,T5_a	4,2,6	0,0,0	--
cid_circ_1047	CI01000019	3322619	3339039	+	16420	16420	--	--	c_a,c_c,T1_a,T1_c,T3_a,T3_c,T5_a,T5_c,T7_a,T7_b	2,3,6,2,2,7,2,3,6,3	0,0,0,0,0,0,0,0,0,0	--
cid_circ_1048	CI01000019	3322619	3347838	+	25219	2530	CI01000019_03344849_03400741;	intron:3345125-3347655,;	c_a,c_c,T1_b,T3_b,T3_c,T5_c,T7_a	12,9,7,9,13,3,5	10,11,0,11,3,2,14	sp|Q9WVQ1|MAGI2_MOUSE	Membrane-associated	guanylate	kinase,	WW	and	PDZ	domain-containing	protein	2	OS=Mus	musculus	GN=Magi2	PE=1	SV=2//1.47054e-07
cid_circ_1049	CI01000019	3358645	3359263	+	618	618	CI01000019_03344849_03400741;	exon:3358645-3359263,;	c_b,c_c,T1_b,T3_a,T5_a,T7_a	2,15,3,5,5,2	17,7,14,16,11,4	sp|Q9WVQ1|MAGI2_MOUSE	Membrane-associated	guanylate	kinase,	WW	and	PDZ	domain-containing	protein	2	OS=Mus	musculus	GN=Magi2	PE=1	SV=2//1.47054e-07
cid_circ_1050	CI01000019	3463857	3465106	-	1249	990	CI01000019_03458890_03473706;	intron:3463987-3464977,;	c_a,c_c,T1_a,T3_a,T5_c,T7_c	4,6,4,3,6,4	36,38,30,46,35,41	sp|P10824|GNAI1_RAT	Guanine	nucleotide-binding	protein	G(i)	subunit	alpha-1	OS=Rattus	norvegicus	GN=Gnai1	PE=1	SV=3//0
cid_circ_1051	CI01000019	3645122	3645644	+	522	260	CI01000019_03645120_03666551;	exon:3645384-3645644,;	T1_a,T5_a,T5_b,T7_b	5,2,2,3	4,9,2,2	sp|Q3UG20|KMT2E_MOUSE	Histone-lysine	N-methyltransferase	2E	OS=Mus	musculus	GN=Kmt2e	PE=1	SV=2//8.34e-10
cid_circ_1052	CI01000019	3763047	3764078	+	1031	416	CI01000019_03742708_03772620;	intron:3763532-3763948,;	T1_b,T3_b,T5_a,T5_b	2,2,2,5	0,13,11,1	sp|Q66HL2|SRC8_RAT	Src	substrate	cortactin	OS=Rattus	norvegicus	GN=Cttn	PE=1	SV=1//5.50815e-18
cid_circ_1053	CI01000019	4296888	4300600	+	3712	3462	CI01000019_04291124_04336735;	intron:4297019-4300481,;	c_a,c_b,c_c,T1_a,T1_b,T1_c,T3_a,T3_b,T3_c,T5_a,T5_b,T5_c,T7_a,T7_b,T7_c	141,72,68,86,103,56,93,92,73,72,49,97,72,29,96	17,27,22,20,1,11,26,32,47,11,11,19,16,11,19	sp|Q6DRG7|MYPT1_DANRE	Protein	phosphatase	1	regulatory	subunit	12A	OS=Danio	rerio	GN=ppp1r12a	PE=2	SV=2//2.30278e-38
cid_circ_1054	CI01000019	4300481	4313331	+	12850	11690	CI01000019_04291124_04336735;	intron:4304076-4313171,intron:4300982-4303417,exon:4313171-4313331,;	c_a,c_b,T3_b,T3_c,T5_a,T7_a	4,2,7,8,3,2	28,20,34,46,33,18	sp|Q6DRG7|MYPT1_DANRE	Protein	phosphatase	1	regulatory	subunit	12A	OS=Danio	rerio	GN=ppp1r12a	PE=2	SV=2//2.30278e-38
cid_circ_1055	CI01000019	4316218	4316603	+	385	161	CI01000019_04291124_04336735;	exon:4316218-4316379,;	c_a,c_c,T1_b,T1_c,T3_a,T3_b,T3_c,T5_a,T5_b,T5_c,T7_a	5,5,7,5,4,3,4,2,6,6,10	3,2,2,0,6,5,1,0,0,1,7	sp|Q6DRG7|MYPT1_DANRE	Protein	phosphatase	1	regulatory	subunit	12A	OS=Danio	rerio	GN=ppp1r12a	PE=2	SV=2//2.30278e-38
cid_circ_1056	CI01000019	4316218	4320486	+	4268	2196	CI01000019_04291124_04336735;	intron:4318221-4320034,exon:4316218-4316379,exon:4320034-4320256,;	c_a,c_b,T1_a,T1_b,T5_c	2,2,5,6,4	67,45,45,58,39	sp|Q6DRG7|MYPT1_DANRE	Protein	phosphatase	1	regulatory	subunit	12A	OS=Danio	rerio	GN=ppp1r12a	PE=2	SV=2//2.30278e-38
cid_circ_1057	CI01000019	4316218	4320908	+	4690	4690	CI01000019_04291124_04336735;	intron:4318221-4320034,exon:4320034-4320256,intron:4320486-4323286,exon:4316218-4316379,;	c_a,c_b,c_c,T1_a,T1_b,T3_a,T3_b,T3_c,T5_a,T5_b,T5_c,T7_a	10,3,12,11,4,2,8,10,2,2,2,6	81,57,106,63,64,57,40,70,47,21,48,64	sp|Q6DRG7|MYPT1_DANRE	Protein	phosphatase	1	regulatory	subunit	12A	OS=Danio	rerio	GN=ppp1r12a	PE=2	SV=2//2.30278e-38
cid_circ_1058	CI01000019	4320034	4320486	+	452	222	CI01000019_04291124_04336735;	exon:4320034-4320256,;	c_a,c_b,c_c,T1_a,T1_b,T1_c,T3_a,T3_b,T3_c,T5_a,T5_b,T5_c,T7_a,T7_b,T7_c	71,53,69,74,99,86,68,110,108,75,26,69,106,47,100	61,33,79,34,56,23,41,16,45,34,15,36,43,4,31	sp|Q6DRG7|MYPT1_DANRE	Protein	phosphatase	1	regulatory	subunit	12A	OS=Danio	rerio	GN=ppp1r12a	PE=2	SV=2//2.30278e-38
cid_circ_1059	CI01000019	4320034	4320908	+	874	874	CI01000019_04291124_04336735;	exon:4320034-4320256,intron:4320486-4323286,;	c_a,c_b,c_c,T1_a,T1_b,T1_c,T3_a,T3_b,T3_c,T5_a,T5_b,T5_c,T7_a,T7_b,T7_c	208,123,137,185,136,88,115,114,89,80,33,125,130,29,135	75,45,97,52,62,23,50,29,62,44,19,45,56,9,40	sp|Q6DRG7|MYPT1_DANRE	Protein	phosphatase	1	regulatory	subunit	12A	OS=Danio	rerio	GN=ppp1r12a	PE=2	SV=2//2.30278e-38
cid_circ_1060	CI01000019	4409464	4424156	+	14692	14692	--	--	c_c,T1_a,T1_b,T1_c,T3_b,T5_a,T7_a,T7_c	6,2,4,3,3,2,4,2	0,0,0,0,0,0,0,0	--
cid_circ_1061	CI01000019	4422827	4424156	+	1329	1329	--	--	c_a,c_b,c_c,T1_a,T1_b,T1_c,T3_b,T5_b,T5_c,T7_a,T7_b,T7_c	5,6,11,13,11,3,6,4,10,3,5,2	0,0,0,0,0,0,0,0,0,0,0,0	--
cid_circ_1062	CI01000019	4768759	4773611	-	4852	4852	CI01000019_04744664_04778482;	intron:4768911-4778369,;	c_a,c_b,c_c,T3_c,T5_a,T5_c,T7_a,T7_c	8,4,10,2,2,5,3,2	13,1,3,9,1,0,1,2	sp|Q5TZ18|NAV3_DANRE	Neuron	navigator	3	OS=Danio	rerio	GN=nav3	PE=3	SV=1//7.94883e-14
cid_circ_1063	CI01000019	5232863	5237663	-	4800	391	CI01000019_05229403_05293549;	intron:5233024-5233415,;	c_a,T3_b,T3_c,T5_a	2,3,5,3	6,7,8,1	sp|Q01815|CAC1C_MOUSE	Voltage-dependent	L-type	calcium	channel	subunit	alpha-1C	OS=Mus	musculus	GN=Cacna1c	PE=1	SV=1//7.6113e-14
cid_circ_1064	CI01000019	5540709	5546079	-	5370	5188	CI01000019_05532340_05546872;	intron:5541148-5543476,exon:5543476-5543740,intron:5543740-5546336,;	c_a,c_b,c_c,T7_c	3,2,6,2	46,34,24,24	sp|O75170|PP6R2_HUMAN	Serine/threonine-protein	phosphatase	6	regulatory	subunit	2	OS=Homo	sapiens	GN=PPP6R2	PE=1	SV=2//0
cid_circ_1065	CI01000019	5736365	5758177	+	21812	17194	CI01000019_05733923_05758446;	intron:5754978-5757078,intron:5739775-5754869,;	c_b,T3_c,T7_a	3,5,3	11,7,3	sp|P54289|CA2D1_HUMAN	Voltage-dependent	calcium	channel	subunit	alpha-2/delta-1	OS=Homo	sapiens	GN=CACNA2D1	PE=1	SV=3//7.73762e-23
cid_circ_1066	CI01000019	5754869	5758177	+	3308	2100	CI01000019_05733923_05758446;	intron:5754978-5757078,;	c_a,c_c,T1_a,T3_a,T5_c,T7_a,T7_b	10,6,3,6,4,4,4	0,0,1,0,1,2,1	sp|P54289|CA2D1_HUMAN	Voltage-dependent	calcium	channel	subunit	alpha-2/delta-1	OS=Homo	sapiens	GN=CACNA2D1	PE=1	SV=3//7.73762e-23
cid_circ_1067	CI01000019	750673	751547	+	874	874	--	--	c_b,T1_a,T1_b,T1_c,T3_c,T5_a,T5_c,T7_a	4,2,6,4,4,2,4,4	0,0,0,0,0,0,0,0	--
cid_circ_1068	CI01000019	766958	767192	+	234	234	--	--	c_a,c_b,c_c,T1_a,T1_c,T3_a,T3_c,T5_a,T5_b,T5_c,T7_a,T7_b,T7_c	16,9,2,13,5,7,13,13,2,19,24,14,26	0,0,0,0,0,0,0,0,0,0,0,0,0	--
cid_circ_1069	CI01000020	1096669	1097116	+	447	447	--	--	c_a,c_c,T1_b,T1_c,T3_c,T5_a	4,3,3,4,5,2	3,0,0,0,0,0	--
cid_circ_1070	CI01000020	1137553	1141105	+	3552	2765	CI01000020_01120223_01142481;	intron:1138364-1138594,intron:1138755-1140848,intron:1137810-1138252,;	c_a,c_c,T1_a,T7_a	8,2,6,3	12,31,10,9	sp|Q6NRZ1|UH1BL_XENLA	UHRF1-binding	protein	1-like	OS=Xenopus	laevis	GN=uhrf1bp1l	PE=2	SV=1//9.71106e-51
cid_circ_1071	CI01000020	1289276	1293343	+	4067	3815	CI01000020_01275836_01316392;	intron:1289375-1293190,;	c_a,c_b,T1_a,T1_b,T3_b,T5_b,T7_b	4,2,2,2,2,2,2	5,2,1,3,14,4,1	sp|A5PMU4|ANS1B_DANRE	Ankyrin	repeat	and	sterile	alpha	motif	domain-containing	protein	1B	OS=Danio	rerio	GN=anks1b	PE=3	SV=1//0
cid_circ_1072	CI01000020	1353878	1357634	-	3756	1561	CI01000020_01346335_01369381;	intron:1355094-1355929,intron:1354025-1354751,;	c_a,c_b,c_c,T1_a,T1_b,T1_c,T3_a,T3_b,T3_c,T5_a,T5_c,T7_a,T7_b,T7_c	6,2,2,7,5,2,6,3,10,7,3,13,4,4	10,26,14,19,12,5,27,17,35,16,22,21,10,21	sp|Q9I9H8|APAF_DANRE	Apoptotic	protease-activating	factor	1	OS=Danio	rerio	GN=apaf1	PE=2	SV=1//5.70563e-32
cid_circ_1073	CI01000020	135603	141900	+	6297	3955	CI01000020_00126243_00220377;	intron:139008-139438,intron:141436-141809,intron:135764-138916,;	c_a,c_c,T1_a,T3_b	2,6,4,2	43,41,13,24	sp|Q7ZT42|SND1_DANRE	Staphylococcal	nuclease	domain-containing	protein	1	OS=Danio	rerio	GN=snd1	PE=2	SV=1//1.57819e-22
cid_circ_1074	CI01000020	1359443	1360987	-	1544	1544	--	--	T1_b,T3_c,T5_a,T5_c	6,2,8,5	0,0,0,0	--
cid_circ_1075	CI01000020	1360417	1360987	-	570	570	--	--	c_a,c_b,T1_b,T5_c	3,5,2,8	0,0,0,0	--
cid_circ_1076	CI01000020	1485746	1486991	+	1245	1060	CI01000020_01484806_01488530;	intron:1486536-1486813,intron:1485814-1486393,exon:1486813-1487017,;	T1_a,T3_a,T7_c	2,3,6	111,86,214	sp|Q9DC58|DRAM1_MOUSE	DNA	damage-regulated	autophagy	modulator	protein	1	OS=Mus	musculus	GN=Dram1	PE=2	SV=2//8.75091e-61
cid_circ_1077	CI01000020	1486813	1487419	+	606	204	CI01000020_01484806_01488530;	exon:1486813-1487017,;	c_c,T3_a,T3_c,T5_a,T5_c,T7_a,T7_c	4,3,2,3,2,10,3	3,5,2,1,4,2,4	sp|Q9DC58|DRAM1_MOUSE	DNA	damage-regulated	autophagy	modulator	protein	1	OS=Mus	musculus	GN=Dram1	PE=2	SV=2//8.75091e-61
cid_circ_1078	CI01000020	174992	181613	+	6621	4068	CI01000020_00126243_00220377;	intron:178355-181471,intron:177330-178282,;	c_b,c_c,T3_a,T3_c,T5_c,T7_a	4,6,2,2,2,2	32,34,10,25,10,19	sp|Q7ZT42|SND1_DANRE	Staphylococcal	nuclease	domain-containing	protein	1	OS=Danio	rerio	GN=snd1	PE=2	SV=1//1.57819e-22
cid_circ_1079	CI01000020	178282	181613	+	3331	3116	CI01000020_00126243_00220377;	intron:178355-181471,;	c_a,c_c,T1_a,T1_b,T3_a,T3_b,T3_c,T7_a,T7_b,T7_c	6,7,5,4,6,11,3,6,3,3	4,10,4,1,0,0,11,4,0,14	sp|Q7ZT42|SND1_DANRE	Staphylococcal	nuclease	domain-containing	protein	1	OS=Danio	rerio	GN=snd1	PE=2	SV=1//1.57819e-22
cid_circ_1080	CI01000020	1978670	1980663	+	1993	1924	CI01000020_01947333_02011244;	exon:1978670-1978843,intron:1978843-1980594,;	c_b,c_c,T1_a,T3_b,T3_c,T7_a	2,4,4,2,2,5	6,11,5,9,5,6	sp|P35711|SOX5_HUMAN	Transcription	factor	SOX-5	OS=Homo	sapiens	GN=SOX5	PE=1	SV=3//0
cid_circ_1081	CI01000020	2158833	2159718	-	885	885	--	--	c_a,c_b,c_c,T1_a,T1_b,T1_c,T3_a,T3_b,T3_c,T5_a,T5_b,T5_c,T7_a,T7_c	2,4,4,4,2,6,9,2,8,7,4,2,2,6	0,0,0,0,0,0,0,0,0,0,0,0,0,0	--
cid_circ_1082	CI01000020	2158833	2159721	-	888	888	--	--	c_a,c_b,c_c,T1_a,T1_b,T1_c,T3_a,T3_b,T3_c,T5_a,T5_b,T5_c,T7_a,T7_b,T7_c	91,68,74,89,143,87,106,137,111,60,27,85,79,5,90	0,0,0,0,0,0,0,0,0,0,0,0,0,0,0	--
cid_circ_1083	CI01000020	2262205	2262571	+	366	366	--	--	c_a,c_c,T1_b,T3_a,T5_c	4,2,2,2,2	0,0,0,0,0	--
cid_circ_1084	CI01000020	250361	250550	+	189	189	CI01000020_00250359_00289375;	exon:250358-250550,;	c_b,c_c,T1_b,T5_c	2,2,8,4	6,3,5,5	sp|Q7ZT42|SND1_DANRE	Staphylococcal	nuclease	domain-containing	protein	1	OS=Danio	rerio	GN=snd1	PE=2	SV=1//3.83605e-177
cid_circ_1085	CI01000020	250361	272338	+	21977	21838	CI01000020_00250359_00289375;	intron:250550-272196,exon:250358-250550,;	c_a,T1_a,T1_b,T3_b,T5_a,T5_b,T5_c,T7_a,T7_c	3,15,3,3,4,5,9,5,7	54,18,27,21,44,15,37,30,90	sp|Q7ZT42|SND1_DANRE	Staphylococcal	nuclease	domain-containing	protein	1	OS=Danio	rerio	GN=snd1	PE=2	SV=1//3.83605e-177
cid_circ_1086	CI01000020	2569045	2569473	+	428	428	CI01000020_02569281_02578301;	exon:2568612-2569473,;	c_a,c_b,c_c,T3_a,T7_a,T7_c	8,5,3,4,7,2	14,39,23,19,29,16	sp|Q64568|AT2B3_RAT	Plasma	membrane	calcium-transporting	ATPase	3	OS=Rattus	norvegicus	GN=Atp2b3	PE=2	SV=2//1.71933e-14
cid_circ_1087	CI01000020	2765977	2766396	-	419	339	CI01000020_02756005_02810495;	exon:2766217-2766396,exon:2765977-2766137,;	c_a,c_b,c_c,T1_a,T1_b,T3_a,T3_b,T3_c,T5_b,T5_c,T7_a	9,3,6,7,3,4,3,3,6,2,5	2,1,7,3,3,0,1,5,4,2,3	sp|Q96A65|EXOC4_HUMAN	Exocyst	complex	component	4	OS=Homo	sapiens	GN=EXOC4	PE=1	SV=1//3.60181e-31
cid_circ_1088	CI01000020	2765977	2769254	-	3277	3277	--	--	c_a,c_b,c_c,T1_a,T1_b,T1_c,T3_b,T3_c,T5_a,T5_b,T5_c,T7_a,T7_b	20,10,19,14,7,3,16,7,15,5,5,12,10	3,6,7,3,3,1,4,10,13,5,4,9,0	--
cid_circ_1089	CI01000020	2796329	2796549	-	220	220	--	--	c_a,c_b,T1_a,T1_b,T3_b,T3_c,T7_c	4,2,3,2,2,5,4	3,5,1,1,0,0,0	--
cid_circ_1090	CI01000020	2796329	2830198	-	33869	14591	CI01000020_02756005_02810495;CI01000020_02828968_02849511;	exon:2796329-2796549,intron:2796549-2809928,;intron:2829109-2830101,;	c_a,c_b,T1_a,T5_a,T5_c,T7_a	4,5,6,7,7,11	17,18,1,8,23,19	sp|Q96A65|EXOC4_HUMAN	Exocyst	complex	component	4	OS=Homo	sapiens	GN=EXOC4	PE=1	SV=1//3.60181e-31;sp|O35382|EXOC4_MOUSE	Exocyst	complex	component	4	OS=Mus	musculus	GN=Exoc4	PE=1	SV=2//8.07239e-12
cid_circ_1091	CI01000020	284569	289369	+	4800	4498	CI01000020_00250359_00289375;	intron:286422-287629,intron:284693-286352,intron:287743-289159,exon:289159-289375,;	c_a,c_b,c_c,T1_a,T1_b,T1_c,T5_a,T5_c,T7_a,T7_c	4,2,5,2,2,3,4,4,5,2	10,23,21,19,7,5,22,28,25,31	sp|Q7ZT42|SND1_DANRE	Staphylococcal	nuclease	domain-containing	protein	1	OS=Danio	rerio	GN=snd1	PE=2	SV=1//3.83605e-177
cid_circ_1092	CI01000020	2865200	2876666	+	11466	11408	CI01000020_02865197_02919405;	intron:2865294-2876485,exon:2876485-2876702,;	c_a,c_b,c_c,T1_a,T1_b,T1_c,T3_a,T3_b,T3_c,T5_a,T5_b,T5_c,T7_a,T7_b,T7_c	16,25,25,25,21,31,22,14,25,17,7,26,39,5,28	12,17,17,18,7,7,17,13,22,9,7,9,28,11,11	sp|Q9CRB9|MIC19_MOUSE	MICOS	complex	subunit	Mic19	OS=Mus	musculus	GN=Chchd3	PE=1	SV=1//3.27186e-48
cid_circ_1093	CI01000020	2865200	2900994	+	35794	35616	CI01000020_02865197_02919405;	exon:2876485-2876702,intron:2865294-2876485,intron:2876702-2900910,;	c_a,c_c,T3_a,T5_c,T7_a,T7_c	8,5,11,6,5,5	17,26,33,22,32,15	sp|Q9CRB9|MIC19_MOUSE	MICOS	complex	subunit	Mic19	OS=Mus	musculus	GN=Chchd3	PE=1	SV=1//3.27186e-48
cid_circ_1094	CI01000020	287629	289369	+	1740	1632	CI01000020_00250359_00289375;	exon:289159-289375,intron:287743-289159,;	c_a,c_b,c_c,T1_a,T1_b,T3_a,T3_b,T3_c,T5_a,T5_c,T7_a,T7_b,T7_c	4,2,5,7,6,3,8,4,2,12,6,3,12	5,17,10,13,7,9,10,11,20,20,14,19,9	sp|Q7ZT42|SND1_DANRE	Staphylococcal	nuclease	domain-containing	protein	1	OS=Danio	rerio	GN=snd1	PE=2	SV=1//3.83605e-177
cid_circ_1095	CI01000020	2876485	2909239	+	32754	24425	CI01000020_02865197_02919405;	exon:2876485-2876702,intron:2876702-2900910,;	T1_a,T1_c,T3_b	7,5,4	29,10,15	sp|Q9CRB9|MIC19_MOUSE	MICOS	complex	subunit	Mic19	OS=Mus	musculus	GN=Chchd3	PE=1	SV=1//3.27186e-48
cid_circ_1096	CI01000020	2900910	2919405	+	18495	18204	CI01000020_02865197_02919405;	intron:2900994-2909168,intron:2909239-2919269,;	c_a,c_c,T1_b,T1_c,T3_a,T3_b,T5_a,T5_c,T7_c	2,2,3,2,5,3,5,2,3	6,5,1,5,6,3,3,2,6	sp|Q9CRB9|MIC19_MOUSE	MICOS	complex	subunit	Mic19	OS=Mus	musculus	GN=Chchd3	PE=1	SV=1//3.27186e-48
cid_circ_1097	CI01000020	2909168	2919405	+	10237	10030	CI01000020_02865197_02919405;	intron:2909239-2919269,;	c_c,T3_b,T7_c	5,6,4	3,3,4	sp|Q9CRB9|MIC19_MOUSE	MICOS	complex	subunit	Mic19	OS=Mus	musculus	GN=Chchd3	PE=1	SV=1//3.27186e-48
cid_circ_1098	CI01000020	4222177	4223533	-	1356	796	CI01000020_04220852_04223533;	intron:4222344-4222946,exon:4222946-4223140,;	c_a,c_b,c_c,T1_a,T1_b,T1_c,T3_a,T3_b,T3_c,T5_a,T5_c,T7_a,T7_b,T7_c	26,32,27,3,4,8,5,8,22,12,15,40,3,19	14,17,29,22,20,1,10,21,26,28,20,48,10,4	sp|Q6IQP3|CALUA_DANRE	Calumenin-A	OS=Danio	rerio	GN=calua	PE=2	SV=1//0
cid_circ_1099	CI01000020	4308747	4309039	-	292	292	--	--	c_b,c_c,T1_b,T3_a	2,4,2,4	0,0,0,0	--
cid_circ_1100	CI01000020	4733478	4740230	+	6752	5059	CI01000020_04733481_04740265;	intron:4734844-4739903,;	c_a,c_b,T1_a,T1_b	2,2,2,5	24,32,9,4	sp|Q8IXL7|MSRB3_HUMAN	Methionine-R-sulfoxide	reductase	B3	OS=Homo	sapiens	GN=MSRB3	PE=1	SV=2//6.88569e-70
cid_circ_1101	CI01000020	5328173	5328652	-	479	227	CI01000020_05320359_05335741;	intron:5328316-5328543,;	c_a,c_b,c_c,T1_a,T1_b,T1_c,T3_a,T3_b,T3_c,T5_a,T5_b,T5_c,T7_a,T7_b,T7_c	117,62,75,73,85,67,90,72,46,38,28,65,128,28,107	8,8,5,1,2,1,8,6,1,0,2,0,2,0,1	sp|P97784|CRY1_MOUSE	Cryptochrome-1	OS=Mus	musculus	GN=Cry1	PE=1	SV=1//0
cid_circ_1102	CI01000020	5556863	5557832	-	969	627	CI01000020_05540892_05557832;	intron:5556973-5557379,intron:5557468-5557689,;	c_a,c_b,c_c,T1_a,T1_b,T1_c,T3_a,T3_b,T3_c,T5_a,T5_c,T7_a,T7_c	8,16,9,25,4,7,4,6,3,7,5,3,4	12,9,10,15,4,10,18,9,19,6,23,8,17	sp|Q5RB35|MKLN1_PONAB	Muskelin	OS=Pongo	abelii	GN=MKLN1	PE=2	SV=1//0
cid_circ_1103	CI01000020	5592352	5604898	+	12546	12546	--	--	c_a,c_b,c_c,T1_a,T1_b,T1_c,T3_a,T3_b,T3_c,T5_a,T5_b,T5_c,T7_a,T7_b,T7_c	29,35,23,24,26,16,26,37,9,22,15,50,52,12,41	0,0,0,0,0,0,0,0,0,0,0,0,0,0,0	--
cid_circ_1104	CI01000020	5805577	5806606	-	1029	597	CI01000020_05792886_05813941;	intron:5805889-5806486,;	T3_a,T3_c,T7_a	3,3,5	0,3,2	sp|Q9W7J1|SE3AA_DANRE	Semaphorin-3aa	OS=Danio	rerio	GN=sema3aa	PE=2	SV=1//2.61234e-31
cid_circ_1105	CI01000020	5812483	5813782	-	1299	1299	--	--	c_a,T1_b,T1_c,T5_c,T7_a,T7_c	5,4,4,6,4,4	0,0,0,0,5,0	--
cid_circ_1106	CI01000020	613272	621322	+	8050	8050	--	--	c_a,c_c,T1_c,T3_a,T3_c,T5_a,T7_b,T7_c	6,2,4,2,2,2,2,2	0,0,0,0,0,0,0,0	--
cid_circ_1107	CI01000020	613272	622905	+	9633	1439	CI01000020_00621182_00624570;	intron:621322-622761,;	c_a,c_c,T1_a,T1_b,T3_c	8,3,4,2,4	20,15,33,7,29	sp|Q6TEN1|RAP1B_DANRE	Ras-related	protein	Rap-1b	OS=Danio	rerio	GN=rap1b	PE=2	SV=1//2.28828e-61
cid_circ_1108	CI01000020	6652776	6655637	-	2861	2861	--	--	c_a,T5_c,T7_b	3,3,5	0,0,0	--
cid_circ_1109	CI01000020	6722839	6726138	-	3299	1329	CI01000020_06699639_06736895;	intron:6722953-6724282,;	c_b,c_c,T1_b	5,3,4	17,7,9	sp|O95248|MTMR5_HUMAN	Myotubularin-related	protein	5	OS=Homo	sapiens	GN=SBF1	PE=1	SV=3//2.12793e-10
cid_circ_1110	CI01000020	6724282	6726138	-	1856	1856	--	--	c_a,c_b,c_c,T1_b,T1_c,T3_a,T5_a,T7_a	3,2,2,3,2,2,2,2	2,0,0,0,0,0,0,0	--
cid_circ_1111	CI01000020	703221	704616	+	1395	1071	CI01000020_00701439_00712656;	intron:703362-704433,;	c_a,T1_a,T1_b,T3_a	4,3,3,5	14,11,3,5	sp|Q7SYB5|DEFI6_DANRE	Differentially	expressed	in	FDCP	6	homolog	OS=Danio	rerio	GN=def6	PE=2	SV=1//2.48317e-156
cid_circ_1112	CI01000020	798085	800876	+	2791	2791	CI01000020_00798124_00809552;	exon:797611-798325,intron:798325-800718,;	c_a,c_c,T1_a,T3_b,T7_a	2,5,2,7,5	6,3,2,3,3	sp|Q07869|PPARA_HUMAN	Peroxisome	proliferator-activated	receptor	alpha	OS=Homo	sapiens	GN=PPARA	PE=1	SV=2//2.21826e-178
cid_circ_1113	CI01000021	1079329	1096888	+	17559	17559	--	--	c_b,T1_a,T1_c,T3_a,T3_b,T3_c,T5_b,T5_c	3,3,2,3,4,4,6,2	0,0,0,0,0,0,0,0	--
cid_circ_1114	CI01000021	1132533	1135214	+	2681	2574	CI01000021_01129847_01154032;	exon:1132533-1132727,intron:1132727-1135107,;	c_b,c_c,T3_a,T5_c	2,6,11,2	14,3,4,26	sp|Q9NWZ5|UCKL1_HUMAN	Uridine-cytidine	kinase-like	1	OS=Homo	sapiens	GN=UCKL1	PE=1	SV=2//0
cid_circ_1115	CI01000021	1139453	1139643	+	190	190	CI01000021_01129847_01154032;	exon:1139453-1139643,;	c_a,c_b,c_c,T1_a,T1_b,T3_a,T3_b,T3_c,T5_a,T5_b,T5_c,T7_a,T7_b,T7_c	14,9,8,9,4,5,12,10,10,5,4,10,2,7	4,4,0,0,1,1,1,1,0,3,2,1,0,1	sp|Q9NWZ5|UCKL1_HUMAN	Uridine-cytidine	kinase-like	1	OS=Homo	sapiens	GN=UCKL1	PE=1	SV=2//0
cid_circ_1116	CI01000021	1139453	1140909	+	1456	1394	CI01000021_01129847_01154032;	exon:1139453-1139643,intron:1139643-1140847,;	c_a,c_c,T1_a,T1_b,T3_c,T5_a,T5_b,T5_c,T7_a,T7_c	6,5,3,2,4,7,4,3,2,2	8,2,5,1,10,17,12,29,6,6	sp|Q9NWZ5|UCKL1_HUMAN	Uridine-cytidine	kinase-like	1	OS=Homo	sapiens	GN=UCKL1	PE=1	SV=2//0
cid_circ_1117	CI01000021	1522690	1523106	+	416	416	--	--	c_c,T1_a,T1_c,T3_a	2,4,5,4	0,0,0,0	--
cid_circ_1118	CI01000021	1725628	1735704	+	10076	10076	--	--	c_a,c_b,c_c,T1_a,T1_c,T3_a,T3_c,T5_a	9,4,9,4,2,2,3,3	0,0,0,0,0,0,0,0	--
cid_circ_1119	CI01000021	1883356	1883739	-	383	383	--	--	T1_c,T3_b,T3_c,T5_c,T7_c	9,3,3,2,2	0,0,0,0,0	--
cid_circ_1120	CI01000021	1892312	1894476	-	2164	2164	--	--	c_a,c_b,c_c,T1_a,T3_c,T5_c,T7_c	4,4,3,2,5,4,3	0,0,0,0,0,0,0	--
cid_circ_1121	CI01000021	1954830	1955268	-	438	438	CI01000021_01922936_01956597;	exon:1954830-1955268,;	c_a,c_b,c_c,T1_a,T1_b,T1_c,T3_a,T3_b,T3_c,T5_a,T5_b,T5_c,T7_a,T7_b,T7_c	51,31,28,64,59,19,35,46,33,31,17,27,40,12,36	89,61,55,108,102,58,63,98,77,56,25,63,132,25,85	sp|P59281|RHG39_MOUSE	Rho	GTPase-activating	protein	39	OS=Mus	musculus	GN=Arhgap39	PE=1	SV=2//9.37877e-34
cid_circ_1122	CI01000021	2018950	2025345	-	6395	5959	CI01000021_02005120_02042997;	intron:2019257-2025216,;	c_c,T1_c,T7_a	8,2,3	35,7,9	sp|Q8IWU5|SULF2_HUMAN	Extracellular	sulfatase	Sulf-2	OS=Homo	sapiens	GN=SULF2	PE=1	SV=1//1.88153e-73
cid_circ_1123	CI01000021	2036315	2037058	-	743	421	CI01000021_02005120_02042997;	intron:2036485-2036906,;	T1_b,T5_a,T7_a	5,4,2	0,0,8	sp|Q8IWU5|SULF2_HUMAN	Extracellular	sulfatase	Sulf-2	OS=Homo	sapiens	GN=SULF2	PE=1	SV=1//1.88153e-73
cid_circ_1124	CI01000021	2818449	2819159	-	710	457	CI01000021_02791299_02829637;	intron:2818561-2819018,;	c_a,c_b,c_c,T1_a,T1_b,T3_a,T3_b,T3_c,T5_c,T7_c	8,2,4,2,6,14,10,7,8,5	4,5,1,3,4,12,6,11,9,18	sp|P70232|NCHL1_MOUSE	Neural	cell	adhesion	molecule	L1-like	protein	OS=Mus	musculus	GN=Chl1	PE=1	SV=2//2.05122e-36
cid_circ_1125	CI01000021	3145794	3146498	+	704	704	--	--	c_a,T1_c,T5_a,T7_c	4,4,3,4	0,0,0,0	--
cid_circ_1126	CI01000021	3146346	3153422	+	7076	7076	--	--	c_a,c_b,c_c,T1_a,T1_b,T1_c,T3_a,T3_b,T3_c,T5_a,T5_b,T5_c,T7_a,T7_b,T7_c	15,16,12,9,10,4,6,8,9,3,5,4,12,2,8	0,0,0,0,0,0,0,0,0,0,0,0,0,0,0	--
cid_circ_1127	CI01000021	3153326	3167262	+	13936	13936	--	--	c_c,T1_b,T5_b,T7_c	2,4,5,5	1,0,0,0	--
cid_circ_1128	CI01000021	3161911	3167262	+	5351	160	CI01000021_03164405_03179692;	exon:3167102-3167262,;	c_a,T3_a,T3_b,T3_c,T5_a,T7_a	4,3,2,10,6,6	1,1,0,4,0,2	sp|Q2LE08|FXP1B_DANRE	Forkhead	box	protein	P1-B	OS=Danio	rerio	GN=foxp1b	PE=2	SV=1//0
cid_circ_1129	CI01000021	3164023	3167262	+	3239	3239	--	--	c_c,T3_a,T5_b	3,5,4	1,1,0	--
cid_circ_1130	CI01000021	3164404	3174620	+	10216	5562	CI01000021_03164405_03179692;	intron:3167262-3172824,;	c_a,c_b,T1_a,T7_c	4,3,2,5	5,6,5,7	sp|Q2LE08|FXP1B_DANRE	Forkhead	box	protein	P1-B	OS=Danio	rerio	GN=foxp1b	PE=2	SV=1//0
cid_circ_1131	CI01000021	3280137	3281246	-	1109	272	CI01000021_03267771_03288743;	intron:3280857-3281129,;	c_a,c_b,c_c,T1_a,T1_b,T1_c,T3_a,T3_b,T3_c,T5_a,T5_b,T5_c,T7_a,T7_b	2,7,5,21,8,5,9,3,2,9,4,7,16,3	13,7,10,0,3,0,0,4,1,3,0,2,4,2	sp|Q8BGD9|IF4B_MOUSE	Eukaryotic	translation	initiation	factor	4B	OS=Mus	musculus	GN=Eif4b	PE=1	SV=1//1.93946e-12
cid_circ_1132	CI01000021	3676048	3681600	+	5552	4930	CI01000021_03640760_03747887;	exon:3681216-3681387,intron:3676166-3680925,;	c_a,c_c,T1_b,T1_c,T7_c	2,5,2,2,3	30,19,13,2,24	sp|O15230|LAMA5_HUMAN	Laminin	subunit	alpha-5	OS=Homo	sapiens	GN=LAMA5	PE=1	SV=8//0
cid_circ_1133	CI01000021	3680925	3681600	+	675	171	CI01000021_03640760_03747887;	exon:3681216-3681387,;	c_a,c_b,c_c,T1_a,T1_b,T1_c,T3_a,T3_b,T3_c,T5_a,T5_b,T5_c,T7_a,T7_b,T7_c	80,57,60,94,122,67,155,182,145,129,56,106,177,52,133	14,8,1,12,12,1,2,14,3,6,7,3,8,4,9	sp|O15230|LAMA5_HUMAN	Laminin	subunit	alpha-5	OS=Homo	sapiens	GN=LAMA5	PE=1	SV=8//0
cid_circ_1134	CI01000021	3703042	3703228	+	186	186	CI01000021_03640760_03747887;	intron:3703041-3703251,;	c_a,c_b,c_c,T1_a,T1_b,T1_c,T3_a,T3_c,T5_a,T5_b,T7_a,T7_c	11,4,4,9,2,4,9,3,3,4,4,6	5,9,3,5,6,9,10,3,5,1,1,3	sp|O15230|LAMA5_HUMAN	Laminin	subunit	alpha-5	OS=Homo	sapiens	GN=LAMA5	PE=1	SV=8//0
cid_circ_1135	CI01000021	375201	375616	-	415	181	CI01000021_00359725_00409437;	exon:375201-375382,;	c_a,c_c,T1_a,T1_c,T3_a,T3_c,T7_a,T7_c	10,6,5,5,5,5,5,4	2,1,2,0,2,2,1,2	sp|P08487|PLCG1_BOVIN	1-phosphatidylinositol	4,5-bisphosphate	phosphodiesterase	gamma-1	OS=Bos	taurus	GN=PLCG1	PE=1	SV=1//0
cid_circ_1136	CI01000021	3765721	3769125	-	3404	2981	CI01000021_03760052_03774483;	intron:3765851-3768832,;	c_a,c_b,c_c,T1_a,T1_c,T3_a,T3_b,T5_a,T5_b,T5_c,T7_a,T7_b,T7_c	8,13,3,5,7,9,4,3,3,10,13,2,4	6,4,23,6,8,10,12,10,0,9,8,4,15	sp|Q8BX94|OSBL2_MOUSE	Oxysterol-binding	protein-related	protein	2	OS=Mus	musculus	GN=Osbpl2	PE=2	SV=1//0
cid_circ_1137	CI01000021	3906781	3907072	-	291	291	--	--	c_a,c_b,c_c,T1_a,T1_b,T1_c,T3_a,T3_b,T3_c,T5_a,T5_b,T5_c,T7_a,T7_b,T7_c	21,29,17,17,31,7,9,5,12,24,8,22,50,2,13	0,0,0,0,0,0,0,0,0,0,0,0,0,0,0	--
cid_circ_1138	CI01000021	3909073	3909771	-	698	698	--	--	T1_a,T3_a,T3_c,T5_a,T5_b,T5_c,T7_a,T7_c	2,9,8,2,7,4,2,14	3,0,0,0,0,0,0,0	--
cid_circ_1139	CI01000021	393221	395315	-	2094	1703	CI01000021_00359725_00409437;	intron:393269-394972,;	c_c,T3_a,T3_b,T7_a	2,4,3,2	2,3,5,8	sp|P08487|PLCG1_BOVIN	1-phosphatidylinositol	4,5-bisphosphate	phosphodiesterase	gamma-1	OS=Bos	taurus	GN=PLCG1	PE=1	SV=1//0
cid_circ_1140	CI01000021	4002640	4003029	-	389	389	CI01000021_04002889_04033476;	exon:4002356-4003029,;	c_a,c_b,T3_a,T5_c,T7_c	2,4,2,2,2	7,2,6,4,6	sp|Q9BTV7|CABL2_HUMAN	CDK5	and	ABL1	enzyme	substrate	2	OS=Homo	sapiens	GN=CABLES2	PE=1	SV=3//5.61284e-131
cid_circ_1141	CI01000021	4005795	4008678	-	2883	2681	CI01000021_04002889_04033476;	exon:4005795-4006000,intron:4006000-4006520,intron:4006627-4008583,;	c_a,c_b,T1_a,T1_b,T3_a,T3_b,T3_c,T5_a,T5_c,T7_a,T7_b	6,6,13,4,4,6,3,2,2,8,4	17,11,9,11,11,25,47,6,15,25,14	sp|Q9BTV7|CABL2_HUMAN	CDK5	and	ABL1	enzyme	substrate	2	OS=Homo	sapiens	GN=CABLES2	PE=1	SV=3//5.61284e-131
cid_circ_1142	CI01000021	4253833	4258105	-	4272	4040	CI01000021_04248892_04258642;	intron:4254346-4258151,exon:4253833-4254068,;	c_a,c_b,T1_a,T1_b,T3_b,T3_c,T5_a,T5_c,T7_a,T7_b,T7_c	6,6,23,3,9,5,9,6,9,6,18	30,31,15,10,42,53,37,39,34,24,37	sp|Q9PWA1|RGS20_CHICK	Regulator	of	G-protein	signaling	20	OS=Gallus	gallus	GN=RGS20	PE=2	SV=1//3.34087e-77
cid_circ_1143	CI01000021	4795934	4797396	+	1462	307	CI01000021_04795987_04803001;	exon:4795986-4796293,;	c_a,c_b,c_c,T1_a,T1_b,T1_c,T3_a,T3_b,T3_c,T5_a,T5_b,T5_c,T7_a,T7_b,T7_c	86,58,89,48,58,36,32,36,43,22,18,18,37,9,35	92,65,83,43,63,24,31,48,32,29,15,50,41,5,37	sp|Q8BHD8|PCMD2_MOUSE	Protein-L-isoaspartate	O-methyltransferase	domain-containing	protein	2	OS=Mus	musculus	GN=Pcmtd2	PE=2	SV=1//5.33467e-163
cid_circ_1144	CI01000021	4795934	4797652	+	1718	479	CI01000021_04795987_04803001;	exon:4795986-4796293,exon:4797480-4797652,;	c_c,T1_b,T1_c,T5_a,T5_c,T7_a,T7_c	16,3,2,2,6,3,3	86,63,24,29,52,45,41	sp|Q8BHD8|PCMD2_MOUSE	Protein-L-isoaspartate	O-methyltransferase	domain-containing	protein	2	OS=Mus	musculus	GN=Pcmtd2	PE=2	SV=1//5.33467e-163
cid_circ_1145	CI01000021	4795934	4799289	+	3355	1992	CI01000021_04795987_04803001;	exon:4795986-4796293,exon:4797480-4797652,intron:4797652-4799165,;	c_a,c_b,c_c,T1_a,T1_b,T1_c,T3_a,T3_b,T3_c,T5_b,T5_c,T7_a,T7_b,T7_c	33,7,3,15,7,4,6,2,13,2,12,7,2,8	98,71,87,57,64,30,36,52,40,15,56,47,12,52	sp|Q8BHD8|PCMD2_MOUSE	Protein-L-isoaspartate	O-methyltransferase	domain-containing	protein	2	OS=Mus	musculus	GN=Pcmtd2	PE=2	SV=1//5.33467e-163
cid_circ_1146	CI01000021	4795938	4799289	+	3351	1992	CI01000021_04795987_04803001;	exon:4795986-4796293,intron:4797652-4799165,exon:4797480-4797652,;	c_a,c_b,c_c,T3_c,T5_a,T7_a,T7_c	4,11,11,10,5,2,2	98,71,87,40,29,47,52	sp|Q8BHD8|PCMD2_MOUSE	Protein-L-isoaspartate	O-methyltransferase	domain-containing	protein	2	OS=Mus	musculus	GN=Pcmtd2	PE=2	SV=1//5.33467e-163
cid_circ_1147	CI01000021	4886221	4887088	+	867	867	--	--	c_a,c_b,c_c,T1_a,T1_b,T1_c,T3_a,T3_b,T3_c,T5_a,T5_b,T5_c,T7_a,T7_b	15,7,10,10,6,4,9,3,11,9,4,5,8,2	34,23,27,16,14,18,7,3,39,5,4,6,17,0	--
cid_circ_1148	CI01000021	4920351	4920774	-	423	423	--	--	T3_b,T5_b,T5_c,T7_b	4,2,4,3	0,0,0,0	--
cid_circ_1149	CI01000021	4990608	4991176	-	568	355	CI01000021_04989798_04995415;	intron:4990736-4991091,;	c_a,c_b,c_c,T1_b,T1_c,T3_a,T3_b,T5_a,T5_c,T7_a,T7_b,T7_c	9,7,7,8,3,7,8,2,2,5,3,2	6,3,1,0,0,5,3,2,3,9,0,4	sp|P43696|GAT5B_XENLA	GATA-binding	factor	5-B	OS=Xenopus	laevis	GN=gata5-b	PE=2	SV=1//9.9696e-131
cid_circ_1150	CI01000021	518187	521506	-	3319	3319	--	--	T5_a,T5_b,T7_a,T7_b	3,2,4,3	0,0,0,0	--
cid_circ_1151	CI01000021	531749	532101	-	352	352	CI01000021_00527402_00531873;	exon:531749-534669,;	T1_a,T3_c,T5_a,T7_c	5,6,2,4	22,25,11,18	sp|Q9QXE4|T53I1_MOUSE	Tumor	protein	p53-inducible	nuclear	protein	1	OS=Mus	musculus	GN=Trp53inp1	PE=2	SV=1//9.87041e-12
cid_circ_1152	CI01000021	5414479	5415078	-	599	387	CI01000021_05414459_05416813;	exon:5414691-5415078,;	c_c,T1_a,T3_a,T3_b,T5_c	2,2,5,3,3	7,6,5,2,20	sp|Q64287|IRF4_MOUSE	Interferon	regulatory	factor	4	OS=Mus	musculus	GN=Irf4	PE=1	SV=1//4.92346e-96
cid_circ_1153	CI01000021	5669435	5674009	-	4574	4574	CI01000021_05651690_05674009;	intron:5664410-5673260,exon:5673260-5674381,;	c_a,c_b,c_c,T3_a,T3_c,T7_b	2,3,7,2,2,2	42,40,37,16,49,22	sp|Q9BTC0|DIDO1_HUMAN	Death-inducer	obliterator	1	OS=Homo	sapiens	GN=DIDO1	PE=1	SV=5//2.08498e-22
cid_circ_1154	CI01000021	5944451	5947175	-	2724	2493	CI01000021_05942137_05950309;	intron:5944565-5947058,;	c_b,c_c,T3_c	3,2,8	6,4,15	sp|A5A779|PGTA_PIG	Geranylgeranyl	transferase	type-2	subunit	alpha	OS=Sus	scrofa	GN=RABGGTA	PE=2	SV=1//2.84661e-89
cid_circ_1155	CI01000021	6183863	6186212	-	2349	2124	CI01000021_06182218_06243950;	intron:6184083-6185987,exon:6183863-6184083,;	c_c,T1_a,T1_b,T1_c,T3_a,T3_b,T7_c	3,4,4,4,2,5,2	25,20,4,8,14,9,14	sp|P46939|UTRO_HUMAN	Utrophin	OS=Homo	sapiens	GN=UTRN	PE=1	SV=2//0
cid_circ_1156	CI01000021	6199373	6207736	-	8363	7775	CI01000021_06182218_06243950;	intron:6201268-6207599,intron:6199439-6200883,;	c_b,c_c,T1_c,T3_a	3,3,3,4	17,27,3,10	sp|P46939|UTRO_HUMAN	Utrophin	OS=Homo	sapiens	GN=UTRN	PE=1	SV=2//0
cid_circ_1157	CI01000021	6207599	6215864	-	8265	8016	CI01000021_06182218_06243950;	intron:6207736-6215752,;	c_a,c_b,c_c,T1_a,T3_a,T3_b,T3_c,T5_a,T5_b,T5_c,T7_a,T7_b,T7_c	17,18,26,4,11,20,6,8,7,5,7,6,10	6,7,5,2,0,4,8,0,0,1,2,0,3	sp|P46939|UTRO_HUMAN	Utrophin	OS=Homo	sapiens	GN=UTRN	PE=1	SV=2//0
cid_circ_1158	CI01000021	6215752	6220973	-	5221	5109	CI01000021_06182218_06243950;	intron:6215864-6220806,exon:6220806-6220973,;	c_a,c_b,T1_a,T1_b,T3_a,T3_b,T3_c	11,4,3,9,11,3,2	7,17,4,6,16,13,14	sp|P46939|UTRO_HUMAN	Utrophin	OS=Homo	sapiens	GN=UTRN	PE=1	SV=2//0
cid_circ_1159	CI01000021	6258992	6261753	-	2761	173	CI01000021_06258993_06262409;	exon:6261580-6261753,;	c_a,c_b,c_c,T1_a,T1_b,T1_c,T3_a,T3_b,T3_c,T5_a,T5_b,T5_c,T7_a,T7_b,T7_c	4,4,11,13,10,6,12,11,7,5,2,10,11,4,10	4,3,1,0,2,0,0,2,14,2,0,6,2,0,2	sp|P46939|UTRO_HUMAN	Utrophin	OS=Homo	sapiens	GN=UTRN	PE=1	SV=2//6.20305e-50
cid_circ_1160	CI01000021	6333253	6334892	-	1639	1468	CI01000021_06310563_06348487;	exon:6333253-6333436,intron:6333436-6334721,;	c_a,c_b,c_c,T1_a,T1_b,T1_c,T3_a,T3_b,T3_c,T5_a,T5_b,T5_c,T7_a,T7_b,T7_c	15,12,6,13,6,11,9,37,16,8,6,22,18,5,2	25,3,7,11,0,3,2,13,18,5,0,4,9,4,14	sp|P46939|UTRO_HUMAN	Utrophin	OS=Homo	sapiens	GN=UTRN	PE=1	SV=2//0
cid_circ_1161	CI01000021	6413564	6414006	+	442	442	--	--	c_a,c_c,T1_b,T3_b,T3_c,T5_a,T7_a	2,2,2,3,3,2,2	0,2,2,1,11,0,0	--
cid_circ_1162	CI01000021	6746517	6751874	+	5357	1998	CI01000021_06746518_06768316;	exon:6746517-6746772,intron:6749941-6751200,intron:6751299-6751783,;	c_a,T1_b,T3_a,T5_c,T7_c	4,2,5,2,2	11,4,12,13,5	sp|Q812E0|CPEB2_MOUSE	Cytoplasmic	polyadenylation	element-binding	protein	2	OS=Mus	musculus	GN=Cpeb2	PE=1	SV=1//2.53938e-22
cid_circ_1163	CI01000021	6943018	6943353	+	335	335	--	--	c_c,T1_b,T1_c,T5_c,T7_a	6,2,4,2,2	0,0,0,0,0	--
cid_circ_1164	CI01000021	6944240	6944628	+	388	388	--	--	T1_b,T1_c,T7_a	2,2,7	2,0,0	--
cid_circ_1165	CI01000023	275967	276785	+	818	818	--	--	c_b,c_c,T1_a,T1_b,T7_a	4,2,2,4,3	0,0,0,0,0	--
cid_circ_1166	CI01000023	275967	278027	+	2060	2060	--	--	c_a,T1_a,T1_b,T3_c,T5_a,T5_c,T7_a	5,7,3,4,3,2,8	0,0,0,0,0,0,0	--
cid_circ_1167	CI01000023	285875	287517	+	1642	1253	CI01000023_00285850_00288676;	intron:286116-287369,;	c_a,c_b,c_c,T1_a,T1_b,T1_c,T3_a,T3_b,T3_c,T5_c,T7_a,T7_b,T7_c	6,11,18,10,2,3,6,4,3,5,4,2,4	12,4,11,0,1,0,2,7,11,4,5,2,13	sp|A4F5G6|RFOX2_XENLA	RNA	binding	protein	fox-1	homolog	2	OS=Xenopus	laevis	GN=rbfox2	PE=1	SV=1//6.18126e-24
cid_circ_1168	CI01000024	1309309	1314415	+	5106	3754	CI01000024_01289960_01316508;	intron:1312415-1314260,intron:1309467-1311376,;	c_a,c_b,T1_a,T1_b,T3_a	6,4,3,2,3	19,14,9,6,5	sp|Q62784|INP4A_RAT	Type	I	inositol	3,4-bisphosphate	4-phosphatase	OS=Rattus	norvegicus	GN=Inpp4a	PE=1	SV=1//0
cid_circ_1169	CI01000024	173856	174117	-	261	243	CI01000024_00171018_00176868;	exon:173856-174099,;	c_a,T1_b,T1_c,T5_c,T7_a	6,2,2,3,6	7,5,1,1,6	sp|Q80WQ9|ZBED4_MOUSE	Zinc	finger	BED	domain-containing	protein	4	OS=Mus	musculus	GN=Zbed4	PE=2	SV=1//1.6976e-16
cid_circ_1170	CI01000024	1856264	1858716	-	2452	167	CI01000024_01854695_01861662;	exon:1858549-1858716,;	c_a,c_b,c_c,T1_a,T1_b,T1_c,T3_a,T3_b,T3_c,T5_a,T5_b,T5_c,T7_a,T7_b,T7_c	6,12,16,27,6,12,16,7,10,26,8,10,23,2,25	5,8,5,0,2,3,3,2,0,5,6,3,9,0,3	sp|Q8N490|PNKD_HUMAN	Probable	hydrolase	PNKD	OS=Homo	sapiens	GN=PNKD	PE=1	SV=2//2.32951e-116
cid_circ_1171	CI01000024	1859844	1860621	-	777	404	CI01000024_01854695_01861662;	intron:1859903-1860307,;	c_a,T3_b,T3_c,T5_c	5,2,2,2	11,3,4,7	sp|Q8N490|PNKD_HUMAN	Probable	hydrolase	PNKD	OS=Homo	sapiens	GN=PNKD	PE=1	SV=2//2.32951e-116
cid_circ_1172	CI01000024	2100264	2100593	+	329	329	--	--	c_c,T1_a,T1_b,T3_a,T3_c,T7_c	4,2,9,7,4,2	0,0,0,0,0,0	--
cid_circ_1173	CI01000024	2131232	2133082	-	1850	1850	--	--	c_a,c_b,c_c,T1_a,T1_b,T3_a,T3_b,T3_c,T5_a,T5_b,T5_c,T7_a,T7_b,T7_c	13,8,5,7,15,5,22,11,9,6,17,13,2,5	12,2,5,1,0,7,6,8,1,2,5,9,5,0	--
cid_circ_1174	CI01000024	2296585	2297553	+	968	968	--	--	c_a,T1_a,T3_c	5,3,3	0,3,0	--
cid_circ_1175	CI01000024	2372810	2373042	+	232	232	CI01000024_02357319_02399357;	exon:2372810-2373042,;	c_a,c_b,c_c,T1_a,T1_c,T3_b,T5_a,T5_b,T5_c,T7_a,T7_c	12,5,2,2,6,2,4,5,2,10,9	8,1,1,2,3,0,3,3,0,2,1	sp|Q9C0D5|TANC1_HUMAN	Protein	TANC1	OS=Homo	sapiens	GN=TANC1	PE=1	SV=3//7.87441e-08
cid_circ_1176	CI01000024	2422568	2422961	-	393	393	--	--	c_a,c_b,c_c,T1_b,T1_c,T3_c,T5_a,T5_b,T7_a,T7_c	7,3,2,2,7,8,4,2,3,7	0,0,0,0,0,0,0,0,0,0	--
cid_circ_1177	CI01000024	2434172	2438243	-	4071	3786	CI01000024_02421600_02456292;	intron:2437805-2438198,intron:2434313-2434586,intron:2434652-2437772,;	c_a,c_b,c_c,T1_a,T1_b,T3_a,T3_b,T3_c,T5_c,T7_a,T7_c	13,10,13,10,4,12,5,9,8,8,12	72,54,45,98,37,73,57,90,56,89,87	sp|Q9UIF8|BAZ2B_HUMAN	Bromodomain	adjacent	to	zinc	finger	domain	protein	2B	OS=Homo	sapiens	GN=BAZ2B	PE=1	SV=3//9.74506e-11
cid_circ_1178	CI01000024	2605141	2606524	-	1383	1383	--	--	c_c,T3_c,T7_c	3,5,3	0,0,0	--
cid_circ_1179	CI01000024	2700689	2701036	+	347	347	--	--	c_a,c_b,c_c,T1_a,T1_c,T3_a,T3_b,T3_c,T5_a,T5_b,T5_c,T7_a,T7_c	46,15,24,14,25,12,20,13,6,7,15,24,21	0,0,0,0,0,0,0,0,0,0,0,0,0	--
cid_circ_1180	CI01000024	289062	289348	+	286	286	--	--	c_a,c_b,c_c,T1_a,T1_b,T1_c,T3_a,T3_b,T3_c,T5_a,T5_b,T5_c,T7_a,T7_c	3,9,6,2,3,7,16,5,10,9,4,2,3,5	0,0,0,0,0,0,0,0,0,0,0,0,0,0	--
cid_circ_1181	CI01000024	289066	289348	+	282	282	--	--	c_a,T3_c,T7_c	2,3,7	0,0,0	--
cid_circ_1182	CI01000024	3111988	3112521	+	533	533	CI01000024_03073126_03117989;	intron:3112118-3113735,;	c_c,T5_a,T7_c	2,5,4	9,4,12	sp|Q98880|ACHA_DANRE	Acetylcholine	receptor	subunit	alpha	OS=Danio	rerio	GN=chrna1	PE=2	SV=1//0
cid_circ_1183	CI01000024	3516979	3518868	+	1889	1757	CI01000024_03516980_03521654;	exon:3518652-3518868,intron:3517111-3518652,;	c_c,T1_a,T3_a,T5_b,T7_a,T7_c	3,3,2,3,2,5	35,12,21,15,72,44	sp|O42204|ITM2B_CHICK	Integral	membrane	protein	2B	OS=Gallus	gallus	GN=ITM2B	PE=2	SV=1//6.51494e-105
cid_circ_1184	CI01000024	3516979	3519423	+	2444	1757	CI01000024_03516980_03521654;	intron:3517111-3518652,exon:3518652-3518868,;	c_a,c_c,T1_a,T1_b,T3_a,T3_c,T5_c,T7_b,T7_c	3,5,7,4,4,9,6,2,4	47,35,14,13,21,37,56,12,44	sp|O42204|ITM2B_CHICK	Integral	membrane	protein	2B	OS=Gallus	gallus	GN=ITM2B	PE=2	SV=1//6.51494e-105
cid_circ_1185	CI01000024	3518652	3519130	+	478	216	CI01000024_03516980_03521654;	exon:3518652-3518868,;	T1_b,T5_c,T7_c	3,2,6	4,14,5	sp|O42204|ITM2B_CHICK	Integral	membrane	protein	2B	OS=Gallus	gallus	GN=ITM2B	PE=2	SV=1//6.51494e-105
cid_circ_1186	CI01000024	3599405	3600437	-	1032	165	CI01000024_03593801_03622283;	exon:3600272-3600437,;	T3_a,T3_b,T5_b,T5_c	3,3,3,3	0,2,0,1	sp|Q920R0|ALS2_MOUSE	Alsin	OS=Mus	musculus	GN=Als2	PE=1	SV=3//0
cid_circ_1187	CI01000024	3605197	3606137	-	940	940	--	--	c_a,T1_b,T3_b	7,5,4	0,0,0	--
cid_circ_1188	CI01000024	362146	363600	+	1454	1170	CI01000024_00351389_00442757;	intron:362274-363444,;	c_b,c_c,T1_a,T3_b,T7_a	5,5,2,3,4	7,7,2,2,5	sp|Q8BXK8|AGAP1_MOUSE	Arf-GAP	with	GTPase,	ANK	repeat	and	PH	domain-containing	protein	1	OS=Mus	musculus	GN=Agap1	PE=2	SV=1//0
cid_circ_1189	CI01000024	3721043	3721779	+	736	736	--	--	c_a,c_b,c_c,T1_a,T1_b,T1_c,T3_a,T3_b,T3_c,T5_a,T5_b,T5_c,T7_a,T7_b,T7_c	36,13,18,24,12,3,14,15,11,22,14,9,21,4,30	1,3,0,0,0,0,0,0,0,0,0,0,0,0,0	--
cid_circ_1190	CI01000024	3753649	3754222	+	573	219	CI01000024_03734605_03757457;	exon:3754003-3754222,;	c_a,c_b,c_c,T1_a,T1_b,T1_c,T3_a,T3_b,T3_c,T5_b,T5_c,T7_c	6,7,5,3,5,2,6,4,10,2,2,2	2,1,5,6,2,2,3,6,4,1,0,3	sp|Q9Y2U5|M3K2_HUMAN	Mitogen-activated	protein	kinase	kinase	kinase	2	OS=Homo	sapiens	GN=MAP3K2	PE=1	SV=2//0
cid_circ_1191	CI01000024	3971480	3972109	-	629	185	CI01000024_03964560_03976364;	exon:3971480-3971665,;	c_a,c_b,c_c,T1_a,T1_b,T1_c,T3_a,T3_b,T3_c,T5_a,T5_b,T5_c,T7_a,T7_b,T7_c	115,109,93,171,98,58,73,94,106,80,44,86,130,36,129	8,11,14,11,8,3,7,6,3,6,5,8,11,1,10	sp|Q9H269|VPS16_HUMAN	Vacuolar	protein	sorting-associated	protein	16	homolog	OS=Homo	sapiens	GN=VPS16	PE=1	SV=2//0
cid_circ_1192	CI01000024	415571	418884	+	3313	454	CI01000024_00351389_00442757;	intron:418430-418661,exon:418661-418884,;	c_c,T1_a,T3_a,T3_b,T3_c,T7_a,T7_b,T7_c	3,3,5,3,6,8,2,7	7,3,4,1,2,4,6,7	sp|Q8BXK8|AGAP1_MOUSE	Arf-GAP	with	GTPase,	ANK	repeat	and	PH	domain-containing	protein	1	OS=Mus	musculus	GN=Agap1	PE=2	SV=1//0
cid_circ_1193	CI01000024	4273407	4274630	-	1223	311	CI01000024_04262881_04279056;	intron:4274175-4274486,;	c_a,c_b,c_c,T1_a,T1_b,T1_c,T3_a,T3_b,T3_c,T5_a,T5_b,T5_c,T7_a,T7_b,T7_c	22,11,17,21,17,8,7,20,26,9,4,20,25,7,22	14,9,6,11,4,8,4,9,14,13,6,18,22,7,11	sp|Q8BWR4|UBP40_MOUSE	Ubiquitin	carboxyl-terminal	hydrolase	40	OS=Mus	musculus	GN=Usp40	PE=1	SV=2//0
cid_circ_1194	CI01000024	4305984	4308507	-	2523	535	CI01000024_04306066_04310552;	exon:4305643-4306178,;	c_a,c_b,c_c,T1_a,T1_b,T1_c,T3_a,T3_b,T3_c,T5_a,T5_b,T5_c,T7_a,T7_b,T7_c	48,44,35,76,102,43,28,55,75,47,27,47,63,18,63	16,12,11,16,24,12,5,15,16,13,6,11,14,4,6	sp|Q5RF84|UB2G2_PONAB	Ubiquitin-conjugating	enzyme	E2	G2	OS=Pongo	abelii	GN=UBE2G2	PE=2	SV=1//1.08508e-47
cid_circ_1195	CI01000024	4483544	4484248	+	704	519	CI01000024_04479230_04489204;	intron:4483644-4484163,;	c_a,c_b,c_c,T1_a,T1_b,T1_c,T3_a,T3_b,T3_c,T5_b,T7_c	6,6,4,8,2,3,6,5,3,2,16	11,14,9,2,0,1,5,5,8,1,8	sp|Q6IP59|CTL2_XENLA	Choline	transporter-like	protein	2	OS=Xenopus	laevis	GN=slc44a2	PE=2	SV=1//0
cid_circ_1196	CI01000024	4743158	4744041	+	883	883	--	--	c_a,c_b,c_c,T1_a,T1_b,T1_c,T3_a,T3_b,T3_c,T5_a,T5_b,T5_c,T7_a,T7_b,T7_c	12,12,15,14,2,5,15,5,6,20,2,11,16,2,10	0,0,0,0,0,0,0,0,0,0,0,0,0,4,0	--
cid_circ_1197	CI01000024	4880082	4882052	-	1970	1970	--	--	c_b,T1_b,T3_a,T7_a	2,2,4,4	4,0,0,0	--
cid_circ_1198	CI01000024	5224472	5224954	+	482	172	CI01000024_05220105_05226994;	exon:5224472-5224644,;	c_c,T1_a,T3_a,T5_a	2,3,2,4	4,6,8,10	sp|Q5R1W4|TBA1B_PANTR	Tubulin	alpha-1B	chain	OS=Pan	troglodytes	GN=TUBA1B	PE=2	SV=1//1.37128e-09
cid_circ_1199	CI01000024	5443758	5445632	-	1874	1529	CI01000024_05422777_05445492;	intron:5443908-5445437,;	c_a,c_b,c_c,T1_a,T1_b,T1_c,T3_a,T3_b,T3_c,T5_a,T5_b,T5_c,T7_a,T7_b,T7_c	12,9,6,28,23,7,22,23,21,27,10,18,37,9,44	6,7,12,9,2,0,5,12,7,6,0,4,3,1,2	sp|O60296|TRAK2_HUMAN	Trafficking	kinesin-binding	protein	2	OS=Homo	sapiens	GN=TRAK2	PE=1	SV=2//0
cid_circ_1200	CI01000024	5464255	5464685	+	430	248	CI01000024_05459858_05465892;	exon:5464437-5464685,;	c_a,c_b,c_c,T1_a,T1_b,T1_c,T3_a,T3_b,T3_c,T5_a,T5_b,T5_c,T7_a,T7_b,T7_c	33,26,29,26,33,9,13,18,15,26,8,15,32,5,16	13,12,12,7,13,9,5,8,9,6,1,6,15,5,3	sp|Q8K4T3|STRAB_MOUSE	STE20-related	kinase	adapter	protein	beta	OS=Mus	musculus	GN=Stradb	PE=2	SV=1//4.32341e-89
cid_circ_1201	CI01000024	5482371	5486268	+	3897	3897	--	--	c_a,c_b,T1_a,T3_a,T5_a,T7_a	7,2,5,4,8,5	0,0,0,0,0,0	--
cid_circ_1202	CI01000024	5490370	5491853	+	1483	1397	CI01000024_05486129_05532506;	exon:5491510-5491853,intron:5490456-5491510,;	c_a,c_c,T7_a,T7_b	2,5,3,4	23,25,21,10	sp|Q6ZS30|NBEL1_HUMAN	Neurobeachin-like	protein	1	OS=Homo	sapiens	GN=NBEAL1	PE=2	SV=3//0
cid_circ_1203	CI01000024	5492492	5502590	+	10098	8788	CI01000024_05486129_05532506;	intron:5499643-5500776,intron:5501351-5501915,exon:5500776-5501351,intron:5492599-5494825,intron:5494909-5498777,intron:5502048-5502470,;	c_b,T1_b,T3_b,T3_c,T7_a	2,2,3,2,4	39,11,33,35,40	sp|Q6ZS30|NBEL1_HUMAN	Neurobeachin-like	protein	1	OS=Homo	sapiens	GN=NBEAL1	PE=2	SV=3//0
cid_circ_1204	CI01000024	5501915	5503700	+	1785	809	CI01000024_05486129_05532506;	exon:5503313-5503700,intron:5502048-5502470,;	c_a,T3_c,T5_a,T7_b	3,3,2,3	24,11,16,8	sp|Q6ZS30|NBEL1_HUMAN	Neurobeachin-like	protein	1	OS=Homo	sapiens	GN=NBEAL1	PE=2	SV=3//0
cid_circ_1205	CI01000024	5548875	5549645	+	770	770	--	--	c_a,T1_b,T3_b,T3_c,T7_a,T7_c	8,2,2,4,10,4	0,0,0,0,0,0	--
cid_circ_1206	CI01000024	6867040	6871064	-	4024	3885	CI01000024_06867041_06878399;	intron:6867179-6870856,exon:6870856-6871064,;	c_a,c_b,c_c,T1_a,T1_b,T3_a,T3_b,T3_c,T5_a,T5_c,T7_a,T7_b,T7_c	6,6,2,10,14,6,5,6,5,10,8,8,8	25,33,21,16,10,17,26,42,22,16,19,12,23	sp|Q99P72|RTN4_MOUSE	Reticulon-4	OS=Mus	musculus	GN=Rtn4	PE=1	SV=2//5.52958e-36
cid_circ_1207	CI01000024	7577098	7577932	-	834	834	--	--	c_b,T1_b,T3_a,T3_c,T5_a,T5_c,T7_a,T7_b,T7_c	2,6,3,7,2,11,15,9,19	0,0,0,0,0,0,0,0,0	--
cid_circ_1208	CI01000024	7594012	7594380	-	368	368	--	--	c_c,T1_a,T3_a,T3_c,T7_a,T7_c	3,2,3,4,10,10	0,0,0,0,0,0	--
cid_circ_1209	CI01000024	7594012	7594397	-	385	385	--	--	c_a,c_b,T1_b,T1_c,T3_b,T5_a,T5_b,T7_a,T7_c	4,6,3,2,6,2,4,5,4	0,0,0,0,0,0,0,0,0	--
cid_circ_1210	CI01000024	7618968	7619815	-	847	278	CI01000024_07604312_07619531;	intron:7619155-7619433,;	c_a,c_b,T1_a,T7_c	4,2,6,3	12,6,4,7	sp|P61132|SIAT6_PANTR	CMP-N-acetylneuraminate-beta-1,4-galactoside	alpha-2,3-sialyltransferase	OS=Pan	troglodytes	GN=ST3GAL3	PE=2	SV=1//2.55183e-115
cid_circ_1211	CI01000024	7618968	7623222	-	4254	465	CI01000024_07604312_07619531;	exon:7618968-7619155,intron:7619155-7619433,;	c_a,c_b,c_c,T1_c,T3_a,T3_b,T5_c	11,10,2,2,7,3,3	12,6,7,7,9,10,4	sp|P61132|SIAT6_PANTR	CMP-N-acetylneuraminate-beta-1,4-galactoside	alpha-2,3-sialyltransferase	OS=Pan	troglodytes	GN=ST3GAL3	PE=2	SV=1//2.55183e-115
cid_circ_1212	CI01000024	7633856	7645365	-	11509	11509	--	--	c_a,c_b,c_c,T1_a,T1_b,T1_c,T3_a,T3_b,T3_c,T5_c,T7_a,T7_c	13,8,4,14,12,9,14,11,8,15,14,12	0,0,0,0,0,0,0,0,0,0,0,0	--
cid_circ_1213	CI01000024	7677763	7678259	-	496	182	CI01000024_07672858_07695341;	exon:7678077-7678259,;	c_c,T1_a,T3_c,T7_a	2,3,6,3	0,8,2,1	sp|Q5RD88|KDM4A_PONAB	Lysine-specific	demethylase	4A	OS=Pongo	abelii	GN=KDM4A	PE=2	SV=1//0
cid_circ_1214	CI01000024	7691606	7692039	-	433	194	CI01000024_07672858_07695341;	exon:7691606-7691800,;	c_a,c_b,c_c,T1_a,T1_b,T1_c,T3_a,T3_b,T3_c,T5_a,T5_b,T5_c,T7_a,T7_b,T7_c	116,81,105,102,7,89,57,92,74,44,11,78,130,21,42	40,29,21,21,0,11,20,15,17,7,4,14,46,3,13	sp|Q5RD88|KDM4A_PONAB	Lysine-specific	demethylase	4A	OS=Pongo	abelii	GN=KDM4A	PE=2	SV=1//0
cid_circ_1215	CI01000024	769516	770238	-	722	722	CI01000024_00766380_00783144;	exon:769516-770238,;	c_a,c_b,c_c,T1_a,T1_b,T1_c,T3_b,T3_c,T5_a,T5_c,T7_a,T7_c	4,5,4,5,9,3,7,10,4,5,25,17	98,100,62,41,69,47,77,158,56,84,139,146	sp|O43639|NCK2_HUMAN	Cytoplasmic	protein	NCK2	OS=Homo	sapiens	GN=NCK2	PE=1	SV=2//1.40893e-40
cid_circ_1216	CI01000024	7827458	7832291	-	4833	4545	CI01000024_07697986_07832289;	intron:7827600-7832145,;	c_a,T5_a,T5_c,T7_a	2,3,2,5	0,1,0,2	sp|A4IFW2|PTPRF_DANRE	Receptor-type	tyrosine-protein	phosphatase	F	OS=Danio	rerio	GN=ptprf	PE=2	SV=1//0
cid_circ_1217	CI01000024	8184264	8184749	-	485	265	CI01000024_08161023_08259943;	exon:8184484-8184749,;	T1_a,T5_c,T7_b,T7_c	3,4,2,2	2,2,0,1	sp|Q5T011|SZT2_HUMAN	Protein	SZT2	OS=Homo	sapiens	GN=SZT2	PE=1	SV=3//0
cid_circ_1218	CI01000024	8198925	8199619	-	694	444	CI01000024_08161023_08259943;	exon:8198925-8199117,exon:8199442-8199694,;	c_b,c_c,T1_a,T1_b,T1_c,T3_a,T3_b,T3_c,T5_a,T5_b,T5_c,T7_a	2,2,7,4,4,3,4,3,10,4,5,9	3,1,8,5,0,0,7,3,6,3,1,3	sp|Q5T011|SZT2_HUMAN	Protein	SZT2	OS=Homo	sapiens	GN=SZT2	PE=1	SV=3//0
cid_circ_1219	CI01000024	8255122	8256531	-	1409	1145	CI01000024_08161023_08259943;	intron:8255618-8256360,exon:8255386-8255618,exon:8256360-8256531,;	c_b,c_c,T1_a,T1_c,T3_a,T3_b,T7_c	58,108,31,27,2,3,65	39,62,33,18,5,0,21	sp|Q5T011|SZT2_HUMAN	Protein	SZT2	OS=Homo	sapiens	GN=SZT2	PE=1	SV=3//0
cid_circ_1220	CI01000024	8258811	8260973	-	2162	160	CI01000024_08260814_08264845;	exon:8260813-8260973,;	c_a,c_c,T1_b,T3_a	3,10,2,4	14,2,7,2	sp|A2A9C3|SZT2_MOUSE	Protein	SZT2	OS=Mus	musculus	GN=Szt2	PE=1	SV=1//1.85522e-92
cid_circ_1221	CI01000024	8259836	8260973	-	1137	160	CI01000024_08260814_08264845;	exon:8260813-8260973,;	c_a,c_b,c_c,T1_a,T1_b,T1_c,T3_a,T3_b,T3_c,T5_a,T5_b,T5_c,T7_a,T7_b,T7_c	140,111,114,123,152,81,85,90,117,69,71,122,196,49,130	10,3,2,0,3,6,2,1,0,0,0,1,3,0,2	sp|A2A9C3|SZT2_MOUSE	Protein	SZT2	OS=Mus	musculus	GN=Szt2	PE=1	SV=1//1.85522e-92
cid_circ_1222	CI01000024	8296282	8299281	-	2999	2703	CI01000024_08292984_08380058;	intron:8296442-8299145,;	c_a,T1_a,T1_b,T5_c	2,4,2,7	23,9,2,9	sp|P41778|PBX1_MOUSE	Pre-B-cell	leukemia	transcription	factor	1	OS=Mus	musculus	GN=Pbx1	PE=1	SV=2//0
cid_circ_1223	CI01000024	8485687	8486888	+	1201	1201	--	--	c_a,c_b,c_c,T1_a,T1_b,T1_c,T3_a,T3_b,T3_c,T5_a,T5_b,T7_a,T7_b,T7_c	6,20,17,4,3,3,4,4,18,5,4,11,7,2	21,2,4,5,0,0,3,0,12,8,0,6,8,0	--
cid_circ_1224	CI01000025	75244	79135	-	3891	2338	CI01000025_00071645_00086196;	intron:77649-78922,intron:76347-76752,intron:76848-77508,;	c_a,c_b,T1_b,T7_a,T7_c	7,2,7,2,6	60,23,26,66,62	sp|O15063|K0355_HUMAN	Uncharacterized	protein	KIAA0355	OS=Homo	sapiens	GN=KIAA0355	PE=1	SV=2//3.97461e-22
cid_circ_1225	CI01000026	10658861	10659327	-	466	460	CI01000026_10658906_10667378;	exon:10658573-10659033,;	T5_b,T5_c,T7_a	2,2,8	0,2,2	sp|Q9IBD0|CELF1_DANRE	CUGBP	Elav-like	family	member	1	OS=Danio	rerio	GN=celf1	PE=1	SV=1//1.68965e-64
cid_circ_1226	CI01000026	10664108	10664826	-	718	638	CI01000026_10658906_10667378;	intron:10664270-10664746,exon:10664108-10664270,;	c_a,c_b,c_c,T1_a,T1_b,T1_c,T3_a,T3_b,T3_c,T5_a,T5_b,T5_c,T7_a,T7_b,T7_c	79,72,107,32,43,20,18,24,24,14,10,40,42,5,44	21,13,21,7,3,12,5,2,1,4,2,10,4,1,12	sp|Q9IBD0|CELF1_DANRE	CUGBP	Elav-like	family	member	1	OS=Danio	rerio	GN=celf1	PE=1	SV=1//1.68965e-64
cid_circ_1227	CI01000026	10881863	10882121	-	258	258	--	--	c_b,T3_b,T5_c,T7_c	5,2,6,4	0,1,0,0	--
cid_circ_1228	CI01000026	1094286	1096098	+	1812	1572	CI01000026_01090877_01106876;	intron:1095296-1095841,exon:1095841-1096098,exon:1094286-1094505,intron:1094505-1095056,;	c_a,T1_a,T1_b,T3_a,T3_c,T7_c	4,2,7,4,5,3	6,12,5,0,7,15	sp|Q5M868|GBA2_RAT	Non-lysosomal	glucosylceramidase	OS=Rattus	norvegicus	GN=Gba2	PE=2	SV=2//0
cid_circ_1229	CI01000026	11030571	11033772	+	3201	194	CI01000026_11032284_11063044;	exon:11033578-11033772,;	c_a,c_b,c_c,T1_b,T3_a,T3_b,T3_c,T5_b,T5_c,T7_a,T7_b,T7_c	5,7,8,3,3,6,18,2,4,8,2,14	9,18,17,10,9,2,22,8,8,4,4,6	sp|Q80UP3|DGKZ_MOUSE	Diacylglycerol	kinase	zeta	OS=Mus	musculus	GN=Dgkz	PE=1	SV=2//3.07053e-08
cid_circ_1230	CI01000026	11033434	11033772	+	338	194	CI01000026_11032284_11063044;	exon:11033578-11033772,;	c_a,c_c,T3_c,T7_a,T7_c	3,2,2,5,3	7,12,8,3,6	sp|Q80UP3|DGKZ_MOUSE	Diacylglycerol	kinase	zeta	OS=Mus	musculus	GN=Dgkz	PE=1	SV=2//3.07053e-08
cid_circ_1231	CI01000026	11136785	11138022	-	1237	893	CI01000026_11123998_11200321;	intron:11137018-11137911,;	c_a,c_b,c_c,T1_a,T1_b,T3_b,T5_a,T5_b,T5_c,T7_a,T7_c	12,9,8,2,6,8,4,8,15,6,5	7,6,6,2,6,8,5,4,0,5,1	sp|Q9C0C7|AMRA1_HUMAN	Activating	molecule	in	BECN1-regulated	autophagy	protein	1	OS=Homo	sapiens	GN=AMBRA1	PE=1	SV=2//0
cid_circ_1232	CI01000026	11159931	11161412	-	1481	1137	CI01000026_11123998_11200321;	intron:11160086-11161223,;	T1_b,T3_b,T5_c,T7_b,T7_c	4,2,2,2,2	0,10,9,0,2	sp|Q9C0C7|AMRA1_HUMAN	Activating	molecule	in	BECN1-regulated	autophagy	protein	1	OS=Homo	sapiens	GN=AMBRA1	PE=1	SV=2//0
cid_circ_1233	CI01000026	11439985	11440918	+	933	519	CI01000026_11436071_11446054;	intron:11440126-11440645,;	c_b,T7_b,T7_c	3,2,6	17,5,10	sp|Q92628|K0232_HUMAN	Uncharacterized	protein	KIAA0232	OS=Homo	sapiens	GN=KIAA0232	PE=1	SV=5//0
cid_circ_1234	CI01000026	11465201	11465740	+	539	337	CI01000026_11456632_11473446;	intron:11465320-11465657,;	c_a,c_c,T1_c,T3_b,T5_c,T7_a,T7_b,T7_c	7,3,5,2,3,7,2,3	6,6,1,6,0,7,1,1	sp|Q5CD77|TBC14_RAT	TBC1	domain	family	member	14	OS=Rattus	norvegicus	GN=Tbc1d14	PE=2	SV=2//0
cid_circ_1235	CI01000026	12057681	12058441	-	760	760	--	--	c_a,c_c,T1_a,T3_a	4,2,6,5	4,3,0,0	--
cid_circ_1236	CI01000026	12094315	12097456	+	3141	1775	CI01000026_12094316_12125431;	intron:12094388-12096163,;	c_a,c_b,T1_b,T3_c,T5_c,T7_a	3,4,5,8,3,3	10,3,0,11,2,10	sp|Q9JIT0|LMBR1_MOUSE	Limb	region	1	protein	OS=Mus	musculus	GN=Lmbr1	PE=2	SV=1//0
cid_circ_1237	CI01000026	12102681	12104673	+	1992	1385	CI01000026_12094316_12125431;	intron:12103062-12104447,;	c_c,T1_b,T1_c,T5_c,T7_a,T7_c	3,6,2,3,2,2	6,0,8,5,14,2	sp|Q9JIT0|LMBR1_MOUSE	Limb	region	1	protein	OS=Mus	musculus	GN=Lmbr1	PE=2	SV=1//0
cid_circ_1238	CI01000026	12118323	12125467	+	7144	6440	CI01000026_12094316_12125431;	intron:12119149-12124927,intron:12118676-12119082,intron:12125089-12125345,;	T1_b,T3_c,T5_a,T7_a	3,6,3,2	4,18,5,9	sp|Q9JIT0|LMBR1_MOUSE	Limb	region	1	protein	OS=Mus	musculus	GN=Lmbr1	PE=2	SV=1//0
cid_circ_1239	CI01000026	12124927	12125467	+	540	540	--	--	c_a,c_b,c_c,T1_b,T1_c,T3_b,T5_a,T5_b,T5_c,T7_a,T7_b,T7_c	3,7,11,7,5,8,4,5,8,5,4,2	15,5,12,0,1,2,3,4,4,1,0,0	--
cid_circ_1240	CI01000026	12220024	12221516	-	1492	1403	CI01000026_12220025_12255410;	exon:12221351-12221516,intron:12220113-12221351,;	c_b,c_c,T1_c,T3_c,T5_b,T7_a,T7_c	3,4,4,2,4,5,5	2,3,0,1,2,0,2	sp|Q9CXK9|RBM33_MOUSE	RNA-binding	protein	33	OS=Mus	musculus	GN=Rbm33	PE=1	SV=2//1.04023e-12
cid_circ_1241	CI01000026	12220024	12226469	-	6445	5755	CI01000026_12220025_12255410;	intron:12220113-12221351,intron:12223888-12226304,exon:12221351-12221516,intron:12221516-12223452,;	c_b,T1_a,T3_a,T3_c,T5_b,T5_c,T7_a,T7_c	2,4,3,8,6,2,4,3	17,13,11,16,5,5,8,26	sp|Q9CXK9|RBM33_MOUSE	RNA-binding	protein	33	OS=Mus	musculus	GN=Rbm33	PE=1	SV=2//1.04023e-12
cid_circ_1242	CI01000026	12246028	12246318	-	290	290	--	--	T5_a,T5_b,T7_a,T7_c	2,4,4,2	0,0,0,0	--
cid_circ_1243	CI01000026	12501348	12503643	+	2295	330	CI01000026_12486292_12534245;	exon:12501703-12502033,;	c_a,c_c,T1_a,T1_b,T5_a,T5_b,T5_c,T7_a	3,9,7,4,3,3,5,3	29,42,13,17,9,8,43,19	sp|Q4H4B6|SCRIB_DANRE	Protein	scribble	homolog	OS=Danio	rerio	GN=scrib	PE=1	SV=1//2.49562e-18
cid_circ_1244	CI01000026	12517743	12519261	+	1518	1518	--	--	c_a,c_b,c_c,T3_a,T3_b,T3_c,T5_c	16,3,6,2,3,2,10	3,1,3,0,0,3,0	--
cid_circ_1245	CI01000026	12524007	12524364	+	357	357	--	--	c_c,T1_b,T3_c,T5_c	5,3,2,2	2,1,2,0	--
cid_circ_1246	CI01000026	13033621	13034734	-	1113	262	CI01000026_13033698_13034704;	exon:13033624-13033886,;	c_a,c_b,T1_b,T3_b,T5_a,T5_c,T7_a,T7_c	3,3,2,7,2,5,3,2	11,5,3,6,3,10,7,3	sp|Q2HJ94|DNJA2_BOVIN	DnaJ	homolog	subfamily	A	member	2	OS=Bos	taurus	GN=DNAJA2	PE=2	SV=1//3.31709e-73
cid_circ_1247	CI01000026	13082117	13087492	-	5375	1167	CI01000026_13082079_13210565;	intron:13082235-13083402,;	c_a,c_b,c_c,T1_a,T1_b,T1_c,T3_a,T3_b,T3_c,T5_a,T5_b,T5_c,T7_a,T7_b,T7_c	90,76,70,102,44,78,41,93,20,54,51,71,75,9,111	4,5,1,3,0,0,2,2,11,1,6,11,0,1,1	sp|Q8TB96|TIP_HUMAN	T-cell	immunomodulatory	protein	OS=Homo	sapiens	GN=ITFG1	PE=1	SV=1//0
cid_circ_1248	CI01000026	13099817	13120466	-	20649	17790	CI01000026_13082079_13210565;	intron:13099896-13108205,intron:13108249-13117730,;	c_b,T3_a,T3_b	4,5,5	18,8,13	sp|Q8TB96|TIP_HUMAN	T-cell	immunomodulatory	protein	OS=Homo	sapiens	GN=ITFG1	PE=1	SV=1//0
cid_circ_1249	CI01000026	13108205	13120466	-	12261	12111	CI01000026_13082079_13210565;	intron:13108249-13117730,exon:13120312-13120466,intron:13117836-13120312,;	c_a,T1_a,T3_b,T3_c,T5_b,T5_c	6,4,2,3,3,3	14,17,12,38,6,12	sp|Q8TB96|TIP_HUMAN	T-cell	immunomodulatory	protein	OS=Homo	sapiens	GN=ITFG1	PE=1	SV=1//0
cid_circ_1250	CI01000026	13117730	13120466	-	2736	2476	CI01000026_13082079_13210565;	intron:13117836-13120312,;	c_a,c_b,c_c,T1_a,T1_b,T1_c,T3_a,T3_b,T3_c,T5_a,T5_b,T5_c,T7_a,T7_b,T7_c	56,57,49,25,33,23,31,48,38,20,17,49,74,12,26	8,2,3,2,0,0,2,0,10,1,3,5,2,1,3	sp|Q8TB96|TIP_HUMAN	T-cell	immunomodulatory	protein	OS=Homo	sapiens	GN=ITFG1	PE=1	SV=1//0
cid_circ_1251	CI01000026	13213144	13223574	+	10430	4550	CI01000026_13218786_13290069;	intron:13218924-13223474,;	c_a,c_b,T1_a,T3_a,T7_a,T7_c	2,3,4,3,2,2	2,0,0,2,0,2	sp|Q7TSH2|KPBB_MOUSE	Phosphorylase	b	kinase	regulatory	subunit	beta	OS=Mus	musculus	GN=Phkb	PE=1	SV=1//0
cid_circ_1252	CI01000026	13218785	13223574	+	4789	4550	CI01000026_13218786_13290069;	intron:13218924-13223474,;	c_a,T1_a,T1_b,T3_b,T7_a,T7_c	2,3,3,5,3,2	2,0,3,4,0,2	sp|Q7TSH2|KPBB_MOUSE	Phosphorylase	b	kinase	regulatory	subunit	beta	OS=Mus	musculus	GN=Phkb	PE=1	SV=1//0
cid_circ_1253	CI01000026	13253466	13254973	+	1507	1412	CI01000026_13218786_13290069;	exon:13253466-13253625,intron:13253625-13254878,;	c_a,c_b,c_c,T1_a,T1_b,T1_c,T3_a,T3_b,T3_c,T5_a,T5_b,T5_c,T7_a,T7_b,T7_c	114,73,145,67,63,37,73,66,88,55,16,85,117,18,63	22,16,32,10,3,5,32,7,14,7,8,8,22,9,25	sp|Q7TSH2|KPBB_MOUSE	Phosphorylase	b	kinase	regulatory	subunit	beta	OS=Mus	musculus	GN=Phkb	PE=1	SV=1//0
cid_circ_1254	CI01000026	13285423	13287736	+	2313	1927	CI01000026_13218786_13290069;	intron:13285514-13287238,exon:13287238-13287441,;	c_a,c_b,c_c,T1_b,T1_c,T3_a,T3_b,T3_c,T5_a,T5_b,T5_c,T7_a,T7_b,T7_c	6,7,16,16,15,7,6,4,7,3,3,13,2,15	3,2,4,4,6,5,5,6,3,1,3,12,1,6	sp|Q7TSH2|KPBB_MOUSE	Phosphorylase	b	kinase	regulatory	subunit	beta	OS=Mus	musculus	GN=Phkb	PE=1	SV=1//0
cid_circ_1255	CI01000026	13288534	13289209	+	675	675	--	--	c_a,c_b,c_c,T1_a,T1_b,T1_c,T3_a,T3_b,T3_c,T5_a,T5_b,T5_c,T7_a,T7_b,T7_c	1.07078e+52	0,0,0,0,0,0,0,0,0,0,0,0,0,0,0	--
cid_circ_1256	CI01000026	1356157	1357090	+	933	272	CI01000026_01354575_01360934;	intron:1356659-1356931,;	c_a,c_b,T3_b,T5_c	5,2,2,3	12,9,0,4	sp|Q568K5|NAA40_DANRE	N-alpha-acetyltransferase	40	OS=Danio	rerio	GN=naa40	PE=2	SV=1//2.79923e-129
cid_circ_1257	CI01000026	1380514	1380683	+	169	169	--	--	c_a,T1_a,T1_b,T1_c,T3_a,T3_c,T5_a,T5_c,T7_a,T7_b,T7_c	11,2,5,4,7,4,3,7,7,9,3	0,0,0,0,0,0,0,0,0,1,0	--
cid_circ_1258	CI01000026	1408983	1410546	+	1563	1563	--	--	c_b,c_c,T3_b,T5_a,T5_c,T7_a,T7_b,T7_c	2,2,2,2,2,12,4,4	1,0,5,4,7,2,2,0	--
cid_circ_1259	CI01000026	14690063	14690693	+	630	630	--	--	c_c,T3_b,T3_c,T5_a	2,10,6,2	0,0,0,0	--
cid_circ_1260	CI01000026	14735510	14736826	-	1316	231	CI01000026_14720591_14737569;	exon:14735510-14735741,;	c_a,c_b,T1_b,T3_c,T5_b	3,5,2,2,2	23,16,1,13,3	sp|O43237|DC1L2_HUMAN	Cytoplasmic	dynein	1	light	intermediate	chain	2	OS=Homo	sapiens	GN=DYNC1LI2	PE=1	SV=1//0
cid_circ_1261	CI01000026	1479115	1479675	+	560	166	CI01000026_01479116_01511199;	exon:1479115-1479281,;	c_a,c_b,c_c,T1_a,T1_b,T1_c,T3_a,T3_b,T3_c,T5_a,T5_b,T5_c,T7_a,T7_b,T7_c	7,7,4,6,5,7,11,21,5,12,10,2,17,4,19	0,3,1,0,0,0,0,1,2,4,4,7,7,2,2	sp|A6H5Z3|EXC6B_MOUSE	Exocyst	complex	component	6B	OS=Mus	musculus	GN=Exoc6b	PE=2	SV=1//7.64377e-10
cid_circ_1262	CI01000026	1479115	1480401	+	1286	846	CI01000026_01479116_01511199;	intron:1479675-1480355,exon:1479115-1479281,;	c_a,T3_a,T3_b,T5_a,T5_c,T7_a	3,2,3,4,2,4	2,6,3,6,9,11	sp|A6H5Z3|EXC6B_MOUSE	Exocyst	complex	component	6B	OS=Mus	musculus	GN=Exoc6b	PE=2	SV=1//7.64377e-10
cid_circ_1263	CI01000026	1479115	1482441	+	3326	1051	CI01000026_01479116_01511199;	exon:1479115-1479281,exon:1482236-1482441,intron:1479675-1480355,;	c_a,c_b,c_c,T1_a,T3_a,T7_a,T7_c	3,4,3,2,3,3,2	6,13,7,5,6,15,6	sp|A6H5Z3|EXC6B_MOUSE	Exocyst	complex	component	6B	OS=Mus	musculus	GN=Exoc6b	PE=2	SV=1//7.64377e-10
cid_circ_1264	CI01000026	1493582	1496914	+	3332	3332	--	--	c_a,T1_b,T1_c,T3_a,T3_c,T5_c,T7_c	3,2,2,6,2,3,6	4,0,5,13,8,0,0	--
cid_circ_1265	CI01000026	1519585	1522857	+	3272	180	CI01000026_01516754_01566669;	exon:1522677-1522857,;	c_a,c_b,T1_b,T3_a,T3_b,T7_a,T7_c	8,5,2,2,3,4,6	2,0,2,7,0,0,2	sp|Q9Y2D4|EXC6B_HUMAN	Exocyst	complex	component	6B	OS=Homo	sapiens	GN=EXOC6B	PE=1	SV=3//2.42699e-11
cid_circ_1266	CI01000026	1533577	1536526	+	2949	2289	CI01000026_01516754_01566669;	intron:1536105-1536452,intron:1533719-1535661,;	c_a,c_c,T3_a,T3_c,T5_b,T5_c,T7_a,T7_c	8,2,3,2,7,2,2,10	5,3,4,9,0,6,6,7	sp|Q9Y2D4|EXC6B_HUMAN	Exocyst	complex	component	6B	OS=Homo	sapiens	GN=EXOC6B	PE=1	SV=3//2.42699e-11
cid_circ_1267	CI01000026	16656249	16657693	-	1444	979	CI01000026_16645459_16698069;	intron:16656556-16657535,;	c_a,c_b,T1_c,T5_a	10,3,3,3	5,8,7,5	sp|Q765P7|MTSSL_HUMAN	MTSS1-like	protein	OS=Homo	sapiens	GN=MTSS1L	PE=1	SV=1//5.92641e-16
cid_circ_1268	CI01000026	16837525	16839609	-	2084	2084	--	--	c_a,c_b,c_c,T1_a,T1_b,T1_c,T3_a,T3_b,T3_c,T5_a,T5_c,T7_a,T7_c	16,10,5,12,9,5,6,6,9,5,8,5,4	0,0,0,0,0,0,0,0,0,0,0,0,0	--
cid_circ_1269	CI01000026	17037604	17038844	+	1240	766	CI01000026_17035640_17044573;	intron:17037993-17038759,;	c_a,c_b,c_c,T1_a,T1_c,T3_b,T3_c,T5_b,T5_c,T7_a,T7_b,T7_c	22,14,30,12,3,6,6,3,4,10,2,2	17,22,10,24,11,25,21,8,16,29,3,20	sp|P97742|CPT1A_MOUSE	Carnitine	O-palmitoyltransferase	1,	liver	isoform	OS=Mus	musculus	GN=Cpt1a	PE=1	SV=4//0
cid_circ_1270	CI01000026	17146755	17147992	+	1237	1237	--	--	T1_a,T1_c,T3_a,T3_c,T5_a,T5_b,T5_c,T7_a	5,11,2,2,2,3,3,6	0,0,0,0,0,0,0,0	--
cid_circ_1271	CI01000026	1855671	1859465	-	3794	3319	CI01000026_01855346_01933699;	intron:1856929-1858318,intron:1858491-1859365,intron:1855459-1856515,;	c_a,c_c,T3_b,T7_c	3,2,5,5	16,16,10,15	sp|O75923|DYSF_HUMAN	Dysferlin	OS=Homo	sapiens	GN=DYSF	PE=1	SV=1//1.19059e-59
cid_circ_1272	CI01000026	2104692	2112827	+	8135	7057	CI01000026_02097643_02120853;	intron:2105206-2112263,;	c_a,c_b,c_c,T1_b,T1_c,T3_c,T5_a,T5_c,T7_a	6,5,4,2,2,4,2,6,4	23,21,14,9,9,19,7,8,20	sp|Q13613|MTMR1_HUMAN	Myotubularin-related	protein	1	OS=Homo	sapiens	GN=MTMR1	PE=1	SV=4//0
cid_circ_1273	CI01000026	2112263	2112827	+	564	564	--	--	c_a,c_b,c_c,T1_a,T1_b,T1_c,T3_a,T3_b,T3_c,T5_a,T5_c,T7_a,T7_b,T7_c	11,9,14,26,12,11,22,12,13,3,12,4,6,20	0,1,0,0,0,0,0,0,0,0,0,0,0,0	--
cid_circ_1274	CI01000026	2187527	2187993	+	466	466	--	--	c_a,c_b,c_c,T1_a,T1_b,T3_a,T3_b,T3_c,T5_c,T7_a,T7_b,T7_c	31,31,14,9,9,9,6,7,3,4,4,2	10,15,12,0,0,0,7,0,0,3,0,0	--
cid_circ_1275	CI01000026	2242938	2243399	+	461	170	CI01000026_02230639_02246622;	exon:2242938-2243108,;	c_a,c_b,c_c,T1_a,T1_b,T1_c,T3_a,T3_b,T3_c,T5_a,T5_b,T5_c,T7_a,T7_b,T7_c	40,9,11,34,18,27,15,32,20,31,2,43,42,15,21	0,4,2,3,3,5,1,0,10,3,2,2,12,2,1	sp|P09917|LOX5_HUMAN	Arachidonate	5-lipoxygenase	OS=Homo	sapiens	GN=ALOX5	PE=1	SV=2//0
cid_circ_1276	CI01000026	2637115	2640164	-	3049	2402	CI01000026_02633084_02640164;	exon:2639954-2640164,intron:2638633-2639954,exon:2637115-2637336,intron:2637336-2637986,;	c_a,c_b,c_c,T1_a,T5_a	11,4,3,4,3	71,83,50,41,79	sp|Q3ZBG9|PLS2_BOVIN	Phospholipid	scramblase	2	OS=Bos	taurus	GN=PLSCR2	PE=2	SV=1//2.55508e-110
cid_circ_1277	CI01000026	2798549	2799058	+	509	162	CI01000026_02795613_02801257;	exon:2798896-2799058,;	c_a,T3_a,T3_c,T5_c	2,5,3,7	1,0,0,1	sp|Q96SJ8|TSN18_HUMAN	Tetraspanin-18	OS=Homo	sapiens	GN=TSPAN18	PE=2	SV=1//6.63099e-69
cid_circ_1278	CI01000026	2837015	2837534	+	519	519	--	--	c_a,c_b,T1_b,T3_b,T3_c,T5_c,T7_a,T7_c	5,2,4,3,7,7,5,5	0,0,0,0,0,0,0,0	--
cid_circ_1279	CI01000026	3112219	3163744	+	51525	240	CI01000026_03163505_03268602;	exon:3163504-3163744,;	c_c,T3_c,T7_a	6,7,7	48,42,71	sp|Q5RCU4|SOX6_PONAB	Transcription	factor	SOX-6	OS=Pongo	abelii	GN=SOX6	PE=2	SV=1//1.09884e-08
cid_circ_1280	CI01000026	3112219	3168294	+	56075	25798	CI01000026_03163505_03268602;	intron:3163744-3189302,exon:3163504-3163744,;	c_a,c_b,c_c,T1_b,T3_b,T5_b,T7_a,T7_c	11,6,16,10,8,6,10,6	124,72,61,70,63,23,93,53	sp|Q5RCU4|SOX6_PONAB	Transcription	factor	SOX-6	OS=Pongo	abelii	GN=SOX6	PE=2	SV=1//1.09884e-08
cid_circ_1281	CI01000026	3118823	3132374	+	13551	13551	--	--	c_a,c_b,c_c,T1_a,T1_b,T1_c,T3_a,T3_b,T3_c,T5_a,T7_a,T7_b,T7_c	10,3,2,9,3,2,10,7,17,2,4,3,6	0,0,0,0,0,0,0,0,0,0,0,0,0	--
cid_circ_1282	CI01000026	3144942	3163744	+	18802	240	CI01000026_03163505_03268602;	exon:3163504-3163744,;	c_c,T3_a,T5_c,T7_a,T7_c	4,2,3,5,7	48,35,44,71,43	sp|Q5RCU4|SOX6_PONAB	Transcription	factor	SOX-6	OS=Pongo	abelii	GN=SOX6	PE=2	SV=1//1.09884e-08
cid_circ_1283	CI01000026	3163497	3163744	+	247	240	CI01000026_03163505_03268602;	exon:3163504-3163744,;	c_a,c_b,c_c,T1_a,T1_b,T1_c,T3_a,T3_b,T3_c,T5_a,T5_b,T5_c,T7_a,T7_b,T7_c	32,31,28,28,15,9,15,19,17,15,7,13,33,6,32	100,50,48,44,61,20,35,52,42,30,18,44,71,17,43	sp|Q5RCU4|SOX6_PONAB	Transcription	factor	SOX-6	OS=Pongo	abelii	GN=SOX6	PE=2	SV=1//1.09884e-08
cid_circ_1284	CI01000026	3163497	3168294	+	4797	4797	CI01000026_03163505_03268602;	exon:3163504-3163744,intron:3163744-3189302,;	c_a,c_b,c_c,T1_a,T1_b,T1_c,T3_a,T3_b,T3_c,T5_a,T5_b,T5_c,T7_a,T7_c	19,10,13,27,16,6,4,19,19,10,7,16,19,5	124,72,61,59,70,24,42,63,58,42,23,51,93,53	sp|Q5RCU4|SOX6_PONAB	Transcription	factor	SOX-6	OS=Pongo	abelii	GN=SOX6	PE=2	SV=1//1.09884e-08
cid_circ_1285	CI01000026	3163500	3163744	+	244	240	CI01000026_03163505_03268602;	exon:3163504-3163744,;	c_a,c_b,c_c,T1_b,T1_c,T3_a,T3_c,T5_a,T5_b,T5_c,T7_a,T7_c	5,3,5,10,7,9,10,8,3,5,8,6	100,50,48,61,20,35,42,30,18,44,71,43	sp|Q5RCU4|SOX6_PONAB	Transcription	factor	SOX-6	OS=Pongo	abelii	GN=SOX6	PE=2	SV=1//1.09884e-08
cid_circ_1286	CI01000026	3163500	3168294	+	4794	4794	CI01000026_03163505_03268602;	intron:3163744-3189302,exon:3163504-3163744,;	c_a,c_b,c_c,T1_a,T1_b,T1_c,T3_a,T3_b,T3_c,T5_a,T5_b,T5_c,T7_a,T7_b,T7_c	36,28,20,64,34,17,13,23,29,28,15,29,42,13,13	124,72,61,59,70,24,42,63,58,42,23,51,93,23,53	sp|Q5RCU4|SOX6_PONAB	Transcription	factor	SOX-6	OS=Pongo	abelii	GN=SOX6	PE=2	SV=1//1.09884e-08
cid_circ_1287	CI01000026	3168083	3168294	+	211	211	CI01000026_03163505_03268602;	intron:3163744-3189302,;	c_b,c_c,T1_a	7,2,4	22,12,12	sp|Q5RCU4|SOX6_PONAB	Transcription	factor	SOX-6	OS=Pongo	abelii	GN=SOX6	PE=2	SV=1//1.09884e-08
cid_circ_1288	CI01000026	3189302	3204268	+	14966	14807	CI01000026_03163505_03268602;	exon:3202607-3202780,intron:3189392-3202607,intron:3202780-3204199,;	c_a,c_b,c_c,T1_a,T1_b,T1_c,T3_a,T3_b,T3_c,T5_a,T5_c,T7_c	2,4,6,7,3,2,7,9,9,4,4,6	47,34,73,17,30,21,20,32,122,13,25,43	sp|Q5RCU4|SOX6_PONAB	Transcription	factor	SOX-6	OS=Pongo	abelii	GN=SOX6	PE=2	SV=1//1.09884e-08
cid_circ_1289	CI01000026	3202607	3204268	+	1661	1592	CI01000026_03163505_03268602;	intron:3202780-3204199,exon:3202607-3202780,;	c_a,c_b,c_c,T1_a,T1_b,T1_c,T3_a,T3_c,T5_a,T5_b,T5_c,T7_a,T7_b,T7_c	13,8,6,4,6,7,9,4,2,5,13,13,4,8	22,25,29,8,10,8,8,31,8,11,11,18,4,31	sp|Q5RCU4|SOX6_PONAB	Transcription	factor	SOX-6	OS=Pongo	abelii	GN=SOX6	PE=2	SV=1//1.09884e-08
cid_circ_1290	CI01000026	3225126	3232837	+	7711	7507	CI01000026_03163505_03268602;	intron:3225250-3232757,;	c_a,c_b,c_c,T1_b,T3_a,T3_c,T5_a,T5_b,T7_a,T7_b,T7_c	6,4,4,6,4,4,4,2,4,5,2	17,12,14,3,14,19,11,1,9,4,16	sp|Q5RCU4|SOX6_PONAB	Transcription	factor	SOX-6	OS=Pongo	abelii	GN=SOX6	PE=2	SV=1//1.09884e-08
cid_circ_1291	CI01000026	3225129	3232837	+	7708	7507	CI01000026_03163505_03268602;	intron:3225250-3232757,;	c_a,c_b,T3_a,T3_b,T3_c,T5_c	5,4,2,2,3,3	17,12,14,6,19,17	sp|Q5RCU4|SOX6_PONAB	Transcription	factor	SOX-6	OS=Pongo	abelii	GN=SOX6	PE=2	SV=1//1.09884e-08
cid_circ_1292	CI01000026	3232757	3246337	+	13580	11232	CI01000026_03163505_03268602;	exon:3246149-3246337,intron:3245537-3246149,exon:3245359-3245537,intron:3232837-3243091,;	c_a,c_c,T1_c,T3_a,T3_b,T3_c,T5_b	3,2,2,2,2,2,2	59,36,30,37,29,56,9	sp|Q5RCU4|SOX6_PONAB	Transcription	factor	SOX-6	OS=Pongo	abelii	GN=SOX6	PE=2	SV=1//1.09884e-08
cid_circ_1293	CI01000026	3243091	3246337	+	3246	2730	CI01000026_03163505_03268602;	intron:3243241-3245359,intron:3245537-3246149,;	c_a,c_b,T1_a,T1_b,T3_a,T3_b,T3_c,T5_a,T5_b,T5_c,T7_a,T7_c	7,8,10,8,3,8,5,6,11,16,4,5	28,20,17,10,12,18,14,10,6,8,12,13	sp|Q5RCU4|SOX6_PONAB	Transcription	factor	SOX-6	OS=Pongo	abelii	GN=SOX6	PE=2	SV=1//1.09884e-08
cid_circ_1294	CI01000026	3243091	3258475	+	15384	14762	CI01000026_03163505_03268602;	intron:3246337-3258369,intron:3243241-3245359,intron:3245537-3246149,;	T1_a,T1_b,T1_c,T3_b,T3_c,T5_a,T7_a,T7_c	7,4,2,2,2,2,3,4	33,19,22,22,40,21,23,35	sp|Q5RCU4|SOX6_PONAB	Transcription	factor	SOX-6	OS=Pongo	abelii	GN=SOX6	PE=2	SV=1//1.09884e-08
cid_circ_1295	CI01000026	3245359	3258475	+	13116	12398	CI01000026_03163505_03268602;	exon:3245359-3245537,intron:3246337-3258369,exon:3246149-3246337,;	T3_a,T5_b,T5_c	5,5,4	17,8,14	sp|Q5RCU4|SOX6_PONAB	Transcription	factor	SOX-6	OS=Pongo	abelii	GN=SOX6	PE=2	SV=1//1.09884e-08
cid_circ_1296	CI01000026	3306388	3307494	+	1106	1106	--	--	c_b,T1_a,T1_c,T3_b	2,5,2,4	0,0,0,0	--
cid_circ_1297	CI01000026	3354229	3354437	+	208	208	--	--	T1_a,T1_b,T7_a	4,6,2	0,0,0	--
cid_circ_1298	CI01000026	3445425	3448777	-	3352	2560	CI01000026_03439507_03490314;	intron:3446110-3448670,;	c_a,c_b,T1_a,T1_b,T3_b,T5_c,T7_a,T7_c	18,11,3,10,10,2,6,2	7,14,12,5,12,6,9,12	sp|Q61409|PDE3B_MOUSE	cGMP-inhibited	3&apos;,5&apos;-cyclic	phosphodiesterase	B	OS=Mus	musculus	GN=Pde3b	PE=1	SV=2//0
cid_circ_1299	CI01000026	3450559	3452230	-	1671	1620	CI01000026_03439507_03490314;	intron:3450808-3452179,exon:3450559-3450808,;	c_a,c_b,T1_b,T3_b,T5_c,T7_a,T7_c	4,3,4,2,4,10,4	22,15,18,10,11,22,15	sp|Q61409|PDE3B_MOUSE	cGMP-inhibited	3&apos;,5&apos;-cyclic	phosphodiesterase	B	OS=Mus	musculus	GN=Pde3b	PE=1	SV=2//0
cid_circ_1300	CI01000026	3985108	3991969	-	6861	4084	CI01000026_03973706_04011187;	intron:3985257-3987319,intron:3987460-3989482,;	T3_a,T3_c,T5_a	4,3,7	36,109,30	sp|P78524|ST5_HUMAN	Suppression	of	tumorigenicity	5	protein	OS=Homo	sapiens	GN=ST5	PE=1	SV=3//1.73553e-07
cid_circ_1301	CI01000026	400658	401210	+	552	552	--	--	c_a,c_b,c_c,T1_a,T1_b,T3_a,T5_a,T7_a	3,2,3,2,2,2,6,5	0,0,0,0,0,0,0,0	--
cid_circ_1302	CI01000026	4048722	4051637	-	2915	2915	--	--	c_a,c_b,c_c,T1_a,T1_b,T1_c,T3_a,T3_b,T3_c,T5_a,T5_c,T7_a,T7_c	30,11,21,18,29,4,5,29,6,11,7,10,8	0,1,2,0,0,0,1,1,0,2,2,0,0	--
cid_circ_1303	CI01000026	4048729	4051637	-	2908	2908	--	--	c_a,c_b,T1_b,T3_a,T3_b	8,3,4,2,6	0,1,0,1,0	--
cid_circ_1304	CI01000026	416247	416850	+	603	327	CI01000026_00350346_00420916;	intron:416408-416735,;	T1_a,T3_a,T3_b,T3_c,T5_a,T5_b,T5_c,T7_a,T7_c	2,13,2,3,3,3,11,17,10	9,4,14,12,2,5,18,7,11	sp|Q16760|DGKD_HUMAN	Diacylglycerol	kinase	delta	OS=Homo	sapiens	GN=DGKD	PE=1	SV=4//1.14405e-129
cid_circ_1305	CI01000026	4237474	4238371	+	897	897	--	--	c_a,c_b,c_c,T1_a,T1_b,T1_c,T3_a,T5_c,T7_a,T7_c	8,2,10,19,2,5,5,2,20,11	0,1,0,4,0,0,0,1,2,0	--
cid_circ_1306	CI01000026	431639	432789	-	1150	1150	--	--	c_a,T1_a,T1_b,T1_c,T3_a,T3_c,T5_c	7,2,2,2,3,6,2	5,0,0,0,0,0,0	--
cid_circ_1307	CI01000026	4447435	4450243	-	2808	952	CI01000026_04430286_04481358;	exon:4449521-4449722,exon:4447759-4448027,exon:4449974-4450243,exon:4447435-4447649,;	c_a,c_b,c_c,T1_a,T1_b,T3_a,T3_b,T3_c,T5_a,T5_b,T5_c,T7_a,T7_b,T7_c	83,36,46,38,32,5,9,11,6,3,11,24,9,6	174,89,142,129,90,37,38,57,56,22,46,92,27,47	sp|Q15751|HERC1_HUMAN	Probable	E3	ubiquitin-protein	ligase	HERC1	OS=Homo	sapiens	GN=HERC1	PE=1	SV=2//5.16499e-28
cid_circ_1308	CI01000026	4458399	4459451	-	1052	341	CI01000026_04430286_04481358;	exon:4458399-4458570,exon:4459281-4459451,;	c_a,c_b,c_c,T1_a,T1_b,T1_c,T3_a,T3_b,T3_c,T5_a,T5_b,T5_c,T7_a,T7_b,T7_c	88,34,56,81,59,18,52,41,41,56,24,28,77,20,36	46,14,30,43,34,11,22,27,32,40,16,33,48,5,27	sp|Q15751|HERC1_HUMAN	Probable	E3	ubiquitin-protein	ligase	HERC1	OS=Homo	sapiens	GN=HERC1	PE=1	SV=2//5.16499e-28
cid_circ_1309	CI01000026	446103	446815	-	712	440	CI01000026_00445098_00449250;	intron:446394-446683,exon:446103-446254,;	c_b,c_c,T1_a,T3_a,T3_b,T3_c,T5_b,T7_b	3,3,2,7,4,6,2,3	68,55,35,91,53,76,14,23	sp|Q13492|PICAL_HUMAN	Phosphatidylinositol-binding	clathrin	assembly	protein	OS=Homo	sapiens	GN=PICALM	PE=1	SV=2//1.44405e-23
cid_circ_1310	CI01000026	446103	449294	-	3191	2657	CI01000026_00445098_00449250;	intron:446815-449183,intron:446394-446683,;	c_a,c_b,c_c,T1_a,T3_a,T3_b,T3_c,T5_a,T5_c,T7_a,T7_b,T7_c	5,3,3,5,5,2,5,4,3,4,3,3	105,70,56,37,97,60,80,27,42,67,29,62	sp|Q13492|PICAL_HUMAN	Phosphatidylinositol-binding	clathrin	assembly	protein	OS=Homo	sapiens	GN=PICALM	PE=1	SV=2//1.44405e-23
cid_circ_1311	CI01000026	446103	459389	-	13286	6962	CI01000026_00455420_00493117;CI01000026_00445098_00449250;	intron:458930-459261,intron:455566-458794,;exon:449183-449929,intron:446394-446683,intron:446815-449183,;	c_a,c_c,T1_a,T1_c,T5_c	2,2,3,5,4	164,116,108,35,93	sp|O55012|PICAL_RAT	Phosphatidylinositol-binding	clathrin	assembly	protein	OS=Rattus	norvegicus	GN=Picalm	PE=1	SV=1//4.15358e-114;sp|Q13492|PICAL_HUMAN	Phosphatidylinositol-binding	clathrin	assembly	protein	OS=Homo	sapiens	GN=PICALM	PE=1	SV=2//1.44405e-23
cid_circ_1312	CI01000026	446103	468504	-	22401	22401	CI01000026_00445098_00449250;CI01000026_00455420_00493117;	intron:446394-446683,intron:446815-449183,exon:449183-449929,exon:446103-446254,;intron:460647-474814,intron:455566-458794,intron:459389-460576,intron:458930-459261,;	c_b,c_c,T1_a,T3_c	11,6,3,3	199238180343	sp|Q13492|PICAL_HUMAN	Phosphatidylinositol-binding	clathrin	assembly	protein	OS=Homo	sapiens	GN=PICALM	PE=1	SV=2//1.44405e-23;sp|O55012|PICAL_RAT	Phosphatidylinositol-binding	clathrin	assembly	protein	OS=Rattus	norvegicus	GN=Picalm	PE=1	SV=1//4.15358e-114
cid_circ_1313	CI01000026	4465771	4466350	-	579	579	--	--	c_a,c_b,c_c,T1_a,T1_b,T1_c,T3_a,T3_b,T3_c,T5_c	2,2,2,5,11,4,3,4,4,5	0,1,0,0,0,0,2,1,0,0	--
cid_circ_1314	CI01000026	453680	455566	-	1886	1886	--	--	c_a,c_c,T1_c,T3_c,T5_c,T7_a,T7_c	5,5,3,2,3,2,10	0,0,0,0,0,0,0	--
cid_circ_1315	CI01000026	455432	468504	-	13072	13072	CI01000026_00455420_00493117;	intron:455566-458794,intron:458930-459261,intron:460647-474814,intron:459389-460576,;	c_a,c_b,c_c,T1_a,T1_b,T3_a,T3_b,T3_c,T5_a,T5_c,T7_a,T7_c	10,9,4,2,6,5,7,2,8,3,3,2	183,115,169,138,54,138,79,249,39,87,107,130	sp|O55012|PICAL_RAT	Phosphatidylinositol-binding	clathrin	assembly	protein	OS=Rattus	norvegicus	GN=Picalm	PE=1	SV=1//4.15358e-114
cid_circ_1316	CI01000026	4695231	4695642	-	411	411	--	--	c_a,c_b,c_c,T1_a,T1_b,T3_a,T3_b,T3_c,T5_a,T5_c,T7_a,T7_b,T7_c	7,7,10,3,6,7,7,12,3,6,12,6,8	0,0,0,0,0,0,0,0,0,0,0,0,0	--
cid_circ_1317	CI01000026	4699452	4700056	-	604	162	CI01000026_04685832_04741011;	exon:4699894-4700056,;	c_a,c_b,c_c,T1_a,T1_b,T1_c,T3_a,T3_b,T3_c,T5_b,T7_a,T7_b,T7_c	2,17,13,29,6,7,7,6,4,5,9,3,6	0,0,0,0,0,0,0,0,0,0,0,0,1	sp|Q8BX70|VP13C_MOUSE	Vacuolar	protein	sorting-associated	protein	13C	OS=Mus	musculus	GN=Vps13c	PE=1	SV=2//5.1854e-92
cid_circ_1318	CI01000026	4706303	4707026	-	723	612	CI01000026_04685832_04741011;	exon:4706570-4707026,exon:4706303-4706459,;	c_a,c_b,c_c,T1_a,T1_b,T1_c,T3_a,T3_b,T3_c,T5_a,T5_b,T5_c,T7_a,T7_b,T7_c	25,19,18,25,17,4,7,14,13,9,14,15,14,2,5	37,29,52,31,33,4,15,43,33,26,6,20,60,10,33	sp|Q8BX70|VP13C_MOUSE	Vacuolar	protein	sorting-associated	protein	13C	OS=Mus	musculus	GN=Vps13c	PE=1	SV=2//5.1854e-92
cid_circ_1319	CI01000026	4726540	4726877	-	337	337	--	--	c_a,c_b,T3_a,T7_a	4,2,4,3	0,0,0,0	--
cid_circ_1320	CI01000026	474814	476347	-	1533	1068	CI01000026_00455420_00493117;	intron:474926-475776,intron:475870-476088,;	c_a,c_b,c_c,T1_a,T1_b,T1_c,T3_a,T3_b,T3_c,T5_a,T5_c,T7_a,T7_c	4,6,8,10,13,7,3,8,8,9,5,6,3	97,98,89,44,16,27,44,42,77,47,64,73,84	sp|O55012|PICAL_RAT	Phosphatidylinositol-binding	clathrin	assembly	protein	OS=Rattus	norvegicus	GN=Picalm	PE=1	SV=1//4.15358e-114
cid_circ_1321	CI01000026	475776	476347	-	571	218	CI01000026_00455420_00493117;	intron:475870-476088,;	c_a,c_c,T1_b,T3_b,T5_a,T5_c,T7_a,T7_b	5,5,2,3,6,4,7,4	40,35,9,5,9,24,11,17	sp|O55012|PICAL_RAT	Phosphatidylinositol-binding	clathrin	assembly	protein	OS=Rattus	norvegicus	GN=Picalm	PE=1	SV=1//4.15358e-114
cid_circ_1322	CI01000026	5006291	5006787	+	496	161	CI01000026_05004965_05013169;	exon:5006291-5006452,;	c_a,c_b,c_c,T1_a,T1_b,T3_a,T3_b,T3_c,T5_a,T5_c,T7_a,T7_b	5,6,15,5,4,4,7,8,2,7,14,2	0,0,0,2,1,0,0,0,0,0,0,1	sp|Q62179|SEM4B_MOUSE	Semaphorin-4B	OS=Mus	musculus	GN=Sema4b	PE=1	SV=2//0
cid_circ_1323	CI01000026	5125008	5133605	-	8597	8150	CI01000026_05115967_05166897;	intron:5125192-5126853,exon:5133446-5133605,intron:5127590-5133446,intron:5127199-5127489,exon:5125008-5125192,;	c_a,c_c,T1_a,T3_a,T3_c,T5_a	4,4,6,3,2,4	108,109,79,69,114,51	sp|O14672|ADA10_HUMAN	Disintegrin	and	metalloproteinase	domain-containing	protein	10	OS=Homo	sapiens	GN=ADAM10	PE=1	SV=1//0
cid_circ_1324	CI01000026	5125008	5139215	-	14207	13641	CI01000026_05115967_05166897;	exon:5125008-5125192,intron:5125192-5126853,intron:5127590-5133446,intron:5133605-5139096,intron:5127199-5127489,exon:5133446-5133605,;	c_a,T1_c,T5_c,T7_c	2,2,3,6	121,35,99,185	sp|O14672|ADA10_HUMAN	Disintegrin	and	metalloproteinase	domain-containing	protein	10	OS=Homo	sapiens	GN=ADAM10	PE=1	SV=1//0
cid_circ_1325	CI01000026	5133446	5139215	-	5769	5650	CI01000026_05115967_05166897;	intron:5133605-5139096,exon:5133446-5133605,;	c_a,c_b,c_c,T1_a,T1_b,T1_c,T3_a,T3_b,T3_c,T5_a,T5_b,T5_c,T7_a,T7_b,T7_c	326,250,307,232,301,230,183,238,269,166,95,227,296,45,316	39,55,58,32,39,17,34,38,82,33,23,45,60,23,61	sp|O14672|ADA10_HUMAN	Disintegrin	and	metalloproteinase	domain-containing	protein	10	OS=Homo	sapiens	GN=ADAM10	PE=1	SV=1//0
cid_circ_1326	CI01000026	5133446	5164786	-	31340	31065	CI01000026_05115967_05166897;	intron:5139215-5153365,exon:5133446-5133605,intron:5153451-5156110,intron:5133605-5139096,intron:5156180-5164635,exon:5164635-5164786,;	c_a,c_b,c_c,T1_a,T1_b,T1_c,T3_a,T5_b,T5_c,T7_a,T7_c	8,10,14,14,9,4,10,5,9,4,9	164,162,144,108,62,73,105,52,125,129,211	sp|O14672|ADA10_HUMAN	Disintegrin	and	metalloproteinase	domain-containing	protein	10	OS=Homo	sapiens	GN=ADAM10	PE=1	SV=1//0
cid_circ_1327	CI01000026	5139096	5164786	-	25690	25264	CI01000026_05115967_05166897;	intron:5156180-5164635,intron:5153451-5156110,intron:5139215-5153365,;	c_a,c_b,c_c,T1_a,T1_b,T3_a,T3_c,T5_a,T5_c,T7_a,T7_b	7,16,21,5,3,14,4,15,4,10,4	125,107,86,76,23,71,188,44,80,69,37	sp|O14672|ADA10_HUMAN	Disintegrin	and	metalloproteinase	domain-containing	protein	10	OS=Homo	sapiens	GN=ADAM10	PE=1	SV=1//0
cid_circ_1328	CI01000026	5194086	5199530	+	5444	1191	CI01000026_05184644_05208797;	exon:5197998-5198157,intron:5196966-5197998,;	c_b,T1_c,T3_c,T5_a,T5_b,T7_a,T7_c	2,2,7,3,2,2,2	20,9,13,9,0,15,12	sp|Q8NBR6|FA63B_HUMAN	Protein	FAM63B	OS=Homo	sapiens	GN=FAM63B	PE=1	SV=2//9.14886e-43
cid_circ_1329	CI01000026	5197998	5199530	+	1532	159	CI01000026_05184644_05208797;	exon:5197998-5198157,;	c_a,c_b,c_c,T1_a,T1_b,T1_c,T3_a,T3_b,T3_c,T5_a,T5_b,T5_c,T7_a,T7_b,T7_c	4,5,6,4,3,5,5,5,4,5,4,14,7,7,7	0,6,3,3,0,0,0,4,0,4,0,0,9,0,1	sp|Q8NBR6|FA63B_HUMAN	Protein	FAM63B	OS=Homo	sapiens	GN=FAM63B	PE=1	SV=2//9.14886e-43
cid_circ_1330	CI01000026	5253157	5260965	-	7808	7731	CI01000026_05227857_05260889;	intron:5253278-5259982,exon:5259982-5261009,;	c_a,c_b,c_c,T1_b,T3_a,T5_a,T5_c,T7_a	13,3,2,3,3,2,2,7	138,138,94,63,84,58,70,98	sp|Q6ZNA4|RN111_HUMAN	E3	ubiquitin-protein	ligase	Arkadia	OS=Homo	sapiens	GN=RNF111	PE=1	SV=3//2.97091e-140
cid_circ_1331	CI01000026	5259982	5260965	-	983	983	CI01000026_05227857_05260889;	exon:5259982-5261009,;	c_a,c_b,T1_a,T1_b,T3_a,T7_a,T7_b	4,8,5,5,2,3,3	127,127,65,61,78,95,32	sp|Q6ZNA4|RN111_HUMAN	E3	ubiquitin-protein	ligase	Arkadia	OS=Homo	sapiens	GN=RNF111	PE=1	SV=3//2.97091e-140
cid_circ_1332	CI01000026	5296941	5300562	-	3621	602	CI01000026_05275819_05311387;	intron:5297073-5297675,;	c_a,c_b,c_c,T1_b,T3_b,T3_c,T7_a,T7_c	7,3,2,2,7,3,5,4	8,11,9,0,0,15,1,2	sp|Q63356|MYO1E_RAT	Unconventional	myosin-Ie	OS=Rattus	norvegicus	GN=Myo1e	PE=1	SV=1//0
cid_circ_1333	CI01000026	5305980	5310007	-	4027	3120	CI01000026_05275819_05311387;	intron:5306075-5308439,intron:5308529-5309285,;	T3_a,T3_b,T7_c	2,5,4	9,3,14	sp|Q63356|MYO1E_RAT	Unconventional	myosin-Ie	OS=Rattus	norvegicus	GN=Myo1e	PE=1	SV=1//0
cid_circ_1334	CI01000026	5346582	5352067	+	5485	5485	CI01000026_05343830_05367424;	intron:5346719-5349346,intron:5349409-5358513,;	c_b,c_c,T1_a,T1_b,T1_c,T3_a,T3_c	4,4,12,4,3,4,4	2,7,2,4,6,5,21	sp|A0JMF6|MTMRA_DANRE	Myotubularin-related	protein	10	OS=Danio	rerio	GN=mtmr10	PE=2	SV=1//0
cid_circ_1335	CI01000026	5359689	5360905	+	1216	891	CI01000026_05343830_05367424;	intron:5359837-5360442,intron:5360530-5360816,;	c_a,c_b,T1_a,T1_b,T1_c,T3_a,T3_b,T3_c,T5_a,T5_b,T5_c,T7_a,T7_b,T7_c	8,6,20,23,20,14,13,9,9,5,6,11,3,2	60,22,24,8,15,22,27,51,17,15,14,23,11,44	sp|A0JMF6|MTMRA_DANRE	Myotubularin-related	protein	10	OS=Danio	rerio	GN=mtmr10	PE=2	SV=1//0
cid_circ_1336	CI01000026	5467801	5467966	-	165	165	--	--	c_a,T1_c,T3_a,T3_b,T5_c,T7_a,T7_c	2,11,2,3,2,3,2	0,0,0,0,0,0,0	--
cid_circ_1337	CI01000026	5801056	5801281	+	225	225	CI01000026_05793556_05805041;	exon:5801056-5801281,;	c_a,c_b,T1_a,T1_c,T3_b,T3_c,T5_b,T5_c,T7_c	12,7,2,2,2,2,3,8,5	1,6,5,0,0,1,4,0,4	sp|A4QNX6|CTL2B_DANRE	CTD	small	phosphatase-like	protein	2-B	OS=Danio	rerio	GN=ctdspl2b	PE=2	SV=1//0
cid_circ_1338	CI01000026	6098232	6098549	-	317	317	CI01000026_06085879_06100332;	intron:6098214-6098549,;	c_a,T1_c,T3_a,T7_c	7,2,3,5	3,3,4,3	sp|Q9ER72|SYCC_MOUSE	Cysteine--tRNA	ligase,	cytoplasmic	OS=Mus	musculus	GN=Cars	PE=2	SV=2//0
cid_circ_1339	CI01000026	6151454	6153990	-	2536	2536	--	--	c_a,c_b,c_c,T3_a,T7_b	5,6,2,3,6	3,4,0,3,0	--
cid_circ_1340	CI01000026	6152609	6153990	-	1381	210	CI01000026_06151415_06162506;	exon:6152609-6152819,;	c_a,c_b,T1_a,T5_a,T5_c	5,2,7,4,3	1,1,0,0,2	sp|Q5F425|LIN7C_CHICK	Protein	lin-7	homolog	C	OS=Gallus	gallus	GN=LIN7C	PE=1	SV=1//8.66077e-117
cid_circ_1341	CI01000026	6289475	6298933	+	9458	9087	CI01000026_06234663_06316874;	intron:6289667-6298754,;	T1_a,T1_b,T3_a,T5_c,T7_a,T7_b	2,2,3,6,2,3	2,1,6,11,10,6	sp|Q5R5T5|MET15_PONAB	Probable	methyltransferase-like	protein	15	OS=Pongo	abelii	GN=METTL15	PE=2	SV=1//1.41409e-123
cid_circ_1342	CI01000026	6298754	6299209	+	455	455	--	--	c_b,T3_c,T7_c	6,2,4	0,1,0	--
cid_circ_1343	CI01000026	6766416	6767595	-	1179	478	CI01000026_06764805_06797143;	intron:6766522-6767000,;	c_a,c_b,T1_a,T1_b,T3_a,T3_c,T5_a,T5_c	8,5,3,2,3,4,3,4	44,24,54,26,28,47,34,18	sp|Q75V66|ANO5_HUMAN	Anoctamin-5	OS=Homo	sapiens	GN=ANO5	PE=1	SV=1//0
cid_circ_1344	CI01000026	6775075	6776372	-	1297	624	CI01000026_06764805_06797143;	intron:6775326-6775950,;	c_a,c_b,T1_a,T3_b,T3_c,T5_a,T5_c,T7_a,T7_c	6,6,2,5,2,2,6,2,2	19,13,13,10,12,4,10,2,7	sp|Q75V66|ANO5_HUMAN	Anoctamin-5	OS=Homo	sapiens	GN=ANO5	PE=1	SV=1//0
cid_circ_1345	CI01000026	6822244	6823476	-	1232	1232	CI01000026_06820877_06834597;	intron:6822440-6822874,exon:6823296-6823476,exon:6822874-6823028,exon:6822244-6822440,intron:6823028-6823296,;	c_a,c_b,c_c,T1_a,T1_b,T1_c,T3_a,T3_b,T3_c,T5_a,T5_b,T5_c,T7_a,T7_b,T7_c	39,27,50,43,29,15,43,23,28,26,5,19,37,12,26	16,49,25,8,13,9,19,17,20,21,10,12,18,8,18	sp|Q9QY23|PKP3_MOUSE	Plakophilin-3	OS=Mus	musculus	GN=Pkp3	PE=1	SV=2//0
cid_circ_1346	CI01000026	694149	699819	+	5670	3492	CI01000026_00678603_00703293;	intron:697523-697785,intron:696361-696783,intron:694285-696298,intron:699482-699711,intron:696829-697395,;	c_c,T1_a,T3_c,T5_a,T7_a	3,3,2,3,2	62,30,82,29,43	sp|Q9JIX8|ACINU_MOUSE	Apoptotic	chromatin	condensation	inducer	in	the	nucleus	OS=Mus	musculus	GN=Acin1	PE=1	SV=3//1.29859e-07
cid_circ_1347	CI01000026	7072654	7072855	+	201	201	CI01000026_07070470_07091280;	exon:7072654-7072855,;	c_a,c_b,c_c,T1_b,T3_a,T3_c,T5_a,T5_b,T5_c,T7_a,T7_b,T7_c	6,11,9,4,6,9,4,3,2,8,6,3	0,1,2,1,0,6,0,0,1,4,0,5	sp|Q8BH44|COR2B_MOUSE	Coronin-2B	OS=Mus	musculus	GN=Coro2b	PE=2	SV=2//0
cid_circ_1348	CI01000026	7147551	7160531	+	12980	940	CI01000026_07160036_07169929;	exon:7159591-7160531,;	c_a,c_c,T1_a,T7_a	6,3,2,2	6,14,5,6	sp|Q9EPS3|GLCE_MOUSE	D-glucuronyl	C5-epimerase	OS=Mus	musculus	GN=Glce	PE=1	SV=2//2.25318e-64
cid_circ_1349	CI01000026	7302097	7303366	-	1269	860	CI01000026_07296064_07324974;	intron:7302386-7303246,;	c_a,c_b,c_c,T1_a,T1_b,T1_c,T3_a,T3_b,T3_c,T5_a,T5_b,T5_c,T7_b,T7_c	14,5,15,6,16,7,6,8,5,10,10,7,10,9	5,10,11,3,3,9,5,4,10,1,2,5,2,2	sp|Q9JIT3|TLE3_RAT	Transducin-like	enhancer	protein	3	OS=Rattus	norvegicus	GN=Tle3	PE=2	SV=1//7.74318e-38
cid_circ_1350	CI01000026	7313718	7313991	-	273	273	--	--	c_a,c_b,c_c,T1_a,T1_c,T3_b	6,2,4,4,2,2	0,0,0,0,0,0	--
cid_circ_1351	CI01000026	741374	741874	+	500	195	CI01000026_00736709_00743165;	exon:741374-741569,;	c_a,c_b,T3_c,T5_c	8,2,6,2	5,18,15,6	sp|Q7TQH7|LRP10_MOUSE	Low-density	lipoprotein	receptor-related	protein	10	OS=Mus	musculus	GN=Lrp10	PE=2	SV=2//5.46163e-135
cid_circ_1352	CI01000026	7478441	7480621	-	2180	1223	CI01000026_07470871_07494876;	intron:7478547-7479770,;	c_a,T1_a,T3_c,T5_a,T5_c,T7_a	6,4,5,4,2,6	5,1,2,0,2,2	sp|O88907|PIAS1_MOUSE	E3	SUMO-protein	ligase	PIAS1	OS=Mus	musculus	GN=Pias1	PE=1	SV=2//0
cid_circ_1353	CI01000026	7479770	7480621	-	851	851	--	--	c_b,c_c,T3_b,T5_a,T5_c,T7_a,T7_c	2,4,2,2,2,4,5	0,0,0,0,0,0,0	--
cid_circ_1354	CI01000026	7494437	7494876	-	439	439	CI01000026_07470871_07494876;	exon:7494437-7494876,;	c_a,c_b,c_c,T1_a,T1_b,T1_c,T3_a,T3_b,T3_c,T5_a,T7_a,T7_c	10,4,5,11,13,4,6,2,13,8,7,2	19,16,17,47,16,13,12,10,16,0,11,3	sp|O88907|PIAS1_MOUSE	E3	SUMO-protein	ligase	PIAS1	OS=Mus	musculus	GN=Pias1	PE=1	SV=2//0
cid_circ_1355	CI01000026	7728375	7729119	-	744	525	CI01000026_07723366_07737315;	exon:7728375-7728900,;	c_b,c_c,T1_a,T3_b,T5_b,T5_c,T7_b	7,6,11,11,3,5,3	25,20,12,21,6,11,6	sp|A2RV18|DI3L1_DANRE	DIS3-like	exonuclease	1	OS=Danio	rerio	GN=dis3l	PE=2	SV=1//0
cid_circ_1356	CI01000026	7798353	7800657	-	2304	603	CI01000026_07786816_07835100;	intron:7798471-7799074,;	c_b,c_c,T1_a,T1_b,T5_a,T7_a,T7_c	2,3,6,4,5,3,2	21,13,12,21,12,15,30	sp|Q8WXG6|MADD_HUMAN	MAP	kinase-activating	death	domain	protein	OS=Homo	sapiens	GN=MADD	PE=1	SV=2//0
cid_circ_1357	CI01000026	7804475	7807035	-	2560	2190	CI01000026_07786816_07835100;	exon:7804736-7804923,intron:7804923-7806926,;	c_a,c_b,c_c,T1_a,T1_b,T3_a,T3_b,T3_c,T5_a,T5_c,T7_a,T7_c	8,5,3,3,3,2,3,8,3,5,3,5	9,2,0,4,0,1,3,6,5,1,4,5	sp|Q8WXG6|MADD_HUMAN	MAP	kinase-activating	death	domain	protein	OS=Homo	sapiens	GN=MADD	PE=1	SV=2//0
cid_circ_1358	CI01000026	7814377	7815406	-	1029	1029	--	--	c_b,c_c,T1_a,T1_b,T3_a	6,2,2,3,3	1,0,0,0,0	--
cid_circ_1359	CI01000026	7860592	7866707	-	6115	2719	CI01000026_07853925_07863410;	intron:7860648-7860941,exon:7860941-7861118,intron:7861118-7863367,;	c_b,T1_a,T3_c	5,5,4	34,19,45	sp|Q9Z0Y9|NR1H3_MOUSE	Oxysterols	receptor	LXR-alpha	OS=Mus	musculus	GN=Nr1h3	PE=1	SV=3//0
cid_circ_1360	CI01000026	7860592	7866711	-	6119	2719	CI01000026_07853925_07863410;	intron:7861118-7863367,exon:7860941-7861118,intron:7860648-7860941,;	c_a,c_c,T1_a,T1_b,T1_c,T3_a,T3_c,T5_c,T7_c	3,3,4,2,2,2,2,2,7	64,34,19,11,7,24,45,26,40	sp|Q9Z0Y9|NR1H3_MOUSE	Oxysterols	receptor	LXR-alpha	OS=Mus	musculus	GN=Nr1h3	PE=1	SV=3//0
cid_circ_1361	CI01000026	7943142	7949246	+	6104	6104	CI01000026_07911644_07954640;	intron:7943496-7944040,intron:7944992-7951452,exon:7944040-7944260,;	c_a,c_c,T3_a	6,7,3	71,49,24	sp|Q9Y613|FHOD1_HUMAN	FH1/FH2	domain-containing	protein	1	OS=Homo	sapiens	GN=FHOD1	PE=1	SV=3//1.40645e-152
cid_circ_1362	CI01000026	8161810	8163385	-	1575	1142	CI01000026_08150334_08189089;	intron:8162216-8163185,exon:8162043-8162216,;	c_a,c_b,c_c,T1_a,T1_b,T1_c,T3_a,T3_c,T5_b,T5_c,T7_a,T7_c	11,6,11,6,9,7,8,12,3,18,13,11	2,6,5,8,1,1,2,3,1,6,4,5	sp|Q12968|NFAC3_HUMAN	Nuclear	factor	of	activated	T-cells,	cytoplasmic	3	OS=Homo	sapiens	GN=NFATC3	PE=1	SV=1//0
cid_circ_1363	CI01000026	8163185	8181852	-	18667	18667	CI01000026_08150334_08189089;	exon:8181689-8181852,exon:8163185-8163385,intron:8163385-8181689,;	c_b,T1_a,T3_b,T7_a	3,3,2,3	26,28,20,12	sp|Q12968|NFAC3_HUMAN	Nuclear	factor	of	activated	T-cells,	cytoplasmic	3	OS=Homo	sapiens	GN=NFATC3	PE=1	SV=1//0
cid_circ_1364	CI01000026	8181689	8189088	-	7399	1196	CI01000026_08150334_08189089;	exon:8187893-8189089,;	c_b,c_c,T5_b	3,5,6	25,22,7	sp|Q12968|NFAC3_HUMAN	Nuclear	factor	of	activated	T-cells,	cytoplasmic	3	OS=Homo	sapiens	GN=NFATC3	PE=1	SV=1//0
cid_circ_1365	CI01000026	837420	839328	+	1908	1731	CI01000026_00812986_00894233;	intron:837676-839151,exon:837420-837676,;	c_a,c_b,c_c,T1_a,T1_b,T3_a,T5_c,T7_a	6,4,3,6,2,2,6,4	10,6,7,7,5,20,2,5	sp|A2AVA0|SVEP1_MOUSE	Sushi,	von	Willebrand	factor	type	A,	EGF	and	pentraxin	domain-containing	protein	1	OS=Mus	musculus	GN=Svep1	PE=1	SV=1//6.02865e-07
cid_circ_1366	CI01000026	8428841	8431625	+	2784	2324	CI01000026_08421799_08434134;	intron:8428933-8431257,;	T1_a,T3_a,T3_b,T3_c,T5_c,T7_a	2,2,3,7,6,4	11,8,9,17,6,11	sp|Q8R0N9|ZDHC1_MOUSE	Probable	palmitoyltransferase	ZDHHC1	OS=Mus	musculus	GN=Zdhhc1	PE=2	SV=2//1.10117e-84
cid_circ_1367	CI01000026	8431257	8431625	+	368	368	--	--	c_a,c_b,c_c,T1_a,T1_b,T3_a,T3_b,T3_c,T5_c,T7_b,T7_c	4,2,2,3,5,3,5,8,2,6,7	0,0,0,0,0,0,0,0,0,0,0	--
cid_circ_1368	CI01000026	853929	854412	+	483	180	CI01000026_00812986_00894233;	exon:854232-854412,;	c_a,c_b,T1_a,T1_b,T1_c,T3_a,T3_b,T3_c,T5_b,T5_c,T7_a,T7_b,T7_c	4,6,11,2,2,6,8,8,3,3,17,2,8	0,7,3,0,0,0,1,2,0,1,5,0,4	sp|A2AVA0|SVEP1_MOUSE	Sushi,	von	Willebrand	factor	type	A,	EGF	and	pentraxin	domain-containing	protein	1	OS=Mus	musculus	GN=Svep1	PE=1	SV=1//6.02865e-07
cid_circ_1369	CI01000026	913711	914871	-	1160	727	CI01000026_00909358_00915047;	intron:913879-914606,;	c_a,T1_c,T3_a,T3_b,T3_c,T5_c,T7_c	5,4,2,3,2,4,4	0,3,3,1,2,2,3	sp|Q91YR9|PTGR1_MOUSE	Prostaglandin	reductase	1	OS=Mus	musculus	GN=Ptgr1	PE=1	SV=2//2.7862e-138
cid_circ_1370	CI01000026	9223836	9228173	-	4337	4337	--	--	T1_b,T3_a,T3_c,T5_a,T7_a,T7_c	6,4,2,4,4,4	0,0,0,0,0,0	--
cid_circ_1371	CI01000026	9227948	9228173	-	225	225	--	--	c_a,T3_a,T3_b,T7_c	11,6,7,3	0,0,0,0	--
cid_circ_1372	CI01000026	9391445	9391855	+	410	186	CI01000026_09365911_09428712;	intron:9391562-9391748,;	c_a,c_b,c_c,T1_a,T1_b,T1_c,T3_a,T3_b,T3_c,T5_a,T5_b,T5_c,T7_a,T7_b,T7_c	13,13,6,8,15,7,12,10,5,7,5,5,6,2,6	2,1,2,3,6,2,0,8,3,1,0,4,5,1,3	sp|Q3L8U1|CHD9_HUMAN	Chromodomain-helicase-DNA-binding	protein	9	OS=Homo	sapiens	GN=CHD9	PE=1	SV=2//6.59516e-10
cid_circ_1373	CI01000026	9391445	9402994	+	11549	11216	CI01000026_09365911_09428712;	intron:9391855-9402885,intron:9391562-9391748,;	c_a,c_b,c_c,T1_a,T1_b,T3_a,T3_b,T3_c,T5_a,T5_b,T5_c,T7_a,T7_b,T7_c	4,16,4,7,11,7,18,11,7,3,13,7,4,3	9,16,21,7,7,5,15,13,5,7,17,10,3,8	sp|Q3L8U1|CHD9_HUMAN	Chromodomain-helicase-DNA-binding	protein	9	OS=Homo	sapiens	GN=CHD9	PE=1	SV=2//6.59516e-10
cid_circ_1374	CI01000026	9411090	9413158	+	2068	1095	CI01000026_09365911_09428712;	exon:9412961-9413158,exon:9411090-9411286,intron:9412445-9412961,exon:9411717-9411903,;	c_a,c_b,c_c,T1_a,T1_b,T3_a,T3_b,T3_c,T5_a,T5_b,T5_c,T7_a,T7_b,T7_c	23,40,29,8,4,6,12,10,10,6,7,20,5,8	66,61,66,25,4,32,39,47,28,6,59,45,22,43	sp|Q3L8U1|CHD9_HUMAN	Chromodomain-helicase-DNA-binding	protein	9	OS=Homo	sapiens	GN=CHD9	PE=1	SV=2//6.59516e-10
cid_circ_1375	CI01000026	9411090	9414761	+	3671	2581	CI01000026_09365911_09428712;	exon:9411090-9411286,intron:9413158-9414270,exon:9411379-9411553,exon:9411717-9411903,exon:9412961-9413158,intron:9412445-9412961,exon:9414270-9414470,;	c_a,c_b,c_c,T1_b,T3_b,T3_c,T5_a,T7_a	6,4,11,7,3,2,2,6	78,74,72,6,44,59,31,62	sp|Q3L8U1|CHD9_HUMAN	Chromodomain-helicase-DNA-binding	protein	9	OS=Homo	sapiens	GN=CHD9	PE=1	SV=2//6.59516e-10
cid_circ_1376	CI01000026	9960683	9983644	-	22961	22961	--	--	c_a,T1_b,T5_a	3,5,4	0,0,0	--
cid_circ_1377	CI01000026	9960683	9983647	-	22964	22964	--	--	c_a,c_b,c_c,T1_a,T1_b,T1_c,T3_a,T3_b,T3_c,T5_a,T5_b,T5_c,T7_a,T7_b,T7_c	13,10,7,10,11,9,16,20,17,12,6,24,35,17,39	0,0,0,0,0,0,0,0,0,0,0,0,0,0,0	--
cid_circ_1378	CI01000026	9993307	9997501	-	4194	954	CI01000026_09991433_10006016;	intron:9994920-9995708,exon:9997335-9997501,;	c_a,T3_a,T5_a	5,4,2	5,4,4	sp|Q1RMU2|CYLD_BOVIN	Ubiquitin	carboxyl-terminal	hydrolase	CYLD	OS=Bos	taurus	GN=CYLD	PE=2	SV=1//0
cid_circ_1379	CI01000027	10065925	10067131	+	1206	924	CI01000027_10055186_10067131;	intron:10066072-10066996,;	c_b,c_c,T1_b,T1_c,T3_a,T3_c,T5_a,T5_b,T5_c,T7_a,T7_c	3,2,3,3,2,5,6,3,3,3,2	19,0,1,0,8,7,2,3,15,14,21	sp|Q5FWN7|C108A_XENLA	Uncharacterized	protein	C1orf108	homolog	A	OS=Xenopus	laevis	PE=2	SV=1//1.63988e-56
cid_circ_1380	CI01000027	10103786	10105201	+	1415	1154	CI01000027_10098742_10105152;	exon:10105000-10105308,intron:10103929-10104775,;	c_a,c_b,c_c,T1_a,T1_b,T1_c,T3_b,T3_c,T5_a,T5_b,T5_c,T7_a,T7_b,T7_c	30,25,27,17,8,7,13,12,10,2,4,26,3,16	17,8,11,2,1,0,10,11,5,1,17,21,0,18	sp|Q99K70|RRAGC_MOUSE	Ras-related	GTP-binding	protein	C	OS=Mus	musculus	GN=Rragc	PE=1	SV=1//0
cid_circ_1381	CI01000027	10439165	10441304	+	2139	1964	CI01000027_10437783_10448105;	exon:10439165-10439345,intron:10439345-10441129,;	c_a,c_b,T1_c,T5_c,T7_c	4,9,4,4,6	1,2,2,4,4	sp|Q3ZBI6|FHL3_BOVIN	Four	and	a	half	LIM	domains	protein	3	OS=Bos	taurus	GN=FHL3	PE=2	SV=1//3.80445e-36
cid_circ_1382	CI01000027	10528973	10529566	+	593	593	--	--	c_a,T1_a,T1_b,T3_a,T3_b,T5_a,T5_c,T7_a,T7_b,T7_c	3,11,3,4,6,9,2,8,2,8	0,0,0,0,0,0,0,0,0,0	--
cid_circ_1383	CI01000027	1063037	1064811	-	1774	1774	CI01000027_01059994_01067301;	intron:1063231-1064615,exon:1063037-1063231,exon:1064615-1064811,;	c_a,c_b,c_c,T1_a,T1_b,T1_c,T3_a,T3_b,T3_c,T5_a,T5_b,T5_c,T7_a,T7_b,T7_c	32,10,11,27,23,20,21,10,13,4,7,13,30,6,16	17,11,14,7,15,5,10,14,12,8,2,17,14,2,17	sp|Q5ZJN2|RB11A_CHICK	Ras-related	protein	Rab-11A	OS=Gallus	gallus	GN=RAB11A	PE=2	SV=1//7.10973e-128
cid_circ_1384	CI01000027	1140586	1148381	+	7795	2169	CI01000027_01134221_01143363;	exon:1140964-1141201,intron:1141201-1143133,;	T1_a,T3_b,T5_a,T5_c,T7_a,T7_c	6,4,2,2,2,3	3,4,2,13,9,12	-//-
cid_circ_1385	CI01000027	1143300	1150728	+	7428	7428	--	--	c_b,c_c,T1_a,T3_b,T3_c,T5_a,T5_b,T5_c,T7_a,T7_b,T7_c	2,5,2,3,5,4,3,7,3,2,3	3,0,0,0,2,0,0,3,2,1,0	--
cid_circ_1386	CI01000027	1143300	1158461	+	15161	1656	CI01000027_01153787_01158632;CI01000027_01148208_01150893;	intron:1156043-1157375,;exon:1148057-1148381,;	c_a,T1_a,T3_b,T3_c,T5_a,T7_a	2,3,3,5,3,4	5,2,0,2,1,3	-//-;sp|Q3YBM2|T176B_HUMAN	Transmembrane	protein	176B	OS=Homo	sapiens	GN=TMEM176B	PE=1	SV=2//3.31393e-10
cid_circ_1387	CI01000027	1423814	1424585	-	771	335	CI01000027_01420180_01439837;	intron:1424079-1424414,;	c_b,T1_a,T1_b,T1_c,T5_c,T7_c	2,3,2,3,2,3	0,0,0,0,2,4	sp|Q9NXD2|MTMRA_HUMAN	Myotubularin-related	protein	10	OS=Homo	sapiens	GN=MTMR10	PE=1	SV=3//1.28991e-71
cid_circ_1388	CI01000027	1439154	1439837	-	683	683	--	--	c_a,T1_a,T1_b	3,4,4	0,0,0	--
cid_circ_1389	CI01000027	1446658	1458357	-	11699	11699	--	--	c_a,c_c,T1_b,T1_c,T3_a	3,5,4,2,4	0,0,0,0,0	--
cid_circ_1390	CI01000027	1472776	1475852	-	3076	2667	CI01000027_01466387_01475758;	exon:1474689-1474860,intron:1474453-1474689,intron:1474860-1475673,intron:1473358-1474225,exon:1474225-1474453,intron:1472904-1473256,;	c_a,c_b,c_c,T3_b,T5_a,T5_c	3,2,2,4,2,4	66,90,72,47,42,51	sp|B2RUR8|OTU7B_MOUSE	OTU	domain-containing	protein	7B	OS=Mus	musculus	GN=Otud7b	PE=1	SV=1//3.50666e-14
cid_circ_1391	CI01000027	1596235	1596480	-	245	245	CI01000027_01587854_01598407;	exon:1596235-1596480,;	T3_a,T3_b,T3_c,T5_c	4,2,4,9	5,4,6,11	sp|Q6TCH4|PAQR6_HUMAN	Progestin	and	adipoQ	receptor	family	member	6	OS=Homo	sapiens	GN=PAQR6	PE=2	SV=2//2.47707e-53
cid_circ_1392	CI01000027	1620062	1620705	-	643	170	CI01000027_01610574_01630928;	exon:1620535-1620705,;	c_b,c_c,T3_c	9,4,6	7,0,3	sp|Q9UPR3|SMG5_HUMAN	Protein	SMG5	OS=Homo	sapiens	GN=SMG5	PE=1	SV=3//0
cid_circ_1393	CI01000027	1816249	1817066	-	817	817	--	--	c_a,c_b,T1_c,T3_a,T3_b,T3_c,T5_a,T5_b,T5_c,T7_a,T7_b,T7_c	5,3,9,8,14,8,5,3,13,11,3,8	0,0,0,0,0,0,0,0,0,0,0,0	--
cid_circ_1394	CI01000027	1818634	1820039	+	1405	797	CI01000027_01811625_01827803;	exon:1818895-1819111,intron:1819604-1819979,intron:1819313-1819519,;	c_a,c_b,c_c,T1_a,T1_b,T1_c,T3_a,T3_b,T3_c,T5_a,T5_b,T5_c,T7_a,T7_b,T7_c	18,10,24,17,9,2,23,12,13,14,3,14,19,5,20	82,103,68,39,34,20,43,60,77,39,36,62,83,10,50	sp|Q60695|RGL1_MOUSE	Ral	guanine	nucleotide	dissociation	stimulator-like	1	OS=Mus	musculus	GN=Rgl1	PE=1	SV=2//9.74745e-09
cid_circ_1395	CI01000027	1818641	1819295	-	654	654	--	--	c_a,c_b,c_c,T1_b,T1_c,T3_a,T3_c,T5_a,T5_c,T7_a,T7_c	4,14,17,2,8,5,2,6,3,12,6	0,0,0,0,0,0,0,0,0,0,0	--
cid_circ_1396	CI01000027	2206456	2207152	+	696	696	--	--	T3_a,T3_c,T5_b,T7_c	4,3,2,4	0,0,0,0	--
cid_circ_1397	CI01000027	229568	230961	+	1393	1163	CI01000027_00229612_00237058;	exon:229004-229755,exon:230561-230756,intron:230155-230372,;	c_a,c_c,T1_b,T3_a,T3_b	5,3,2,5,4	25,18,5,11,27	sp|O93310|RAD21_XENLA	Double-strand-break	repair	protein	rad21	homolog	OS=Xenopus	laevis	GN=rad21	PE=1	SV=1//0
cid_circ_1398	CI01000027	262876	273130	+	10254	9836	CI01000027_00250077_00273130;	intron:270352-272980,intron:263044-270252,;	c_a,c_c,T1_a,T3_a,T3_b,T3_c,T5_c,T7_a,T7_c	12,7,2,4,5,2,6,2,2	5,13,3,3,12,13,8,4,17	sp|Q6AXJ2|EI3HA_DANRE	Eukaryotic	translation	initiation	factor	3	subunit	H-A	OS=Danio	rerio	GN=eif3ha	PE=2	SV=1//4.46633e-87
cid_circ_1399	CI01000027	270252	273130	+	2878	2628	CI01000027_00250077_00273130;	intron:270352-272980,;	T1_a,T1_b,T1_c,T5_c	2,9,3,2	0,0,4,1	sp|Q6AXJ2|EI3HA_DANRE	Eukaryotic	translation	initiation	factor	3	subunit	H-A	OS=Danio	rerio	GN=eif3ha	PE=2	SV=1//4.46633e-87
cid_circ_1400	CI01000027	2895819	2906601	+	10782	7343	CI01000027_02895512_02924151;	intron:2896031-2896378,intron:2899380-2904655,intron:2904763-2906484,;	c_a,c_b,c_c,T1_a,T1_b,T1_c,T3_a,T3_b,T3_c,T5_a,T7_a,T7_c	3,7,6,6,14,5,8,3,4,2,9,5	15,20,12,4,3,11,2,15,30,7,11,10	sp|B4F6Q9|OXR1_XENLA	Oxidation	resistance	protein	1	OS=Xenopus	laevis	GN=oxr1	PE=2	SV=2//1.54094e-06
cid_circ_1401	CI01000027	2904655	2906601	+	1946	1721	CI01000027_02895512_02924151;	intron:2904763-2906484,;	c_a,c_c,T1_a,T1_b,T3_b,T3_c,T5_a,T5_b,T5_c,T7_a,T7_c	3,2,6,11,7,8,2,4,2,7,8	4,2,1,3,2,11,0,0,9,7,3	sp|B4F6Q9|OXR1_XENLA	Oxidation	resistance	protein	1	OS=Xenopus	laevis	GN=oxr1	PE=2	SV=2//1.54094e-06
cid_circ_1402	CI01000027	2921758	2925973	+	4215	2286	CI01000027_02895512_02924151;	intron:2921911-2923962,exon:2923962-2924197,;	c_a,c_c,T1_a,T1_b,T1_c,T3_a,T3_c,T5_a,T5_b,T5_c,T7_b,T7_c	6,5,3,2,2,2,3,2,4,4,2,4	9,9,12,4,5,21,27,14,10,11,10,24	sp|B4F6Q9|OXR1_XENLA	Oxidation	resistance	protein	1	OS=Xenopus	laevis	GN=oxr1	PE=2	SV=2//1.54094e-06
cid_circ_1403	CI01000027	2930767	2935098	+	4331	4331	--	--	c_b,T1_a,T1_b,T1_c,T3_c,T5_a,T7_a,T7_c	2,2,4,8,4,3,4,3	0,0,0,0,0,0,0,0	--
cid_circ_1404	CI01000027	3149648	3150083	+	435	435	--	--	c_b,T3_a,T3_b,T5_c	4,7,2,3	4,0,0,0	--
cid_circ_1405	CI01000027	3612301	3612728	+	427	427	--	--	T5_a,T5_c,T7_a,T7_c	4,4,7,3	0,0,0,0	--
cid_circ_1406	CI01000027	3683234	3684327	+	1093	331	CI01000027_03680285_03687497;	intron:3683487-3683818,;	c_a,c_b,T1_a,T1_b,T1_c,T3_a,T3_b,T5_a,T5_c,T7_a,T7_b,T7_c	4,4,8,4,4,4,2,4,6,11,3,8	1,2,0,0,0,5,5,2,4,3,1,3	sp|Q95K79|ALKB8_MACFA	Alkylated	DNA	repair	protein	alkB	homolog	8	OS=Macaca	fascicularis	GN=ALKBH8	PE=2	SV=1//0
cid_circ_1407	CI01000027	3729660	3729964	+	304	304	CI01000027_03718436_03732820;	exon:3729660-3729964,;	c_a,T1_a,T3_b,T5_a,T7_a	2,2,3,2,4	12,10,12,10,15	sp|Q63470|DYR1A_RAT	Dual	specificity	tyrosine-phosphorylation-regulated	kinase	1A	OS=Rattus	norvegicus	GN=Dyrk1a	PE=1	SV=2//0
cid_circ_1408	CI01000027	3854437	3855396	+	959	238	CI01000027_03851507_03856447;	intron:3854990-3855228,;	c_a,c_b,T1_b,T3_a	3,3,2,4	6,7,1,2	sp|Q4R7L3|PRS6B_MACFA	26S	protease	regulatory	subunit	6B	OS=Macaca	fascicularis	GN=PSMC4	PE=2	SV=1//0
cid_circ_1409	CI01000027	3885762	3886486	+	724	188	CI01000027_03879680_03890591;	exon:3885762-3885950,;	c_a,c_b,T1_a,T1_b,T1_c,T3_b,T3_c,T5_b,T5_c,T7_a,T7_b,T7_c	11,2,9,4,9,7,9,2,3,2,4,7	0,1,2,0,0,0,0,3,0,0,0,1	sp|Q5EA87|B4GT3_BOVIN	Beta-1,4-galactosyltransferase	3	OS=Bos	taurus	GN=B4GALT3	PE=2	SV=2//1.79411e-132
cid_circ_1410	CI01000027	4099926	4100377	+	451	451	--	--	c_b,c_c,T5_b,T7_a,T7_c	2,2,2,2,3	0,0,0,0,0	--
cid_circ_1411	CI01000027	4989833	4990052	-	219	219	CI01000027_04988247_04994680;	intron:4988371-4991371,;	c_b,c_c,T3_c,T5_a,T5_b	5,6,2,6,2	250,211,184,90,99	sp|P47904|RS27_XENLA	40S	ribosomal	protein	S27	OS=Xenopus	laevis	GN=rps27	PE=3	SV=2//5.61261e-36
cid_circ_1412	CI01000027	5546189	5550714	+	4525	4525	--	--	c_b,c_c,T1_c,T3_b,T3_c,T5_a,T5_c,T7_a	3,3,2,12,5,3,5,8	0,2,0,2,0,1,0,0	--
cid_circ_1413	CI01000027	5813914	5814636	+	722	386	CI01000027_05807381_05817636;	exon:5813914-5814147,exon:5814247-5814400,;	c_a,c_b,c_c,T1_a,T1_b,T1_c,T3_a,T3_b,T3_c,T5_a,T5_b,T5_c,T7_a,T7_c	30,14,24,21,20,10,14,16,11,17,9,14,36,21	32,13,11,18,5,6,3,17,10,10,6,10,26,13	sp|Q6DEY8|TBC31_XENTR	TBC1	domain	family	member	31	OS=Xenopus	tropicalis	GN=tbc1d31	PE=2	SV=1//0
cid_circ_1414	CI01000027	5912940	5915809	-	2869	2869	CI01000027_05912857_05927842;	intron:5913146-5914888,exon:5912622-5913146,intron:5915032-5915653,;	c_a,c_c,T1_a,T1_c,T3_a,T5_c,T7_a	3,3,3,4,2,2,3	27,20,20,5,5,35,26	sp|Q7ZWE6|DTB1A_DANRE	Dysbindin-A	OS=Danio	rerio	GN=dtnbp1a	PE=2	SV=1//1.50817e-177
cid_circ_1415	CI01000027	5914888	5915809	-	921	621	CI01000027_05912857_05927842;	intron:5915032-5915653,;	c_a,c_b,c_c,T1_a,T1_b,T1_c,T3_a,T3_b,T3_c,T5_a,T5_b,T5_c,T7_a,T7_b,T7_c	8,9,9,8,11,2,14,3,12,9,5,5,11,3,12	11,16,9,15,4,1,2,6,13,7,12,29,18,6,16	sp|Q7ZWE6|DTB1A_DANRE	Dysbindin-A	OS=Danio	rerio	GN=dtnbp1a	PE=2	SV=1//1.50817e-177
cid_circ_1416	CI01000027	6008363	6010154	-	1791	954	CI01000027_06007063_06011555;	intron:6009257-6010007,intron:6008480-6008684,;	c_a,c_b,c_c,T1_a,T1_b,T3_a,T3_b,T3_c,T5_a,T5_b,T5_c,T7_a,T7_b,T7_c	21,21,15,8,8,13,19,18,3,5,7,11,4,13	13,13,6,10,8,8,13,9,8,1,5,15,2,18	sp|P54823|DDX6_MOUSE	Probable	ATP-dependent	RNA	helicase	DDX6	OS=Mus	musculus	GN=Ddx6	PE=1	SV=1//0
cid_circ_1417	CI01000027	6179946	6184110	-	4164	4022	CI01000027_06168620_06195620;	exon:6183936-6184110,intron:6180088-6183936,;	c_a,c_b,c_c,T1_a,T1_b,T3_a,T3_b,T3_c,T5_b,T5_c,T7_a,T7_b,T7_c	7,3,11,5,3,7,5,5,6,5,20,2,2	4,4,5,7,4,0,1,2,2,1,6,1,2	sp|Q92888|ARHG1_HUMAN	Rho	guanine	nucleotide	exchange	factor	1	OS=Homo	sapiens	GN=ARHGEF1	PE=1	SV=2//3.26447e-38
cid_circ_1418	CI01000027	6179946	6193269	-	13323	6488	CI01000027_06168620_06195620;	intron:6185316-6187097,intron:6187127-6191139,intron:6184110-6184631,exon:6183936-6184110,;	c_a,c_b,T5_a,T5_c	3,5,4,2	77,71,41,47	sp|Q92888|ARHG1_HUMAN	Rho	guanine	nucleotide	exchange	factor	1	OS=Homo	sapiens	GN=ARHGEF1	PE=1	SV=2//3.26447e-38
cid_circ_1419	CI01000027	6337062	6337447	+	385	219	CI01000027_06335278_06348176;	exon:6337228-6337447,;	c_a,c_b,T5_a,T5_b,T5_c,T7_a,T7_c	5,2,4,2,9,6,5	2,1,5,2,0,1,5	sp|Q9N179|41_BOVIN	Protein	4.1	OS=Bos	taurus	GN=EPB41	PE=2	SV=1//1.76195e-15
cid_circ_1420	CI01000027	6345385	6345682	+	297	297	CI01000027_06335278_06348176;	exon:6345385-6345682,;	T1_a,T1_c,T7_b	10,2,2	0,0,2	sp|Q9N179|41_BOVIN	Protein	4.1	OS=Bos	taurus	GN=EPB41	PE=2	SV=1//1.76195e-15
cid_circ_1421	CI01000027	6394715	6396212	+	1497	1497	--	--	c_a,c_b,T3_a,T3_b,T5_a	3,2,3,2,3	3,4,5,5,0	--
cid_circ_1422	CI01000027	6588901	6609980	+	21079	5735	CI01000027_06604099_06652019;	intron:6604245-6609811,exon:6609811-6609980,;	c_a,c_c,T1_a,T3_b,T3_c,T5_c,T7_a,T7_c	4,5,7,8,9,10,4,8	6,5,4,3,8,4,0,7	sp|Q10473|GALT1_RAT	Polypeptide	N-acetylgalactosaminyltransferase	1	OS=Rattus	norvegicus	GN=Galnt1	PE=1	SV=1//3.05808e-22
cid_circ_1423	CI01000027	6604098	6609980	+	5882	5735	CI01000027_06604099_06652019;	intron:6604245-6609811,exon:6609811-6609980,;	c_a,c_b,c_c,T1_a,T1_b,T1_c,T3_a,T3_b,T3_c,T5_a,T5_b,T5_c,T7_a,T7_b,T7_c	23,5,13,8,20,11,7,13,9,20,5,30,18,8,12	6,2,5,4,1,1,1,3,8,5,3,4,0,0,7	sp|Q10473|GALT1_RAT	Polypeptide	N-acetylgalactosaminyltransferase	1	OS=Rattus	norvegicus	GN=Galnt1	PE=1	SV=1//3.05808e-22
cid_circ_1424	CI01000027	6640466	6643127	+	2661	2271	CI01000027_06604099_06652019;	intron:6640897-6642987,exon:6640716-6640897,;	c_a,c_b,c_c,T1_a,T1_b,T1_c,T3_a,T3_b,T3_c,T5_a,T5_b,T5_c,T7_a,T7_c	14,6,3,27,11,3,12,9,15,8,6,5,4,27	5,10,2,3,1,5,4,3,11,1,2,6,9,9	sp|Q10473|GALT1_RAT	Polypeptide	N-acetylgalactosaminyltransferase	1	OS=Rattus	norvegicus	GN=Galnt1	PE=1	SV=1//3.05808e-22
cid_circ_1425	CI01000027	6784675	6785752	+	1077	1077	--	--	c_c,T3_a,T3_b,T3_c,T7_a,T7_c	4,2,5,6,3,5	0,0,0,0,0,0	--
cid_circ_1426	CI01000027	6794709	6796592	+	1883	871	CI01000027_06785671_06803146;	intron:6794839-6795710,;	T1_a,T3_a,T7_a,T7_c	3,3,3,2	2,0,0,5	sp|Q92570|NR4A3_HUMAN	Nuclear	receptor	subfamily	4	group	A	member	3	OS=Homo	sapiens	GN=NR4A3	PE=1	SV=3//8.89958e-172
cid_circ_1427	CI01000027	7280709	7285570	-	4861	2241	CI01000027_07280569_07290167;	intron:7280826-7283067,;	c_a,c_c,T1_a,T1_b,T1_c,T3_c,T5_a,T5_c,T7_a,T7_b,T7_c	3,3,5,5,3,6,5,2,6,2,4	2,5,0,0,0,2,0,0,0,0,1	sp|Q1MTN8|ACL4_SCHPO	Probable	assembly	chaperone	of	rpl4	OS=Schizosaccharomyces	pombe	(strain	972	/	ATCC	24843)	GN=SPBC16D10.01c	PE=3	SV=2//1.27492e-15
cid_circ_1428	CI01000027	7295451	7297789	+	2338	977	CI01000027_07292677_07331000;	intron:7297103-7297367,intron:7295950-7296216,intron:7295628-7295898,exon:7295451-7295628,;	c_a,c_b,c_c,T1_a,T1_b,T1_c,T3_a,T3_b,T3_c,T5_a,T5_b,T7_a,T7_b,T7_c	8,15,15,8,14,2,5,7,16,6,3,4,2,13	51,37,23,17,10,0,23,20,24,18,12,51,8,28	sp|A0AUR5|F188A_DANRE	Protein	FAM188A	OS=Danio	rerio	GN=fam188a	PE=2	SV=1//0
cid_circ_1429	CI01000027	7436839	7439351	+	2512	177	CI01000027_07432479_07451012;	exon:7439174-7439351,;	T1_c,T3_a,T5_c	7,3,4	3,2,7	sp|Q5RJX2|F1711_XENLA	Protein	FAM171A1	OS=Xenopus	laevis	GN=fam171a1	PE=2	SV=1//0
cid_circ_1430	CI01000027	7722057	7733999	-	11942	8979	CI01000027_07709714_07744049;	intron:7725947-7728569,intron:7722325-7723390,intron:7728777-7733861,exon:7728569-7728777,;	c_c,T1_a,T1_b,T7_a,T7_c	8,2,3,4,2	30,37,7,20,28	sp|Q14814|MEF2D_HUMAN	Myocyte-specific	enhancer	factor	2D	OS=Homo	sapiens	GN=MEF2D	PE=1	SV=1//7.73568e-29
cid_circ_1431	CI01000027	7722057	7734227	-	12170	8979	CI01000027_07709714_07744049;	intron:7725947-7728569,intron:7728777-7733861,exon:7728569-7728777,intron:7722325-7723390,;	c_a,c_b,c_c,T1_a,T1_b,T1_c,T3_a,T3_b,T3_c,T5_a,T5_c,T7_a,T7_b,T7_c	7,9,6,6,4,3,2,8,4,10,2,7,4,16	47,45,30,37,7,21,31,35,64,24,44,20,15,28	sp|Q14814|MEF2D_HUMAN	Myocyte-specific	enhancer	factor	2D	OS=Homo	sapiens	GN=MEF2D	PE=1	SV=1//7.73568e-29
cid_circ_1432	CI01000027	7725890	7734227	-	8337	7914	CI01000027_07709714_07744049;	intron:7725947-7728569,exon:7728569-7728777,intron:7728777-7733861,;	c_a,c_c,T1_a,T1_b,T1_c,T3_b,T3_c,T5_a,T7_c	3,2,6,3,3,2,3,7,4	36,18,29,5,12,21,38,21,23	sp|Q14814|MEF2D_HUMAN	Myocyte-specific	enhancer	factor	2D	OS=Homo	sapiens	GN=MEF2D	PE=1	SV=1//7.73568e-29
cid_circ_1433	CI01000027	7728569	7734227	-	5658	5292	CI01000027_07709714_07744049;	exon:7728569-7728777,intron:7728777-7733861,;	c_a,c_b,T1_a,T1_b,T1_c,T3_a,T3_b,T3_c,T5_a,T5_b,T5_c,T7_a,T7_b,T7_c	7,9,7,7,7,3,22,12,2,9,8,5,7,7	16,15,12,5,7,15,16,25,17,4,23,5,5,11	sp|Q14814|MEF2D_HUMAN	Myocyte-specific	enhancer	factor	2D	OS=Homo	sapiens	GN=MEF2D	PE=1	SV=1//7.73568e-29
cid_circ_1434	CI01000027	7950707	7982849	+	32142	3114	CI01000027_07981813_07992141;CI01000027_07947743_07951397;CI01000027_07962587_07964571;CI01000027_07954714_07957187;	intron:7981833-7982172,exon:7982630-7982849,;exon:7950707-7950873,exon:7951297-7951763,;exon:7963518-7963743,exon:7963951-7964117,;exon:7956551-7956717,exon:7956099-7956324,intron:7955643-7956099,intron:7954804-7955490,;	c_a,c_b,c_c,T1_a,T1_b,T1_c,T3_a,T3_b,T3_c,T5_a,T5_b,T5_c,T7_a,T7_b,T7_c	43,100,33,36,28,20,33,15,85,56,27,109,62,104,95	196,178,81,150,43,20,97,121,190,123,71,154,260,99,185	sp|Q8HY82|CATS_SAIBB	Cathepsin	S	OS=Saimiri	boliviensis	boliviensis	GN=CTSS	PE=2	SV=1//2.42097e-40;sp|Q9GLE3|CATK_PIG	Cathepsin	K	OS=Sus	scrofa	GN=CTSK	PE=2	SV=1//5.25293e-57;sp|Q8HY82|CATS_SAIBB	Cathepsin	S	OS=Saimiri	boliviensis	boliviensis	GN=CTSS	PE=2	SV=1//3.6828e-131;sp|P25326|CATS_BOVIN	Cathepsin	S	OS=Bos	taurus	GN=CTSS	PE=1	SV=2//6.76511e-108
cid_circ_1435	CI01000027	7955049	7962307	+	7258	1533	CI01000027_07954714_07957187;	exon:7956099-7956324,exon:7956551-7956717,intron:7954804-7955490,intron:7955643-7956099,;	c_a,c_b,c_c,T1_a,T1_b,T1_c,T3_a,T3_b,T3_c,T5_a,T5_b,T5_c,T7_a,T7_b,T7_c	28,39,73,11,9,11,14,20,56,35,7,86,36,16,73	63,48,20,51,21,2,39,58,67,50,36,18,119,30,76	sp|P25326|CATS_BOVIN	Cathepsin	S	OS=Bos	taurus	GN=CTSS	PE=1	SV=2//6.76511e-108
cid_circ_1436	CI01000027	7955049	7976651	+	21602	1924	CI01000027_07962587_07964571;CI01000027_07954714_07957187;	exon:7963518-7963743,exon:7963951-7964117,;exon:7956551-7956717,exon:7956099-7956324,intron:7955643-7956099,intron:7954804-7955490,;	c_a,c_b,T1_a,T1_b,T3_a,T3_c,T5_a,T5_b,T5_c,T7_a,T7_b,T7_c	10,7,3,6,9,47,11,8,6,11,13,25	74,52,60,23,41,79,54,41,18,135,38,79	sp|Q8HY82|CATS_SAIBB	Cathepsin	S	OS=Saimiri	boliviensis	boliviensis	GN=CTSS	PE=2	SV=1//3.6828e-131;sp|P25326|CATS_BOVIN	Cathepsin	S	OS=Bos	taurus	GN=CTSS	PE=1	SV=2//6.76511e-108
cid_circ_1437	CI01000027	7962586	7976651	+	14065	391	CI01000027_07962587_07964571;	exon:7963518-7963743,exon:7963951-7964117,;	c_a,c_b,T1_a,T1_b,T3_a,T3_b,T3_c,T5_a,T5_b,T7_a,T7_b,T7_c	15,23,12,6,6,5,23,7,2,19,4,12	11,4,9,2,2,10,12,4,5,16,8,3	sp|Q8HY82|CATS_SAIBB	Cathepsin	S	OS=Saimiri	boliviensis	boliviensis	GN=CTSS	PE=2	SV=1//3.6828e-131
cid_circ_1438	CI01000027	8071516	8072330	+	814	814	--	--	c_a,c_b,c_c,T3_a,T5_c	6,3,8,2,4	0,7,0,1,0	--
cid_circ_1439	CI01000027	847188	847452	-	264	264	CI01000027_00823197_00901936;	exon:847188-847452,;	c_a,c_c,T5_a,T7_a	3,2,4,3	3,5,0,2	sp|Q69ZU6|THS7A_MOUSE	Thrombospondin	type-1	domain-containing	protein	7A	OS=Mus	musculus	GN=Thsd7a	PE=2	SV=2//1.41035e-06
cid_circ_1440	CI01000027	85377	86122	-	745	399	CI01000027_00078634_00087807;	exon:85377-85583,intron:85814-86007,;	c_a,c_b,c_c,T1_a,T1_b,T1_c,T3_a,T3_b,T3_c,T5_a,T5_b,T5_c,T7_a,T7_b,T7_c	36,16,42,22,60,7,26,29,37,14,20,24,45,16,41	17,8,17,2,7,1,0,8,7,10,9,14,15,3,14	sp|Q28433|TAP1_GORGO	Antigen	peptide	transporter	1	OS=Gorilla	gorilla	gorilla	GN=TAP1	PE=2	SV=2//2.26634e-180
cid_circ_1441	CI01000027	8623014	8624403	-	1389	852	CI01000027_08595524_08646502;	intron:8623450-8624302,;	c_a,T1_a,T1_b,T3_a,T3_c,T5_a,T5_c,T7_a,T7_b	6,2,10,13,6,3,4,7,4	4,6,0,1,2,1,3,0,1	sp|Q05397|FAK1_HUMAN	Focal	adhesion	kinase	1	OS=Homo	sapiens	GN=PTK2	PE=1	SV=2//1.1115e-116
cid_circ_1442	CI01000027	8641178	8645169	-	3991	3991	--	--	c_a,T1_b,T3_c,T5_c	2,3,5,2	3,3,1,0	--
cid_circ_1443	CI01000027	883307	886113	-	2806	204	CI01000027_00823197_00901936;	exon:883307-883511,;	c_a,c_b,T1_a,T1_b,T1_c,T3_a,T3_b,T3_c,T5_a,T5_b,T5_c,T7_a,T7_b,T7_c	8,2,10,22,5,6,11,9,12,3,10,18,3,2	0,0,10,1,3,4,6,9,3,0,2,4,1,1	sp|Q69ZU6|THS7A_MOUSE	Thrombospondin	type-1	domain-containing	protein	7A	OS=Mus	musculus	GN=Thsd7a	PE=2	SV=2//1.41035e-06
cid_circ_1444	CI01000027	8869185	8871200	-	2015	330	CI01000027_08864430_08897266;	intron:8869300-8869630,;	c_a,c_b,c_c,T1_b,T3_c,T5_a,T5_c,T7_a	2,4,2,3,3,2,5,3	7,8,1,2,17,4,3,5	sp|Q8NDA8|MROH1_HUMAN	Maestro	heat-like	repeat-containing	protein	family	member	1	OS=Homo	sapiens	GN=MROH1	PE=2	SV=3//0
cid_circ_1445	CI01000027	8891114	8891970	-	856	856	--	--	c_a,c_b,T1_a,T1_c	2,6,2,2	2,0,3,0	--
cid_circ_1446	CI01000027	8892865	8894550	-	1685	1407	CI01000027_08864430_08897266;	intron:8892997-8894404,;	c_a,c_c,T1_a,T3_c,T5_a,T7_a,T7_b,T7_c	3,3,4,2,2,6,5,2	3,0,0,5,2,3,2,4	sp|Q8NDA8|MROH1_HUMAN	Maestro	heat-like	repeat-containing	protein	family	member	1	OS=Homo	sapiens	GN=MROH1	PE=2	SV=3//0
cid_circ_1447	CI01000027	9188799	9189765	-	966	573	CI01000027_09147371_09202288;	intron:9189000-9189573,;	c_a,c_b,T1_a,T3_b	2,5,2,3	12,11,2,9	sp|Q14839|CHD4_HUMAN	Chromodomain-helicase-DNA-binding	protein	4	OS=Homo	sapiens	GN=CHD4	PE=1	SV=2//1.26114e-121
cid_circ_1448	CI01000027	9737415	9738070	-	655	655	CI01000027_09735579_09766657;	exon:9737415-9738070,;	c_a,c_b,c_c,T1_a,T1_b,T1_c,T3_a,T3_b,T3_c,T5_c,T7_a,T7_b,T7_c	44,26,32,24,15,10,9,23,22,4,19,6,19	97,79,80,126,72,25,51,52,85,57,81,33,86	sp|Q70EL2|UBP45_HUMAN	Ubiquitin	carboxyl-terminal	hydrolase	45	OS=Homo	sapiens	GN=USP45	PE=1	SV=3//6.57693e-70
cid_circ_1449	CI01000027	9750464	9751643	-	1179	672	CI01000027_09735579_09766657;	intron:9750822-9751494,;	c_b,c_c,T1_a,T1_b,T3_a,T3_b,T3_c,T5_b,T5_c,T7_c	6,4,15,8,3,3,3,5,4,5	4,4,2,1,3,1,0,3,4,7	sp|Q70EL2|UBP45_HUMAN	Ubiquitin	carboxyl-terminal	hydrolase	45	OS=Homo	sapiens	GN=USP45	PE=1	SV=3//6.57693e-70
cid_circ_1450	CI01000027	9887769	9889502	-	1733	1733	--	--	c_b,c_c,T1_a,T3_b	2,6,4,4	0,0,0,0	--
cid_circ_1451	CI01000027	9908400	9913583	-	5183	4899	CI01000027_09860217_09913586;	intron:9908550-9913449,;	c_a,c_b,T1_a,T1_b,T1_c,T3_a,T3_b,T5_a,T5_c,T7_a	12,7,2,13,2,2,4,5,11,7	7,8,9,0,0,0,7,1,4,2	sp|P28227|MAOX_ANAPL	NADP-dependent	malic	enzyme	OS=Anas	platyrhynchos	GN=ME1	PE=1	SV=1//0
cid_circ_1452	CI01000028	1563917	1570093	+	6176	168	CI01000028_01558674_01575492;	exon:1566587-1566755,;	c_c,T1_c,T3_b,T3_c,T5_a,T7_c	4,2,6,3,9,2	1,0,2,2,2,1	sp|Q9H6B4|CLMP_HUMAN	CXADR-like	membrane	protein	OS=Homo	sapiens	GN=CLMP	PE=1	SV=1//5.68923e-76
cid_circ_1453	CI01000028	2119372	2121421	+	2049	1746	CI01000028_02112434_02123527;	exon:2119372-2119570,intron:2119570-2119781,intron:2119921-2121258,;	c_a,c_b,c_c,T1_a,T1_b,T3_a,T3_b,T3_c,T5_a,T5_b,T5_c,T7_a	6,12,14,3,5,3,9,7,2,5,7,12	13,16,12,9,2,5,11,16,8,5,6,16	sp|Q6PB03|PLD3_XENLA	Phospholipase	D3	OS=Xenopus	laevis	GN=pld3	PE=2	SV=1//1.83743e-175
cid_circ_1454	CI01000028	2330077	2330629	-	552	552	--	--	T3_b,T3_c,T5_c,T7_c	2,5,2,4	0,0,0,0	--
cid_circ_1455	CI01000028	2427404	2429674	-	2270	1976	CI01000028_02407653_02429674;	intron:2428602-2429525,exon:2428446-2428602,intron:2427549-2428446,;	c_a,c_b,c_c,T1_a,T1_b,T1_c,T3_a,T3_b,T3_c,T5_a,T5_b,T5_c,T7_a,T7_b,T7_c	57,38,13,30,39,6,25,28,8,19,11,45,58,4,22	81,68,43,43,5,17,30,26,50,24,17,35,51,10,36	sp|O15440|MRP5_HUMAN	Multidrug	resistance-associated	protein	5	OS=Homo	sapiens	GN=ABCC5	PE=1	SV=2//5.19004e-52
cid_circ_1456	CI01000028	258017	280830	+	22813	22813	--	--	c_b,T1_a,T1_b,T1_c	3,4,8,5	0,0,0,0	--
cid_circ_1457	CI01000028	277692	280830	+	3138	3138	--	--	c_a,c_c,T1_a,T1_b,T3_b,T3_c,T7_a	4,3,3,2,2,2,2	0,0,0,0,0,0,0	--
cid_circ_1458	CI01000028	287754	288374	+	620	620	--	--	c_a,c_b,c_c,T1_a,T1_c,T3_c,T5_c	4,2,4,5,2,3,3	0,0,0,0,0,0,0	--
cid_circ_1459	CI01000028	3086232	3086667	-	435	435	--	--	c_b,T1_b,T1_c,T7_a	2,6,4,2	0,0,0,0	--
cid_circ_1460	CI01000028	3094807	3095735	-	928	928	--	--	c_a,T1_a,T1_b,T3_a,T3_b,T3_c,T5_c,T7_a	4,9,4,6,7,8,4,4	0,2,0,5,0,0,0,0	--
cid_circ_1461	CI01000028	309902	310156	+	254	254	CI01000028_00291055_00310156;	exon:309902-310156,;	T1_a,T3_a,T7_a,T7_c	5,2,4,4	5,0,1,3	sp|Q8N2S1|LTBP4_HUMAN	Latent-transforming	growth	factor	beta-binding	protein	4	OS=Homo	sapiens	GN=LTBP4	PE=1	SV=2//1.54325e-06
cid_circ_1462	CI01000028	3100311	3100700	+	389	389	--	--	c_b,c_c,T5_a,T5_c,T7_c	2,2,6,2,2	0,0,0,0,0	--
cid_circ_1463	CI01000028	3104315	3104767	+	452	378	CI01000028_03097428_03106553;	exon:3104603-3104767,exon:3104315-3104529,;	c_a,c_b,c_c,T1_a,T1_b,T1_c,T3_a,T3_b,T3_c,T5_a,T5_b,T5_c,T7_a,T7_b,T7_c	13,15,23,22,24,18,11,15,18,16,11,13,33,5,22	8,10,4,7,13,8,12,6,7,11,2,11,17,2,4	sp|Q9DBG7|SRPR_MOUSE	Signal	recognition	particle	receptor	subunit	alpha	OS=Mus	musculus	GN=Srpr	PE=1	SV=1//0
cid_circ_1464	CI01000028	3135431	3136193	-	762	477	CI01000028_03128741_03141144;	intron:3135601-3136078,;	c_a,c_b,c_c,T1_a,T1_b,T3_a,T3_b,T3_c,T5_a,T5_c,T7_c	3,3,3,4,5,6,9,11,2,11,6	14,8,10,21,3,13,18,6,6,19,4	sp|Q6NV04|ILVBL_DANRE	Acetolactate	synthase-like	protein	OS=Danio	rerio	GN=ilvbl	PE=2	SV=1//0
cid_circ_1465	CI01000028	3335231	3336532	+	1301	997	CI01000028_03334040_03380006;	intron:3335405-3336402,;	c_a,c_b,c_c,T1_a,T1_b,T1_c,T3_a,T3_b,T3_c,T5_a,T5_b,T5_c,T7_a,T7_b,T7_c	75,53,42,64,19,14,49,49,78,35,13,41,95,24,88	4,3,2,0,2,2,0,6,1,2,0,3,1,4,8	sp|Q06481|APLP2_HUMAN	Amyloid-like	protein	2	OS=Homo	sapiens	GN=APLP2	PE=1	SV=2//2.3006e-54
cid_circ_1466	CI01000028	3350844	3353280	+	2436	2436	CI01000028_03334040_03380006;	intron:3350961-3354884,;	c_a,T1_a,T7_a	6,4,2	8,17,25	sp|Q06481|APLP2_HUMAN	Amyloid-like	protein	2	OS=Homo	sapiens	GN=APLP2	PE=1	SV=2//2.3006e-54
cid_circ_1467	CI01000028	3353074	3355035	+	1961	1961	CI01000028_03334040_03380006;	exon:3354884-3355035,intron:3350961-3354884,;	c_a,c_b,T1_c,T3_a,T3_b,T3_c,T5_a,T5_c,T7_a	2,3,3,2,4,11,4,3,3	13,11,5,9,11,21,17,14,26	sp|Q06481|APLP2_HUMAN	Amyloid-like	protein	2	OS=Homo	sapiens	GN=APLP2	PE=1	SV=2//2.3006e-54
cid_circ_1468	CI01000028	3358558	3359159	+	601	601	--	--	c_c,T1_b,T5_a,T5_c,T7_a	5,3,5,4,4	1,0,0,0,0	--
cid_circ_1469	CI01000028	3364334	3366685	+	2351	2351	--	--	c_c,T1_a,T3_c,T5_c,T7_c	7,2,2,4,2	6,0,4,2,0	--
cid_circ_1470	CI01000028	379397	387521	-	8124	7879	CI01000028_00363732_00407780;	intron:379498-380645,intron:380691-387423,;	c_a,c_b,c_c,T1_a,T1_b,T1_c,T3_a,T3_b,T3_c,T5_a,T5_b,T5_c,T7_a,T7_b,T7_c	22,13,10,19,26,15,10,11,8,9,3,15,9,7,13	17,13,13,6,4,13,9,21,22,12,4,10,19,1,23	sp|Q1L994|PPR37_DANRE	Protein	phosphatase	1	regulatory	subunit	37	OS=Danio	rerio	GN=ppp1r37	PE=2	SV=1//0
cid_circ_1471	CI01000028	511386	514550	+	3164	3164	--	--	c_a,c_b,c_c,T1_a,T1_b,T1_c,T3_a,T3_b,T3_c,T5_a,T5_b,T5_c,T7_a,T7_b,T7_c	18,14,15,22,8,9,15,10,5,19,3,4,24,5,6	0,0,0,0,0,0,0,0,0,0,0,0,0,0,0	--
cid_circ_1472	CI01000028	521399	525963	+	4564	4564	--	--	c_a,c_b,T1_a,T1_b,T1_c,T3_a,T3_b,T3_c,T5_a,T5_b,T5_c,T7_a,T7_c	7,8,3,3,2,10,2,10,8,4,2,2,5	13,7,10,10,1,3,1,1,4,3,0,6,0	--
cid_circ_1473	CI01000028	525537	525963	+	426	426	--	--	c_a,c_b,c_c,T1_a,T1_b,T1_c,T3_a,T3_b,T3_c,T5_a,T5_b,T5_c,T7_a,T7_c	25,12,6,16,7,9,15,5,13,14,5,2,8,6	13,7,8,10,10,1,3,1,1,4,3,0,6,0	--
cid_circ_1474	CI01000028	5529015	5533234	+	4219	3804	CI01000028_05529016_05564762;	intron:5529139-5532943,;	c_a,c_b,c_c,T1_a,T1_b,T1_c,T3_b,T3_c,T5_a,T5_b,T5_c,T7_a,T7_c	6,14,3,17,3,3,13,14,10,5,5,14,14	19,12,11,0,0,2,5,24,11,4,24,15,28	sp|Q63713|RASA2_RAT	Ras	GTPase-activating	protein	2	OS=Rattus	norvegicus	GN=Rasa2	PE=2	SV=1//0
cid_circ_1475	CI01000028	5828548	5830663	+	2115	2115	--	--	c_a,T3_b,T5_c,T7_b,T7_c	2,3,6,2,2	0,0,0,0,0	--
cid_circ_1476	CI01000028	638863	640571	-	1708	1708	CI01000028_00616942_00640490;	intron:639046-640105,exon:640359-642176,;	c_a,c_b,c_c,T3_c,T5_a,T5_c,T7_a,T7_c	4,9,7,2,2,3,21,5	116,103,92,106,46,65,75,72	sp|Q90837|ERG_CHICK	Transcriptional	regulator	Erg	OS=Gallus	gallus	GN=ERG	PE=2	SV=1//4.46928e-172
cid_circ_1477	CI01000028	640105	640571	-	466	466	CI01000028_00616942_00640490;	exon:640359-642176,;	c_a,T1_c,T3_c,T5_b,T7_a	2,2,6,2,6	9,1,19,0,1	sp|Q90837|ERG_CHICK	Transcriptional	regulator	Erg	OS=Gallus	gallus	GN=ERG	PE=2	SV=1//4.46928e-172
cid_circ_1478	CI01000028	6761319	6763451	-	2132	1843	CI01000028_06756364_06785862;	intron:6761464-6763307,;	c_a,c_b,c_c,T1_a,T1_b,T3_a,T3_b,T3_c,T5_a,T5_b,T5_c,T7_a,T7_c	4,7,3,16,2,20,23,4,3,3,5,8,4	44,40,33,24,7,56,41,76,17,8,34,32,28	sp|Q9NZR1|TMOD2_HUMAN	Tropomodulin-2	OS=Homo	sapiens	GN=TMOD2	PE=1	SV=1//1.14664e-158
cid_circ_1479	CI01000028	6782383	6785915	-	3532	3160	CI01000028_06756364_06785862;	intron:6782576-6785736,;	c_a,c_b,c_c,T1_a,T1_b,T1_c,T3_a,T3_b,T3_c,T5_a,T5_b,T5_c,T7_a,T7_b,T7_c	14,11,18,16,32,17,43,21,9,20,5,30,32,2,29	8,19,6,8,10,11,10,13,5,7,7,6,10,6,8	sp|Q9NZR1|TMOD2_HUMAN	Tropomodulin-2	OS=Homo	sapiens	GN=TMOD2	PE=1	SV=1//1.14664e-158
cid_circ_1480	CI01000028	7914050	7915314	+	1264	1264	--	--	c_a,T1_a,T5_b,T7_a	2,3,6,2	0,0,0,0	--
cid_circ_1481	CI01000028	7942877	7943328	+	451	451	--	--	c_a,c_b,c_c,T1_a,T1_b,T1_c,T3_a,T3_b,T3_c,T5_a,T5_b,T5_c,T7_a,T7_b,T7_c	2,8,21,17,15,8,28,17,3,11,6,4,19,4,18	0,0,0,0,0,0,0,0,0,0,0,0,0,0,0	--
cid_circ_1482	CI01000028	9465036	9467100	-	2064	2064	CI01000028_09463027_09468717;	intron:9463340-9466777,;	c_a,c_b,c_c,T1_a,T1_b,T1_c,T3_b,T3_c,T5_c,T7_a,T7_b,T7_c	3,2,5,8,6,6,14,7,2,7,7,14	0,1,4,0,0,0,1,3,1,0,0,1	sp|Q14789|GOGB1_HUMAN	Golgin	subfamily	B	member	1	OS=Homo	sapiens	GN=GOLGB1	PE=1	SV=2//2.87841e-07
cid_circ_1483	CI01000028	9489596	9490049	-	453	453	--	--	c_a,c_c,T1_b,T3_c,T5_a,T5_c,T7_b	3,6,3,7,2,3,4	0,0,0,0,0,0,0	--
cid_circ_1484	CI01000028	9717019	9731266	+	14247	8926	CI01000028_09715717_09725995;	intron:9717217-9725945,exon:9717019-9717217,;	c_a,T3_a,T3_b,T3_c,T7_a	3,2,5,2,7	28,14,22,63,17	sp|Q1LWL6|GSE1_DANRE	Genetic	suppressor	element	1	OS=Danio	rerio	GN=gse1	PE=4	SV=1//1.8175e-32
cid_circ_1485	CI01000028	9737944	9739620	+	1676	1509	CI01000028_09734656_09750703;	exon:9739422-9739620,intron:9738111-9739422,;	T1_a,T3_c,T5_b,T5_c,T7_b,T7_c	3,2,3,2,3,4	21,12,5,13,9,12	sp|Q1LWL6|GSE1_DANRE	Genetic	suppressor	element	1	OS=Danio	rerio	GN=gse1	PE=4	SV=1//5.41058e-55
cid_circ_1486	CI01000028	9778950	9779350	-	400	400	--	--	c_a,c_c,T1_b,T5_a,T5_c	4,2,4,2,5	0,0,0,0,0	--
cid_circ_1487	CI01000029	1020175	1023062	+	2887	2664	CI01000029_01007732_01029115;	intron:1020270-1022934,;	c_b,c_c,T1_b,T3_a,T7_b,T7_c	2,3,5,2,2,8	2,0,0,1,0,2	sp|Q32L63|VTA1_BOVIN	Vacuolar	protein	sorting-associated	protein	VTA1	homolog	OS=Bos	taurus	GN=VTA1	PE=2	SV=1//1.64409e-92
cid_circ_1488	CI01000029	1020175	1027047	+	6872	4006	CI01000029_01007732_01029115;	intron:1020270-1022934,intron:1023436-1024778,;	c_a,c_b,c_c,T1_a,T1_b,T1_c,T3_a,T3_b,T3_c,T5_a,T5_b,T5_c,T7_a,T7_b,T7_c	4,4,6,7,13,5,9,19,12,9,8,16,19,6,14	9,13,2,2,1,1,7,7,5,0,2,6,4,1,6	sp|Q32L63|VTA1_BOVIN	Vacuolar	protein	sorting-associated	protein	VTA1	homolog	OS=Bos	taurus	GN=VTA1	PE=2	SV=1//1.64409e-92
cid_circ_1489	CI01000029	1022934	1027047	+	4113	1342	CI01000029_01007732_01029115;	intron:1023436-1024778,;	c_b,T1_b,T3_a,T5_a,T5_b,T7_a,T7_c	2,4,2,6,4,2,7	11,1,6,0,2,2,4	sp|Q32L63|VTA1_BOVIN	Vacuolar	protein	sorting-associated	protein	VTA1	homolog	OS=Bos	taurus	GN=VTA1	PE=2	SV=1//1.64409e-92
cid_circ_1490	CI01000029	1146379	1146715	-	336	172	CI01000029_01123207_01149937;	exon:1146379-1146551,;	c_a,T1_a,T1_c,T5_c,T7_b	4,3,2,2,2	0,0,0,1,2	-//-
cid_circ_1491	CI01000029	1306750	1307519	+	769	769	--	--	c_a,c_b,c_c,T1_c,T3_a,T3_b,T5_a,T7_b	3,8,3,4,5,3,3,2	0,0,0,0,0,0,0,0	--
cid_circ_1492	CI01000029	1334329	1337015	+	2686	419	CI01000029_01318644_01336634;	exon:1336502-1336921,;	c_a,c_c,T3_b	4,3,5	13,24,1	sp|Q86V25|VASH2_HUMAN	Vasohibin-2	OS=Homo	sapiens	GN=VASH2	PE=1	SV=2//2.44352e-77
cid_circ_1493	CI01000029	1616543	1620709	+	4166	2679	CI01000029_01616562_01644867;	exon:1618255-1618594,exon:1616434-1616726,intron:1618594-1620642,;	c_a,c_b,T5_a,T5_b,T7_a,T7_c	5,5,2,3,7,7	49,37,26,16,61,30	sp|Q5RGU1|ADCK3_DANRE	Atypical	kinase	ADCK3,	mitochondrial	OS=Danio	rerio	GN=adck3	PE=2	SV=2//0
cid_circ_1494	CI01000029	1624655	1628689	+	4034	3833	CI01000029_01616562_01644867;	intron:1624730-1628563,;	c_a,c_b,c_c,T1_a,T1_b,T1_c,T3_a,T3_b,T3_c,T5_a,T5_b,T5_c,T7_a,T7_b,T7_c	103,42,62,47,69,49,43,69,58,34,23,63,105,18,97	3,14,2,6,0,7,6,13,3,3,8,4,6,4,3	sp|Q5RGU1|ADCK3_DANRE	Atypical	kinase	ADCK3,	mitochondrial	OS=Danio	rerio	GN=adck3	PE=2	SV=2//0
cid_circ_1495	CI01000029	1633448	1634892	+	1444	1038	CI01000029_01616562_01644867;	intron:1633772-1634810,;	c_a,c_b,c_c,T1_a,T1_b,T1_c,T3_a,T3_b,T3_c,T5_a,T5_c,T7_a,T7_b,T7_c	2,4,6,13,10,11,4,10,6,8,22,5,7,4	3,5,6,1,0,12,4,7,13,2,3,2,3,8	sp|Q5RGU1|ADCK3_DANRE	Atypical	kinase	ADCK3,	mitochondrial	OS=Danio	rerio	GN=adck3	PE=2	SV=2//0
cid_circ_1496	CI01000029	1647306	1647707	-	401	217	CI01000029_01645824_01650080;	exon:1647306-1647523,;	c_b,c_c,T3_c,T5_a,T5_b,T7_a,T7_c	4,7,8,4,3,8,10	3,0,9,4,0,4,2	-//-
cid_circ_1497	CI01000029	1709636	1714634	+	4998	3908	CI01000029_01699880_01719696;	intron:1710142-1712360,intron:1712870-1714560,;	c_a,c_b,c_c,T1_a,T1_b,T1_c,T3_a,T3_b,T3_c,T5_a,T5_b,T5_c,T7_a,T7_b,T7_c	3,6,16,30,12,6,22,14,3,11,6,16,43,7,11	7,18,12,10,13,13,21,2,18,6,7,10,6,4,7	sp|Q91YL3|UCKL1_MOUSE	Uridine-cytidine	kinase-like	1	OS=Mus	musculus	GN=Uckl1	PE=2	SV=1//0
cid_circ_1498	CI01000029	1894965	1906193	+	11228	7054	CI01000029_01894962_01930271;	intron:1897603-1904657,;	c_c,T3_c,T5_c,T7_a	2,2,2,7	7,9,0,5	sp|Q9UJ68|MSRA_HUMAN	Mitochondrial	peptide	methionine	sulfoxide	reductase	OS=Homo	sapiens	GN=MSRA	PE=1	SV=1//6.19996e-108
cid_circ_1499	CI01000029	1955282	1956722	-	1440	1440	CI01000029_01943164_01970772;	exon:1955282-1955454,intron:1955454-1956548,exon:1956548-1956722,;	c_a,c_b,c_c,T1_a,T1_b,T1_c,T3_a,T3_b,T3_c,T5_a,T5_b,T5_c,T7_a,T7_c	18,14,22,40,20,10,26,16,6,22,5,6,18,7	36,31,35,19,9,21,33,12,24,11,4,7,32,41	sp|Q5RE25|RCAN2_PONAB	Calcipressin-2	OS=Pongo	abelii	GN=RCAN2	PE=2	SV=1//1.3574e-97
cid_circ_1500	CI01000029	2023875	2031057	-	7182	1004	CI01000029_02029449_02036156;	intron:2029586-2030590,;	c_a,c_b,c_c,T1_a,T1_b,T3_a,T3_b,T3_c,T5_a,T5_b,T5_c,T7_a	7,2,3,11,4,2,2,6,7,2,3,5	15,1,5,0,0,0,1,4,0,0,5,2	sp|Q9JKJ9|CP39A_MOUSE	24-hydroxycholesterol	7-alpha-hydroxylase	OS=Mus	musculus	GN=Cyp39a1	PE=2	SV=1//4.11608e-114
cid_circ_1501	CI01000029	2049751	2050172	+	421	421	--	--	c_a,c_b,c_c,T3_a,T5_b,T5_c	2,3,4,2,3,2	0,0,0,0,0,0	--
cid_circ_1502	CI01000029	2208508	2209372	-	864	864	--	--	c_b,c_c,T1_a,T3_c,T5_a,T5_c,T7_a,T7_b,T7_c	9,10,6,4,2,4,14,4,2	1,0,5,1,0,2,2,1,0	--
cid_circ_1503	CI01000029	2583369	2584496	+	1127	659	CI01000029_02583370_02587687;	intron:2584055-2584358,exon:2583369-2583531,exon:2583655-2583849,;	c_a,c_b,c_c,T1_a,T1_b,T1_c,T3_a,T3_b,T3_c,T5_a,T5_b,T5_c,T7_a,T7_b,T7_c	27,26,30,20,29,5,30,27,38,18,12,30,38,6,22	22,12,30,12,9,4,26,20,34,11,8,19,12,6,17	sp|Q7TNK0|SERC1_RAT	Serine	incorporator	1	OS=Rattus	norvegicus	GN=Serinc1	PE=1	SV=1//0
cid_circ_1504	CI01000029	271377	272541	+	1164	942	CI01000029_00263434_00300185;	intron:271478-272420,;	c_a,c_c,T1_a,T3_b,T3_c,T5_b,T7_a,T7_b,T7_c	2,2,5,4,2,8,2,3,2	5,2,3,1,1,2,1,0,7	sp|Q9Y5K6|CD2AP_HUMAN	CD2-associated	protein	OS=Homo	sapiens	GN=CD2AP	PE=1	SV=1//7.81899e-13
cid_circ_1505	CI01000029	2822501	2823113	+	612	612	--	--	T1_a,T1_b,T1_c	5,7,2	0,0,0	--
cid_circ_1506	CI01000029	292836	296799	+	3963	3385	CI01000029_00263434_00300185;	intron:292990-293910,intron:295493-295860,intron:295973-296712,intron:294017-295376,;	T1_a,T3_a,T3_b,T3_c	2,3,5,4	9,10,13,16	sp|Q9Y5K6|CD2AP_HUMAN	CD2-associated	protein	OS=Homo	sapiens	GN=CD2AP	PE=1	SV=1//7.81899e-13
cid_circ_1507	CI01000029	2930140	2949425	+	19285	12444	CI01000029_02904113_02950205;	intron:2930237-2942681,;	c_c,T1_a,T3_c,T5_a,T5_c	2,4,3,3,3	56,19,111,39,36	sp|O02773|MA1A1_PIG	Mannosyl-oligosaccharide	1,2-alpha-mannosidase	IA	OS=Sus	scrofa	GN=MAN1A1	PE=1	SV=1//2.45822e-24
cid_circ_1508	CI01000029	2992931	2993582	+	651	433	CI01000029_02976262_03013586;	intron:2993055-2993488,;	c_a,c_b,c_c,T1_a,T1_b,T1_c,T3_a,T3_b,T3_c,T5_a,T5_b,T5_c,T7_a,T7_b,T7_c	29,25,41,18,19,14,13,4,20,7,2,12,6,10,6	39,42,21,55,25,21,24,54,46,20,15,34,42,15,51	sp|P45701|MA1A1_RABIT	Mannosyl-oligosaccharide	1,2-alpha-mannosidase	IA	(Fragment)	OS=Oryctolagus	cuniculus	GN=MAN1A1	PE=1	SV=1//3.8395e-08
cid_circ_1509	CI01000029	3346509	3347216	+	707	707	CI01000029_03324084_03378615;	exon:3346509-3347216,;	c_a,T3_b,T3_c,T5_a,T5_c,T7_c	2,2,2,2,2,2	18,12,30,19,13,25	sp|Q5SZL2|CE85L_HUMAN	Centrosomal	protein	of	85	kDa-like	OS=Homo	sapiens	GN=CEP85L	PE=1	SV=1//1.97941e-130
cid_circ_1510	CI01000029	3675330	3677677	+	2347	1191	CI01000029_03649051_03684709;	intron:3676557-3677269,exon:3676344-3676557,intron:3675457-3675723,;	c_a,c_c,T1_a,T1_b,T1_c,T3_c,T5_b	12,6,2,4,3,2,2	105,70,32,27,7,53,9	sp|P11717|MPRI_HUMAN	Cation-independent	mannose-6-phosphate	receptor	OS=Homo	sapiens	GN=IGF2R	PE=1	SV=3//3.51699e-142
cid_circ_1511	CI01000029	3693064	3693583	+	519	169	CI01000029_03689026_03697933;	exon:3693414-3693583,;	c_b,c_c,T1_a,T1_b,T1_c,T3_c,T5_c,T7_a,T7_b,T7_c	4,20,4,9,8,11,2,34,13,21	5,11,4,2,0,2,0,3,0,2	sp|O70577|S22A2_MOUSE	Solute	carrier	family	22	member	2	OS=Mus	musculus	GN=Slc22a2	PE=2	SV=1//0
cid_circ_1512	CI01000029	3706289	3752892	-	46603	3164	CI01000029_03746973_03752660;CI01000029_03698769_03707177;	intron:3748691-3748990,intron:3748171-3748550,intron:3751004-3751424,intron:3751995-3752520,intron:3749272-3750525,;intron:3706660-3706948,;	c_a,c_c,T1_a,T7_a,T7_b,T7_c	5,10,8,5,10,6	17,70,51,72,45,33	sp|Q01177|PLMN_RAT	Plasminogen	OS=Rattus	norvegicus	GN=Plg	PE=2	SV=2//1.30101e-09;sp|P80009|PLMN_CANFA	Plasminogen	(Fragment)	OS=Canis	familiaris	GN=PLG	PE=1	SV=1//1.9368e-46
cid_circ_1513	CI01000029	3866587	3872582	+	5995	254	CI01000029_03855238_03922931;	exon:3866781-3867035,;	c_c,T1_a,T1_b,T3_a	3,4,2,2	10,3,1,2	sp|P55196|AFAD_HUMAN	Afadin	OS=Homo	sapiens	GN=MLLT4	PE=1	SV=3//7.85352e-16
cid_circ_1514	CI01000029	3977913	3980606	+	2693	2333	CI01000029_03976118_03980629;	intron:3980249-3980491,intron:3978397-3980159,intron:3977991-3978320,;	c_a,c_b,T1_a,T1_b,T3_b	4,5,4,3,3	50,52,24,16,26	sp|Q9Y5X1|SNX9_HUMAN	Sorting	nexin-9	OS=Homo	sapiens	GN=SNX9	PE=1	SV=1//0
cid_circ_1515	CI01000029	3980159	3980606	+	447	242	CI01000029_03976118_03980629;	intron:3980249-3980491,;	c_a,c_b,c_c,T1_a,T1_b,T1_c,T3_a,T3_b,T3_c,T5_b,T7_a,T7_b,T7_c	14,15,5,7,5,13,20,7,3,5,11,2,21	19,14,21,10,8,1,2,3,5,1,10,4,12	sp|Q9Y5X1|SNX9_HUMAN	Sorting	nexin-9	OS=Homo	sapiens	GN=SNX9	PE=1	SV=1//0
cid_circ_1516	CI01000029	4030125	4034492	-	4367	479	CI01000029_04017725_04032225;	intron:4030275-4030754,;	c_c,T1_a,T1_b,T3_a,T3_b,T3_c,T5_a	5,4,8,6,3,3,3	8,4,0,7,2,5,1	sp|Q5SPP5|EFR3B_DANRE	Protein	EFR3	homolog	B	OS=Danio	rerio	GN=efr3b	PE=3	SV=2//0
cid_circ_1517	CI01000029	4178013	4178432	-	419	419	--	--	c_a,c_b,c_c,T3_a,T3_b,T3_c,T7_c	2,3,7,4,4,4,2	4,4,5,2,0,4,0	--
cid_circ_1518	CI01000029	4202035	4203475	-	1440	1386	CI01000029_04144327_04203475;	exon:4203283-4203475,intron:4202089-4203283,;	c_a,c_b,c_c,T1_a,T1_b,T1_c,T3_a,T3_b,T3_c,T5_b,T5_c,T7_a,T7_b,T7_c	17,4,20,5,5,5,5,6,2,2,6,15,2,5	20,8,9,6,4,2,13,1,1,0,0,6,4,7	sp|Q03141|MARK3_MOUSE	MAP/microtubule	affinity-regulating	kinase	3	OS=Mus	musculus	GN=Mark3	PE=1	SV=2//0
cid_circ_1519	CI01000029	4231379	4232193	+	814	433	CI01000029_04223968_04232159;	intron:4231561-4231994,;	c_c,T1_a,T5_b,T5_c	3,3,2,6	4,5,0,1	sp|Q8BXK9|CLIC5_MOUSE	Chloride	intracellular	channel	protein	5	OS=Mus	musculus	GN=Clic5	PE=1	SV=1//2.82823e-141
cid_circ_1520	CI01000029	4441272	4445724	-	4452	3146	CI01000029_04433110_04458444;	intron:4442462-4445608,;	c_c,T1_a,T1_b,T3_c,T5_b,T7_a	5,4,5,4,2,5	5,0,0,14,1,1	sp|Q9GK13|MUTA_BOVIN	Methylmalonyl-CoA	mutase,	mitochondrial	OS=Bos	taurus	GN=MUT	PE=2	SV=1//0
cid_circ_1521	CI01000029	4546360	4550953	+	4593	4593	--	--	c_b,T3_c,T5_a,T5_b	3,2,3,5	0,0,0,0	--
cid_circ_1522	CI01000029	4550206	4550953	+	747	747	--	--	c_a,T1_a,T1_b,T3_a,T3_c,T5_a,T5_c,T7_c	5,7,13,5,3,3,2,2	0,0,0,0,0,0,0,0	--
cid_circ_1523	CI01000029	4557092	4560753	+	3661	3661	--	--	c_a,c_b,c_c,T1_a,T1_b,T1_c,T3_a,T3_b,T3_c,T5_a,T5_b,T5_c,T7_a,T7_b,T7_c	20,20,25,15,11,29,18,21,18,8,5,24,25,3,18	0,0,0,0,0,0,0,0,0,0,0,0,0,0,0	--
cid_circ_1524	CI01000029	4590280	4591465	+	1185	1051	CI01000029_04590418_04605290;	exon:4590283-4590859,intron:4590859-4591334,;	c_a,c_b,c_c,T1_a,T1_b,T3_c,T5_a,T5_b,T5_c,T7_a,T7_c	9,3,12,2,3,2,5,10,2,5,2	39,24,20,22,4,25,26,7,23,12,22	sp|Q5RDX4|ATAD2_PONAB	ATPase	family	AAA	domain-containing	protein	2	OS=Pongo	abelii	GN=ATAD2	PE=2	SV=1//2.71352e-13
cid_circ_1525	CI01000029	4601214	4605490	+	4276	3905	CI01000029_04590418_04605290;	intron:4601343-4605248,;	c_a,c_b,c_c,T1_a,T1_b,T3_a,T5_b,T5_c,T7_a,T7_c	3,4,8,3,3,6,2,5,3,5	7,8,6,4,5,6,3,6,6,7	sp|Q5RDX4|ATAD2_PONAB	ATPase	family	AAA	domain-containing	protein	2	OS=Pongo	abelii	GN=ATAD2	PE=2	SV=1//2.71352e-13
cid_circ_1526	CI01000029	4641103	4641850	-	747	747	--	--	c_b,T1_a,T3_b,T3_c,T7_a	2,4,4,3,4	1,0,10,3,0	--
cid_circ_1527	CI01000029	4686093	4691091	-	4998	4998	--	--	T1_a,T3_a,T3_b,T3_c,T5_a	2,2,5,2,4	0,0,5,0,0	--
cid_circ_1528	CI01000029	535025	536053	-	1028	667	CI01000029_00532933_00536043;	intron:535593-535965,intron:535112-535407,;	c_a,c_b,c_c,T1_c,T7_a,T7_c	6,6,2,3,2,6	33,21,28,5,27,27	sp|P23913|LBR_CHICK	Lamin-B	receptor	OS=Gallus	gallus	GN=LBR	PE=1	SV=1//5.56369e-17
cid_circ_1529	CI01000029	5390790	5391769	+	979	979	--	--	c_a,T1_b,T1_c,T3_c,T5_a	11,4,4,4,3	6,0,0,0,0	--
cid_circ_1530	CI01000029	5549897	5550277	-	380	380	CI01000029_05540251_05550264;	exon:5549897-5551565,;	c_a,c_b,T1_a,T1_b,T1_c,T3_a,T3_c,T5_a,T5_b,T5_c,T7_a,T7_c	8,7,5,9,8,8,2,3,2,2,7,4	10,6,14,6,7,5,5,8,2,4,5,2	sp|P62510|ERR3_RAT	Estrogen-related	receptor	gamma	OS=Rattus	norvegicus	GN=Esrrg	PE=2	SV=1//0
cid_circ_1531	CI01000029	5561968	5567669	-	5701	4119	CI01000029_05562089_05568581;	intron:5562258-5563713,exon:5561799-5562258,intron:5563802-5566007,;	c_a,c_b,c_c,T3_a,T5_c	3,6,4,3,2	13,16,7,7,12	sp|Q9NW75|GPTC2_HUMAN	G	patch	domain-containing	protein	2	OS=Homo	sapiens	GN=GPATCH2	PE=1	SV=1//3.68586e-23
cid_circ_1532	CI01000029	5637358	5644426	-	7068	7068	CI01000029_05614085_05663509;	intron:5626778-5643955,exon:5644215-5644426,intron:5643999-5644215,;	c_a,c_b,c_c,T1_a,T1_b,T1_c,T3_a,T3_b,T3_c,T5_a,T5_b,T5_c,T7_a,T7_b,T7_c	24,13,16,25,20,15,19,18,22,9,8,11,12,12,17	152,117,135,82,88,73,120,154,222,124,65,111,140,75,141	sp|O88508|DNM3A_MOUSE	DNA	(cytosine-5)-methyltransferase	3A	OS=Mus	musculus	GN=Dnmt3a	PE=1	SV=2//0
cid_circ_1533	CI01000029	5643955	5644426	-	471	427	CI01000029_05614085_05663509;	exon:5644215-5644426,intron:5643999-5644215,;	c_a,c_b,c_c,T1_a,T1_b,T1_c,T3_a,T3_b,T3_c,T5_a,T5_b,T5_c,T7_a,T7_b,T7_c	70,47,42,39,54,22,41,75,39,26,17,41,60,16,40	127,101,96,74,71,53,108,133,162,107,53,88,125,47,112	sp|O88508|DNM3A_MOUSE	DNA	(cytosine-5)-methyltransferase	3A	OS=Mus	musculus	GN=Dnmt3a	PE=1	SV=2//0
cid_circ_1534	CI01000029	5685939	5686363	-	424	424	--	--	c_a,c_c,T1_a,T1_b,T3_a,T5_b,T5_c,T7_a,T7_c	14,12,9,13,5,3,5,2,7	3,2,0,0,0,0,0,0,0	--
cid_circ_1535	CI01000029	5753985	5757286	+	3301	3301	--	--	c_a,c_b,c_c,T1_a,T1_b,T1_c,T7_a,T7_b,T7_c	6,2,3,5,4,4,2,2,4	0,0,0,0,0,0,0,0,0	--
cid_circ_1536	CI01000029	5772820	5785141	+	12321	12321	CI01000029_05772821_05785145;	intron:5772990-5784953,exon:5784953-5785372,;	c_a,c_b,T1_a,T3_a,T5_c	3,3,2,4,2	23,15,31,24,21	sp|Q45KJ6|LN28B_MOUSE	Protein	lin-28	homolog	B	OS=Mus	musculus	GN=Lin28b	PE=1	SV=2//2.4867e-50
cid_circ_1537	CI01000029	5784953	5791653	+	6700	419	CI01000029_05772821_05785145;	exon:5784953-5785372,;	c_a,c_b,c_c,T1_a,T1_b,T1_c,T3_c,T5_a,T5_b,T5_c,T7_a,T7_c	15,5,4,11,17,5,8,9,6,20,8,6	14,10,21,36,29,10,9,10,10,21,36,14	sp|Q45KJ6|LN28B_MOUSE	Protein	lin-28	homolog	B	OS=Mus	musculus	GN=Lin28b	PE=1	SV=2//2.4867e-50
cid_circ_1538	CI01000029	5784953	5791669	+	6716	419	CI01000029_05772821_05785145;	exon:5784953-5785372,;	c_a,c_b,c_c,T1_a,T1_b,T1_c,T3_a,T3_b,T3_c,T5_a,T5_b,T5_c,T7_a,T7_b,T7_c	11,5,10,7,17,3,20,9,12,14,11,7,11,7,9	14,10,21,36,29,10,18,24,9,10,10,21,36,3,14	sp|Q45KJ6|LN28B_MOUSE	Protein	lin-28	homolog	B	OS=Mus	musculus	GN=Lin28b	PE=1	SV=2//2.4867e-50
cid_circ_1539	CI01000029	590267	596492	-	6225	178	CI01000029_00553198_00596492;	exon:590267-590445,;	c_a,c_b,c_c,T1_a,T1_b,T3_b,T3_c,T5_a,T5_c,T7_b,T7_c	2,13,2,5,3,2,11,8,6,2,5	2,3,2,0,1,1,0,0,0,0,1	sp|Q8N8S7|ENAH_HUMAN	Protein	enabled	homolog	OS=Homo	sapiens	GN=ENAH	PE=1	SV=2//1.39551e-64
cid_circ_1540	CI01000029	6016796	6018100	+	1304	1099	CI01000029_06015438_06024591;	intron:6016867-6017966,;	c_b,c_c,T3_a,T3_b	4,7,2,5	0,0,0,2	sp|Q64428|ECHA_RAT	Trifunctional	enzyme	subunit	alpha,	mitochondrial	OS=Rattus	norvegicus	GN=Hadha	PE=1	SV=2//0
cid_circ_1541	CI01000029	6035784	6040429	-	4645	4373	CI01000029_06027418_06046659;	intron:6035915-6040288,;	c_a,c_b,T1_a,T1_b,T1_c,T3_a,T3_c,T5_b,T7_a,T7_c	8,6,4,15,18,3,12,2,6,4	10,16,11,4,1,18,18,2,15,10	sp|Q3UFT3|GAREM_MOUSE	GRB2-associated	and	regulator	of	MAPK	protein	OS=Mus	musculus	GN=Garem	PE=2	SV=2//0
cid_circ_1542	CI01000029	6116666	6117927	-	1261	1261	--	--	c_a,c_c,T1_a,T1_b,T1_c,T3_c,T7_a	2,3,7,7,6,4,8	0,0,0,0,0,0,0	--
cid_circ_1543	CI01000029	6190134	6190806	-	672	389	CI01000029_06166033_06201616;	intron:6190276-6190665,;	c_c,T1_a,T3_c,T5_a,T5_b,T5_c,T7_a,T7_c	4,3,4,4,2,4,2,4	0,0,0,0,0,3,0,1	sp|O94829|IPO13_HUMAN	Importin-13	OS=Homo	sapiens	GN=IPO13	PE=1	SV=3//0
cid_circ_1544	CI01000029	6440540	6442111	+	1571	1571	--	--	c_a,c_b,T1_b,T3_a,T3_b,T5_a,T7_a	2,3,7,5,2,2,6	0,0,0,0,0,0,0	--
cid_circ_1545	CI01000029	688382	690365	+	1983	1983	--	--	c_a,c_b,T1_a,T1_b,T3_b,T3_c,T5_b,T7_a	4,4,5,4,8,2,2,4	0,0,0,0,0,0,0,0	--
cid_circ_1546	CI01000029	706381	711131	+	4750	180	CI01000029_00711035_00714680;	exon:710951-711131,;	c_a,c_b,c_c,T1_a,T1_b,T1_c,T3_a,T3_b,T3_c,T5_a,T5_b,T5_c,T7_a,T7_b,T7_c	23,20,19,6,19,17,2,18,6,10,4,10,20,2,12	6,0,7,0,3,2,3,5,4,1,2,0,7,0,8	sp|Q4PJW2|NCOA1_PIG	Nuclear	receptor	coactivator	1	OS=Sus	scrofa	GN=NCOA1	PE=2	SV=1//2.78816e-18
cid_circ_1547	CI01000029	721454	721931	+	477	477	--	--	c_a,c_b,c_c,T1_a,T1_b,T3_a,T3_b,T3_c,T5_c,T7_a,T7_c	6,2,10,3,2,16,5,5,2,10,5	5,0,0,0,0,0,3,5,0,0,0	--
cid_circ_1548	CI01000029	730636	731310	+	674	169	CI01000029_00718512_00738422;	exon:730630-730799,;	c_a,T1_a,T3_b,T7_a	2,7,2,2	0,1,0,1	sp|Q15788|NCOA1_HUMAN	Nuclear	receptor	coactivator	1	OS=Homo	sapiens	GN=NCOA1	PE=1	SV=3//1.3588e-13
cid_circ_1549	CI01000029	735400	735842	+	442	362	CI01000029_00718512_00738422;	exon:735400-735575,exon:735655-735842,;	c_a,c_b,c_c,T1_a,T1_b,T1_c,T3_a,T3_b,T3_c,T5_a,T5_b,T5_c,T7_a,T7_b,T7_c	27,14,39,29,18,16,13,14,6,7,10,18,16,6,24	8,1,5,2,12,6,3,11,14,2,1,7,6,3,5	sp|Q15788|NCOA1_HUMAN	Nuclear	receptor	coactivator	1	OS=Homo	sapiens	GN=NCOA1	PE=1	SV=3//1.3588e-13
cid_circ_1550	CI01000029	7811822	7812390	-	568	224	CI01000029_07810274_07813211;	intron:7812007-7812231,;	c_b,T1_a,T3_a,T3_c,T7_a	2,3,4,2,14	23,6,9,5,17	sp|Q61670|HLX_MOUSE	H2.0-like	homeobox	protein	OS=Mus	musculus	GN=Hlx	PE=2	SV=1//1.03618e-103
cid_circ_1551	CI01000029	8120657	8120939	-	282	282	--	--	T3_b,T5_b,T7_a	2,2,8	0,0,0	--
cid_circ_1552	CI01000029	8124965	8127077	-	2112	2112	--	--	c_a,c_b,T3_b,T3_c,T5_c,T7_a,T7_c	3,2,4,3,2,6,2	0,0,0,0,0,0,0	--
cid_circ_1553	CI01000029	8162401	8162771	+	370	155	CI01000029_08156225_08174249;	exon:8162616-8162771,;	c_a,c_b,c_c,T1_a,T1_b,T1_c,T3_a,T3_b,T3_c,T5_a,T5_b,T5_c,T7_a,T7_b,T7_c	85,60,34,45,74,39,63,55,46,42,26,42,56,26,83	11,9,4,27,4,2,1,3,3,5,7,0,5,2,5	sp|Q3UHH2|S22AN_MOUSE	Solute	carrier	family	22	member	23	OS=Mus	musculus	GN=Slc22a23	PE=2	SV=1//1.09032e-167
cid_circ_1554	CI01000029	8162401	8165842	+	3441	3226	CI01000029_08156225_08174249;	exon:8165673-8165842,exon:8162616-8162771,intron:8162771-8165673,;	T1_a,T1_b,T1_c	8,3,7	35,4,8	sp|Q3UHH2|S22AN_MOUSE	Solute	carrier	family	22	member	23	OS=Mus	musculus	GN=Slc22a23	PE=2	SV=1//1.09032e-167
cid_circ_1555	CI01000029	8185255	8186642	-	1387	1387	--	--	c_a,c_b,c_c,T1_a,T1_b,T7_a	2,2,2,4,10,5	0,0,0,0,0,0	--
cid_circ_1556	CI01000029	8230660	8231215	-	555	555	--	--	c_a,c_c,T1_b,T1_c,T3_a,T3_b,T3_c,T5_a,T7_a,T7_c	6,6,14,2,6,4,7,8,16,7	0,0,0,0,0,0,0,0,0,0	--
cid_circ_1557	CI01000029	8232338	8232883	-	545	545	--	--	c_b,c_c,T1_a,T3_a,T3_b,T3_c,T5_c,T7_b	4,2,2,3,3,3,4,3	0,0,0,0,0,0,0,0	--
cid_circ_1558	CI01000029	8232338	8234970	-	2632	2632	--	--	c_a,T1_b,T3_c,T7_a,T7_c	3,5,4,2,4	0,0,0,0,0	--
[truncated: 3,494 more rows]
[truncated: 11 more columns]
