# Supplementary material for: Deep Circular RNA Sequencing Provides Insights into the Mechanism Underlying Grass Carp Reovirus Infection
Source: Int J Mol Sci. 2017 Sep 14;18(9):1977. doi: 10.3390/ijms18091977 (PMC5618626; doi:10.3390/ijms18091977)
Supplement: Supplementary file 1 [file ijms-18-01977-s001.zip › Supplementary files/Table S2.xlsx]

## Sheet: 5052 circRNAs
>Cid_circ_1828
TCAGGAAGACTATTAAATTGACCAGGTGGGTGTTCACGGCATTAGGATAG
>Cid_circ_1828
GTGGGTGTTCACGGCATTAGGATAGAATTTTTTAATGAAAAAGGATCAAAGCGCACCGCCACCTACCTGCCAGAGGTTGCGAAGGAGCAAGGTGAGAAAAAAGTACACTTGCCTGAGTTTTATCTGTCTTCAGTTATAATATAACAGCAGAAACAAGATGAAGAATAGGCCACAAGGTAACACTCAATCAGTATGAAAAAACAGGATTGAATTTGTTCTCTCTCCATAGGATGGGACCACATTCAGACCATAGATTCCTTACTTCGAAAGGGAGGTTACAAAGCTCCCATCACAAATGACTTCAGGAAGACTATTAAATTGACCAG
>Cid_circ_4003
AGGTCTATTCGGTCTTTCGGGAACGATGATCGTCATGTCATGGCCAAGCACTCCACTGTCTACCCTTCCTCTGAGGTCCTGGAGGCGGTGCAGAGCCTCGTCTCTACCGTGGAGCGCGCTTTGAAGCATGTGTCTGATTGGATGGACCAAACTCAAGCCAGCCAATCAAATCAAACAAATTCATCCAGCACACAGGAGGAGGAGACTGAGGCCAGCGCTGACGAATCTCCAGAAGGCAGCACAAATGAGGGCAGCAGCTGTAGCAGTGGTCCCAGTGAAGGAGGGGTGTTATGTGGAGTGATGAGGATCGGTCTGGTGGCCAAAGGCCTCCTGATTAAAGATGACATGGACCTGGAGCTGGTGCTCATGTGCCGAGAGAAACCCACCAAGACACTGCTC…
>Cid_circ_4003
GATGACTGTGAGACGGAAGAGCAAGAGGTCTATTCGGTCTTTCGGGAACG
>Cid_circ_1198
CGTGAATGTATTTCCATGCACGTTGGCCAAGCCGGAGCCCAGATGGGCAATGCATGCTGGGAGTTGTATTGTCTAGAGCATGGGATCCAGCCAGATGGTCAGATGCCCAGTGATAAAACCATTGGAGGAGGAGATGACTCCTTCAACACCTTCTTCAGTGAGACTGGAGCTGGTAAACATGTCCCAAGAGCAGTCTTTGTTGACCTGGAGCCCACTGTCATTGGTAATAAACCATTTTTTTTTTTTTAATTCCCTGCTGTAAATTTTGTTCCCTGGGGGAACTTCAAGTGTTTTGGTTAGCCTGCAGTTATAAGAAGTTTCTTGTTTTTCCAGATGAGGTGCGCACAGGTACCTACCGCCAGCTGTTCCACCCTGAGCAGTTGATCACTGGCAAGGAAG…
>Cid_circ_1198
GGTGCTGGACAGGACTCGCAAACTTCGTGAATGTATTTCCATGCACGTTG
>Cid_circ_2073
GGCTTCAAGGCCCAGTTCTTCTCAGCTGCCTGTGGTGGTTTCATCACCAA
>Cid_circ_2073
CTGCCTGTGGTGGTTTCATCACCAAGCTGAATGGGTCCATCACCAGTCCAGGCTGGCCCAAGGAGTATCCGCCCAACAAGAACTGCATCTGGCAGCTGGTGGCGCCCACGCAGTACCGCATCACCCTGCTCTTTGACGTCTTCGAGACTGAGGGGAACGATGTGAGCACTAGGTTTTTGCCTCAGCGTGGGGTGGGTTTGTCTGGTTCATTTCAGCTCGATAGTGTGAATCACCACAGGGCTTTAGGGACTAACTTCTCCAAATTGCCTTCATGCTTTCTCACTTGTTCATTGCTGATAGCTTACAGCAATTTTGCCTGGTGCAGCTCACATGACGAATGGACTCATGATTTGTTTGCTAAGCTTGTGTCTGTTAAGATGAAGGGTAGTTTTCTGGTTT…
>Cid_circ_3549
GAAACTTCCCAATGATCAGTGATGATCTGGTGAACTCGTATCATCTGCTCCTGTGTGCTCTGGATCTGGTTTACTGCAACGCACTTCTGTGCTCTACTCGTAAAGATCTGCTCAACCCAGCCTTTAAAGGTCCCACACACACCCACACACTTTCATAACTATAGCATTCATTCTTAAAAACCAAAATGAACCATGTCTTGTGGGATCAGCTGTCCAGACAGTAGGAGATCACATAAGGTCAAGCAAACATTGGTTTGTGTGTGTTTTGTGCACAGGGTTGCCTGAGGACTTCAACAGTAAAGATTATAAGCCAGGCCCAGGCTCATTATGTTTCATAGAGCAGCTGTGTGAGCTTCATGATGGTCTGGTGCTGGAGGCCAAAGGAGCAAAGGAGCATTT…
>Cid_circ_3549
CATCAAGAAACTCTTTGAGCGCAAGGAAACTTCCCAATGATCAGTGATGA
>Cid_circ_3863
ATCGAGCGGCATGACAGCTGTGCATATGACTATCTAGAGGTTAGAGACGGTTTGTCTGAGAACAGCCCTCTGATTGGTCGATTCTGCGGCTACGATAAACCTGAAGATATCCGTTCAACCTCCAACACCCTCTGGATGAAATTTGTCTCTGATGGGACTGTAAATAAAGCAGGCTTTGCTGCAAACTTCTTCAAAGGTACACACACACGTACAAAATAGTTTTATCAGAAGCTGATGTTTTGGCCCTTGTCCATTCAACTGATGTGTCTGTGTCATTAAAACAGAGGAAGACGAGTGTCTGAAGCCAGATAATGGGGGCTGTGAACAGAGATGTGTTAACACATTAGGAAGCTTCAAATGTGCCTGTGATCCTGGATACGAACTGGCCCCTGACAAGAA…
>Cid_circ_3863
GCCCCTGACAAGAAGAGCTGTGAAGATCGAGCGGCATGACAGCTGTGCAT
>Cid_circ_3995
GCAGGGCAGGAGGGATACTTGGACGTCTTCCACACAGAGCTCGAAGCCTTCAAGCACAGAGTTAAAGAGTATACCATGAAATCAAAAGGAGAAACCCAAAAGGATCCAGTACACCAAAATACACCACCAGGCTATCGTCTCGACCCCAAGGAGGTTTTGGAGTCTTTGCCACCG
>Cid_circ_3995
GGAGGTTTTGGAGTCTTTGCCACCGGCAGGGCAGGAGGGATACTTGGACG
>Cid_circ_4923
TACAAGAAATGATGGAGGAACAGGGAGTGCCGTGGCCATGTACGATGGGG
>Cid_circ_4923
AGTGCCGTGGCCATGTACGATGGGGCGAGGGTTCCCTCCCCTGAGGACGCCACTAACGGGGTCCCGCTCCAGCCTGAGACCCCCGCGACCACACGTCCCAAAGCTAACGAAGAGCCGGAGGAAGGAGAGGGTGTGCCGCTTGAGCCCGTCCTGGTGAAGAAGGCTCACCGAGAGATTCTGGACCATGAGAGGAAGAGGAGGGTGGAGCTGAAATGCATGGAGCTACAAGAAATGATGGAGGAACAGGG
>Cid_circ_3505
GTATAACCAGATATTCTTTTGAAAACCACCAGAGTGGTTTGGTTAAGCTGGTCAGCACTTCTGGTAGCAAAATCATCTGGGTGGGAGGAAACGAGTCCCTCTATTCCATCAAACCAGCACAAGACTCCAAACCCAAACTGGTACCTCATATTGATGTATAATTGTCTAAACGGTTCCCACCAGCTGATCATTTTCTGCCAAAAGAGAAAGATGATATTTTACTTTAAGCGATTATTCAAAACCACATATAACTGCTCTGATGCAAATGATTTGATATATTAAAATCTCCCCATTTAAAATATTTTTTCTCATTAAAGTAATTTAAGGCTAGAGTAACATGATATAATTTCTGTTATGTTTGTGCAGTATCATCTTTTATTTTTTTGGCTTGTAATATGA…
>Cid_circ_3505
TTTATGCGCTTTTCAGAAACTATTGGTATAACCAGATATTCTTTTGAAAA
>Cid_circ_3963
GTGGCTCTGTATCTCATCTTTTAAATAAGTATGGCGCCTTTAAGGAGGGTGTGGTCATCAACTACACAGAGCAGCTCCTACGAGGTCTCTCCTACCTCCATGAGAATCAGATCATACACCGTGACATCAAAGGTAAGCTACTGGAACATGGCTACAGAAAGCACTGCTATTGTCTCAAGCTGGGAGGAATGGTTTCCAGCCTACTCTTGTGTCCTTTACATGTTGGTTTGATTATCAGTTCAGTTTTTGTTTTAAGCTCTGTTTCAAACCTAATCAGGTACCTACTGCCTACTAAGACAGCATCATACTGTAGGTGCGCTACCAACTCTTTCTTTTTCAACTCTGTTAGAAAGCAGTGGAGCTCTATTTGTGTAATATGGAGTGGTTGCCCAAGTATGA…
>Cid_circ_3963
AACCATTGCCTTCATGGCTCCTGAGGTGGCTCTGTATCTCATCTTTTAAA
>Cid_circ_4916
GCGTGACGTCGCCGCCGCTTGCATTGTGGGATGTGGATGGAGACGGACTGGAGGACATTTTGATTGGCGTCATGAACATCTCTAATGACAGTCAGCCAATGAACGCACAGAGCAAAGGTGAGCGGAAGAAATGACGGAAAACGGAAAAACTCCCCGTTACAGTAGAATAGAGCGCAACAACAGCCGGTTCCGGAAGTAAAAAACGATAACAATAACTATGGTAATAATAACTGTAACGATAACGGTGATGATAACTATAATGAAAACTATAACGATAACTGTTACAATAACTATGACAACTATAACGATAAATGTAACGCTAACTGTAATGATAACTATAATGATAACTGTAGCAATAACTAATAATGCAACTATAACTAGCAATAACTGTTACGATAA…
>Cid_circ_4916
ATCATCACCGTGAACGCCTCCACAGGCGTGACGTCGCCGCCGCTTGCATT
>Cid_circ_3764
AATCGTGTGCTGACGCCGCAGACTGTCGCGGGATGGAGGGCGATCATAACGGTTACGGCTCACGCGCCACGCAGGGAGACGCTTACAGAACGCGAGGATCATTACAGCGACATCACACCATCCAGACCTGCGACGACGCATACGTACGTCTGTGTGTGTGTGTGTGTGTGTGTGTGTGTGTGTGTCATGCAGCTCCAGCGCTGACCTCTTGACCTCCTCTTCTTGTAGGAGCAGGTGGAGCCGATGTCTGGAATGAGCTTATTGGCTGGGAAGGCGCTAAGCTCCGCCCGCATGTCTGACATCCTCAGCCAGTCGTCTCTGACAGGAAGCCAGCAGCTGCAGCAGAGGGACGGGTCAG
>Cid_circ_3764
CAGCTGCAGCAGAGGGACGGGTCAGAATCGTGTGCTGACGCCGCAGACTG
>Cid_circ_4123
AGAGTACGCAGAAGCTCACAGTAATTACAAAAGCAAATCCAGCCAGCTGAGGGATCTCAGGAAGTTTATCGATCGCCTCGACAACATCATGATTGACCGTCAGGACCGATACAAATCACTGCGACGGTAACTTACTTAGGCTCCAACTGTGACTTAACAGTGTTATGTTTGGACTTCTGTCCTTTATGTTTGCAGGTTTGAACACAATAGTTTTTGTATGTGTTTTGAATTTTGTGTTGTTTTGTCAGGTCACTTTCTGTGAGGTGCAAGCTGTACTTCAACAACTTCATGATGCAGCTGCACTGCTGTGGCTCTATGATGTTTGACCACGTCAATGAAACTCTTTCAATTTCAGTAAGTTACATTTTGCCATCTTGCTTGTTTTACTCAAATGTTTGA…
>Cid_circ_4123
TCTTCATCACCCCTCAGTCCACCAGAGAGTACGCAGAAGCTCACAGTAAT
>Cid_circ_0055
TATGTCTCTCTTGAGCCAGCAGCCCTTCCTGTCTCTGGTGCTGACATGTCTCAAAGGACAAGATGAGCAGAGGGAGGGTCTCCTGACTTCCCTCTACAGCCAAGTCCAGCAGGTACCGAATCAACTCCACTCCGTGTGTCATTGTCAGTGAATTCTCCACGTCTCTTTGGACTGATACAATGTATTCCTCCATCAGATTGTGACTAACTGGCGTGAGGACCAGTACCAGGATGACTGCAAAGCCAAGCAGATGATGCACGAGGCCTTGAAGCTGCGGCTCAATCTGGTGATCAACTGTTATATCTTTCTCATATTATCTGCCTTTAAGGTTGACAAAACAAGTACAATCTCTGTGTTGATCTGCCTCTCATCAGTTTCATTTCCTTGTATTGTGTGCCT…
>Cid_circ_0055
CATGAACCTGGTCAAGAAGCTCAGGTATGTCTCTCTTGAGCCAGCAGCCC
>Cid_circ_1788
CTCTTGAGAACCTGCATGCAAAAATGGCCAAACTCTTTAAACCGTGGATTCTGGTCCTTGAAACTGACAACACTAGGTATGCTTTGATGTGGCTCAGTGGTTTGGCTGTTATAACTCTGATGACAGAAATGATGAGTAACAACTCTCTTGTGTATGTCACAGTCATCCCCGCTGTTCTCCATGGCTTGAATCCGATGCTGCAGCTGCAGCGAGCTTAGTGAGCTTATACGCCTGCTTGGTGGAGACTTTACATGAGAAATTCAAAGGTAAACATCCTCGGAGACATGTCATGATTCATTTAGCTGTTTTCTGCTCAATTATTTTTTAACTGTTCAAATACATATTCAGTTCAAAATTCATGTGATCAGAATTACTTTTTAAATCCATGTTTTTGTTGCA…
>Cid_circ_1788
GACACTAATGAACCAGTTTTTCAATCTCTTGAGAACCTGCATGCAAAAAT
>Cid_circ_0088
GCCATCATGGCTCAGCTACCCCAGGAGCAGAAGGCGAAGATTGCAGAGCAGGTGGCCAGTTTCCAGGAGGAGAAGAGCAAGCTGGACGCTGAGGTGTCCAAGTGGGATGACAGCGGAAATGACATCATCGTTTTGGCCAAGCAGATGTGCATGATCATGATGGAGATGACAGACTTCACCAGGTGAGCGCAAACCACAATCTTCCCTGCTCGACTGCCTGTCAAAAACCCCACACACACACACACACACACACACACACACACACACACAATCTCTTTTAGACTCAACTCAATAGACCTCTCTGGCCATGCACTGCTGCTCCGGTTTCACTGCGCCCCGGCTCAGTGCTTTAGCTTTATATAGGTTTGTATGGCAGTTTGCATTGGCAATGAAATGTGC…
>Cid_circ_0088
GCTGGGCCGCGCTATTGCGGATCAAGCCATCATGGCTCAGCTACCCCAGG
>Cid_circ_2731
GAGGCCTCATTTGAGTACCTGCAGAATGAGGGAGAGAGGCTGTTGCTGGAGGCGATGGATGAGCTGGAGGTGGCCTTCAGTAACACACCCACCCGTACTGACTGCAATCACATCTTCCTCAATTTTGTACCCACTGTTATTATGGACCCTTCAAAGGTTAGATTCAAAAACATAACCACTGCAATTGCTCCTGAGCTGAGTTGCTAAGCTACATTCTGTCTTCTTTTCCTACAGATAGAGGAGTCTGTCCGTTCCATGGTGATGCGGTACGGTAGTCGTCTGTGGAAGTTGCGTGTTCTCCAGGCTGAGCTGAAGATCAACATCCGCCTCACCACCACCGGAGATGTCATTCCCATCCGCCTCTTCCTCACCAATGAGTCCGGCTACTATCTGGACATC…
>Cid_circ_2731
GGTCACTGACCTCGCCACTGGACAGGAGGCCTCATTTGAGTACCTGCAGA
>Cid_circ_4262
AGGCTGTTTGTTAGCTCCTAACAAGGCAAGAGGAAGTTCACAGTCTCCAA
>Cid_circ_4262
GCAAGAGGAAGTTCACAGTCTCCAAGGCACCAGATTACTCCATTGATCCGAACCCAAAATGGCTCCATGTCTGGCATTTTCAGAGGCTGTTTCCAAGTCAATGTCATCCTATCGGCCCCATACTAAAAGAGACAAATACGACTGAAATAAGGTATCTGCCTCATTATGAGGCACCACAGATCAGAGCTTAAATAGTTTAGACTGATTCACTGACCAACAAAATAGCGCCAGAGTTTCAGTTCAATAAAACTCAGCCTTGCAAAGTGTCGTTCCCTTTCTGAGTGAAGTTGCAAAATACTACCATGTCCAAACTGTTGTGTAGTTTTGTTTGTAGAAAGGACTGGAAATATAGCTTCATTTATGTTCATAGTGATTTATTCTTAGCCTGCTTCTAGTGAA…
>Cid_circ_3757
GCCAGATGGGCATCAGAATAACCTGCGCAGTGCAGCGTATGAGGCTCTGATGGAGATTGTGAAGAACAGTGCAAAGGATTGTTACCCAGCGGTGCAGAAGACCACACTGGTCATCATGGAGCGACTGCAGCAGGTCCTGCAAATGGAGGTGAAGAAATGACACACACTGCTTCACGTGGATGTTGAGTAGGGCTGGTTAATCACAAACATTACATGATTCTATTTGATTTCCTTCGCAAGCTTGCAATCCGATTCAGTTCCAGATTTTCCTGTTAGTGTGGCTACTTAAATATAATTTGATACAATTGTTTCTACCCCCAGTTTGTCTCTGAAATATGAACATTCAAAGGTGACTAATAACAGGTTAAGTAAAAAAAATAATGACTACGTAATATGGTG…
>Cid_circ_3757
ATGGCCGTCAGCACTTTGGTGGAAGGCCAGATGGGCATCAGAATAACCTG
>Cid_circ_1026
TCTCAGTCCCATCAGTATGAAGGAGGATGCCGAGACGCTAGAGGTAGAGA
>Cid_circ_1026
GATGCCGAGACGCTAGAGGTAGAGACCAAGCGTTTTGAAGACCTAGAGTTTCAACAGCTGGAACGAGAGAGTCGTCAGGATGAGGAGAAAGAGACTCAGACTCAACACATTCTCAGGGAGATCGCAGAATACCAGCGGAGCACCGTCACGCGGAAAGTGAGTTTCCTGGACATGCATTCATCAGCTTATTGGTGCCTTCAAGTCATCCAGGGAAGTTCTTATAAGAATAAGAGCTTATGTGCGTTCAAAAAATTTGATAGGATGGGGACTTTCTTTTATTGACAAAAACCGGAAGATTTTAAGCACTTGTCCAGCAAAATAAATAGCAAAAGATGTGTATTAGGTGTGTAATTGCGGTTTTAAAAGCTGTGTTGTAAATATGATCATTCCAACATGTCT…
>Cid_circ_0104
CAGAGTCAACACGGCGCATCCGCAGGGCCACATGAGAGCTTCCCGTCAAG
>Cid_circ_0104
GGCCACATGAGAGCTTCCCGTCAAGCCCTGAATGCATTTCTGGTCAGGTATCCTCTGTGCTACGGTTACTGGAAAAAGTTTGCGGACCTTGAGAGACAGGCCGGACACAACGATAAGGCTGAAGAGGTAAGAACATTCATAGATGTACAGTTCAGTTATTGTATAAAAATACAAAATAACAAAAACAAAAAAATTCCTCACTTATGGTTGTCATGTTATTGTATTAACCGTTCTGATTGGTCTGCAATTTTGTAACGATTTGTTCATATTACTGAAGCGGAAATTTAAAACTCTATTTGGTCCCTGTGACAGGTGTGTGAACGAGGTTTGAAGGCCATTCCTCTCAGTGTTGATCTCTGGATCCACTACATCAACCTTCTGCTGGGAACACTCAACATG…
>Cid_circ_4999
CCCAGAACTACGGTCTTCTCCAACGAGTGAACTGCTTGAGGGAAGGACAG
>Cid_circ_4999
AGTGAACTGCTTGAGGGAAGGACAGCTGTTTTACTTTTTAGTGAAGAAGAATAAAACAACAGCATTTGTGCACACCAGAGGAAAGAGTCTTAAGAGACGGCCTGAGTGACTTCCTGCTCCCTTAAGAGGGGGGGTGAGCGGCGGTCTTGTGGTACTCTCTCACCCCTCCTAGTCAGACTGAAGATGATGACCCATAGTGCATGGCTGCTGTTCCTGCTGTTGCTGTGTATTGTGTCCACTCTGTGGGGTTACCCCTTCAGACCCCCGCTAGACCTGGATGTGACCCCCAGAACTACGGTCTTCTCCAACG
>Cid_circ_2758
CCGTCGCTTCATGAAGTACATCCAGGTACGGATGCCAGCATCCCCGTCCA
>Cid_circ_2758
GTACGGATGCCAGCATCCCCGTCCACATTAACAACATCTGCCAGAGGAACTATGTGACGGTTGAAAGTGGCCGCAAACTCAAACCCACCAACCTGGGGATTGTTCTGGTTCACGGTTACTATAAGATTGGTAAGGGGAAAAATTTCAACCACAAGTATTTCGTTGGTGTGTGTCAGTTTAATTAGTTGTGTAGTGTCTATGGTATGAAAGCTTGTTTCCACCACTGAAAAAAAATATAAAAGGTAATTGCGAGTTTACATTTCGCAATTCTGACTATATAACTCACAAATGCAAGTTTATATCTTGCAATCCTGAGGGAAAAAAAGTCAGAATTGTGATATAAAAAGTCACAATTACCTTTTTTATTTTTTATTCTGTGTCAGAAACAAGCTTCCATAC…
>Cid_circ_4268
TGGTCACTTCGGGCAGGTGCGTGAAGCGCGGGAGCGGGCCACTGGCGCTCTGTGGGCAGGGAAGTTCCTGAAGCTGAAGCGAGGTGCAGGAAGCAGGCTGGGCCTGGAGAGAAAGAGTGTGGAGAAGGAGGTGGAGATCCTACAGAGCCTTCAACATCAAAACATCATGGCTCTCAAAGATGTTTTCGAGAGCAGGGCAGAGGTGGTCCTCATCATTGAGCTGTAGGAAGGAAGCCCAGGTGCATGCAAAACTCTAACTATATAGTCAGAAAAGTGAACCGTTCAACCACATGAACAGTTTCAAATGGCCTTCAAAAGTTAATTTTAACTCAGCAAGCATGTCACTTCCTATAAAGATTTCAACATGGTAATGAGGAAGTAGACTGTGTACCTTTCTCA…
>Cid_circ_4268
TTAGGTGGAACCCCTCAGTATATAGTGGTCACTTCGGGCAGGTGCGTGAA
>Cid_circ_1299
ATGATCCTGTGGGACTGGGACCTGAAACAATGGTACAAGCCGCAATATCAGGTCAGTACTACTTTTCAACTAATCTGTGTATTTCAGCACGCACGCATGTGCACACACACATGCAGTATTAGATTGTTTTATTTGTATAATGGATTATTAAATGTATTATTATTTGTATGAAAGTTTTATTTTATAATACCTTATGTACAGCAGGGTAATTATTATAATTGAAACTAAAACCATAAAAAAAAATTCACCTAAAAAATAAAATATAAAAAAGCTTATTTTTTCAGCAAGTTGCCATTTCCCATTTTTATGCAGATTAACTTTATGGAATAAAAAAAAAAGAAAAAAAACTATATAGACATACTTAAAAAACGAAAACAAAAACACACAACAAAATTACTA…
>Cid_circ_1299
GAGAGGAGAGAGAAAGCCACTGAAGATGATCCTGTGGGACTGGGACCTGA
>Cid_circ_4401
GGAGGTGGAGATTGTCCAGAGATGAGCATTGGAGCAATCAAGATTGCCCTTGAAATCTCCCTACCAGGGTCCCACATTTATGTGTTTACAGATGCCCGATCAAAAGACTACAAATTGACCCATGAAGTTCTTCAGCTCATTCAGCAGAAACAGTCACAGGTCAAATCATTCTCTCTATTTTCAGCTACAATTTAGTAGAATTACTAAAAGATCTTGCCTGTTTTGTTCTGTAAATTCTATATTACATATTAGCATATTACATATTTATCATTTGTAAGTCATTTTGAATGAAAGCATCTGCTAAATGATCATTGTATATGTGTGTGGGCAGGTGGTGTTTGTGTTGACTGGTGACTGTGATGACCGATCGCATATCGGCTATAAGGTGTATGAGGAGAT…
>Cid_circ_4401
ATGACATCCAGCAGGCCAGTCCAAGGGAGGTGGAGATTGTCCAGAGATGA
>Cid_circ_0990
GTGGTGCTGCTCAGTGGTCACCTGGACAGCTGGGATGTGGGCCAGGGCGCTATGGATGATGGAGGCGGAGTCGCCATTTCCTGGGAGGCACTTTCTTTGATCAGAGACTTAGGTGAGACAAGTAAAGATGGTAACATTTGGAGAACTTCTCTCTCTCTCTCCGTCACGTGACTAAATATTTAGGAAGTGCCAGTGACTTTGATATGCACATGAGAAATGTTAATTTTTATGATCAGTTTTATTAATGTTTTTTTAATTTTTAGTATTTTAAAGTCACAATAGTCTTTTCTTCAATATTGTGTTGTATATCCTAGTGAAACGGCTTCTCAAACAAGAAAAAATGTAGGATGGACTTGATTTTGTCCATTGGGAATTAATTGGATGGTTGTGGTTTGCTAT…
>Cid_circ_0990
TGCTCAGTACTTCCAACAGCACAAAGTGGTGCTGCTCAGTGGTCACCTGG
>Cid_circ_0686
GTCTGGAGGAGCTGGTATTGTCTGAGATCAGTTCCCCGAGCCGTACGCAGCAGACGGGTGACAGCAGTAGCATTTCCTCCTTCAGCTACAGAGAGATCATGAAAGACGGCGCATCAGCTCCCAGCACCAATAAGGTAGAGCCGCCCACTGGGGGCCAATGACCCTTGCTAATACTGTTGCCACAGTTGATGCTTCCTTTTCTCCAGCTCCCAGGAGCTTTTCTGTCCATTGCATTTCTGTCCTCCCGAAGCTATTAATAAACACCAGAACCCGTGTAAATTCCATAAATATACCGTGCCTGTGAATAAACAGGGGAGAAAAGAATGGTTGTCGTGACATGCTAGACTATCTTGAGGGATGTAAGTGTGGTTTAGTGAAGAAAAACAGAAACTTTGAGGT…
>Cid_circ_0686
GGAGAAGTGGATGCTGGAGGAGAAGGTCTGGAGGAGCTGGTATTGTCTGA
>Cid_circ_2621
GAGAGGGGGAGGCGGACCTCAACCAGAACAATGGCTGCTCCAGCAAGAGTCCAGCGGTGACCGACTCCATGAACGCCGCAGTAGATCACAGCAGCTGGAAGCAGCCGAGCACAGCCGACCCCGACACCTCAGAGCCCCGCCCACACTTGGTCCGCCTCTTTTCTCGAGATGCCCCGGGCCGCGAGGACAACACCTTCAAGGACCGCCCCTCGGAGTCGGACGAGCTTCAGACCATCCAGGAGCACGGCGGCAGTGGCGGCTCAGAGTGCGGCTCGGATTGTGCAGAGCAGGACCTCGAGTAGATCTCCTCCTCACCTACTCTTCCTCACTCACCTCAGCAAACACTTGCTATGGCGTCCGCAAGCTCTTCCCAGTCAACCTTCAGGCTGGGCCGCAGCA…
>Cid_circ_2621
AGGGGATAAAAAGAAGAAGGGAAAGGAGAGGGGGAGGCGGACCTCAACCA
>Cid_circ_2849
GTGAATGTTGCTGTTTAATCTCTCGTCACTTGTCTCTCTATGATGGATATGGAGACAGCTGTCTGTGAACCACATTGCCAGAACGGTGACGTCCACCATGAGGAGCTCTGTCCAAAGCAGCCCACCGTTCTCAAGATCCACCTCTACCACAGCAGCAGGAGCGATGCTAACTGCACCCCTCTCTGTTACCCACCGGGAGAGTACGTCACCGAACAGCTCATCATCGATGCTGCCAAGGAGTGCGGTCAGTTTTGCCCATCATGTGATGATAGAAAAGAAGCTAAAATGTGTTTAGAATTTATAAAGTGGGTATGAATTATATGTTCTGATAAAGAATAATATGTTGTACTGTGTTCTACCCAGATGCAATGCGATAAATCCCTTCCATATTGACTGTGA…
>Cid_circ_2849
CACTGGACATCTACAGTGACATTAGGTGAATGTTGCTGTTTAATCTCTCG
>Cid_circ_0295
CTGGGAGCAGGCAGACCCCTTTGCAGTGTTACATCAGACATTCCCCCAGC
>Cid_circ_0295
GTGTTACATCAGACATTCCCCCAGCACACATTCCTGATGAACGGACTTATTCATGGTGTCAAGGTAGGACATTGACTCCAGCCATTCACATTTACTCATGCTTTTCCTCTTCTCCCTTTCTGATGTGACAAGAGATAAGAGTCATGATTAGGGCTAGCTACTCTTACGTTGCCATGTTTATTTATGATAAACCCTGGTCACACGGTGATGCCCTTAAATACGGTAAAGTGGGAACAGAATTTACCAGTTTAAACCTCACCGATAAACAAGATTCTGCAATCCAGCCTGATCCGAATATTAATGTGAGCAGAGGAACATGACTTATAACTTCCTTTTGATGTTGTGCAGTAACAACTTCACAGCAACTATACGTGGATGAGCGATTACATTTTGTAGCTC…
>Cid_circ_2111
CTGGATGAGTTGCAGGATAAGTCTGAGGGAGCCAGAGAGGGAGGAGCAGC
>Cid_circ_2111
AGGGAGCCAGAGAGGGAGGAGCAGCTCGACCCCAGCATGCCCCCCAAATTCAAACGGCATCTGAACGATGAGGAAGTCACTGGCTCGATTCGCAGTGAGCGGGTAAGTCACTGAGGTAACACTGAGTCAGTTTTTACCATATAGATTAAGTACAGGTGGTCTAAAACTGATCAGAGCCAGACCTGCACATCTCTGCACTTTTATGGCCACATTGTGCCCTGTGATCTGTTTGTGTTGTTTACAAGAGTAAACAGCTCTCCCTTCATGTTTCTCAGTTTCTACAGAACTTGCATAACCTTTCATGCTATTACACACACTCACAAACTACATTTCAACTTCTGTGTTGTACAACCCTTTAGAGAGCAATTTGTTCTTAACACTGTCAAGCAGTTACCACAT…
>Cid_circ_0927
TATTGTGAGTCTGCCTGCCATGCTAGTAGAACACAGGCTTACATGTGCAC
>Cid_circ_0927
GTAGAACACAGGCTTACATGTGCACAAACCTACACATACAGTACATTTGTTCATACATATTTTTGTCTGTTTAAACCTTGACGGTGCTGTATGTTTGAATGCTGCATGTTGTATAGCAACAAACACCTGAATCCATGGATATGCTGGAGGAAACTAATACATGTCGCAAAATATACTGAAAATGAAACGTTTAATTGATATTGCAGTGTTTATGTCCTGCACTGCATGGTTTTCATGATTATTGTGAGTCTGCCTGCCATGCTA
>Cid_circ_0854
AACGACCTGGAGCAGGTGTTGCGTCAGATCGGGGACAAGGACCAGAAGATCCAGAATCTTGAAGCTCTGCTGCAGAAGAGTAAGGACAGTGTGAGCCAGCTGGAGGCAGAGAGAGAGGATCTGTGTGCTAAGATCCAGGCCGGTGAAGGAGAGGCAGCTGTGCTGAACCAACTACAAGAGAAAAATCACTCGCTACAGGAACAAGTACTGGACACTGCACTAGTATGACTACACAATCCAACTCTTAGAACAGGGCAGAATCTGACTCTAGTTTTCCACCCATGTGTTAATTCAGATTACACAACTTACTGACAAGCTCAAGAACCAGTCAGAGAGCCACAAACAGGCTCAGGACAACCTTCATGAGCAGGTACAGGAGCAGAAGATCCAGCTGCGTTC…
>Cid_circ_0854
GTCTTTTAGACTCTGAAAAACAAGGAACGACCTGGAGCAGGTGTTGCGTC
>Cid_circ_4972
GGGCCACACCGCAACCTCTGAGAAGATGATAGACAGCAGGAAGCAAGGGC
>Cid_circ_4972
ATGATAGACAGCAGGAAGCAAGGGCCGTGTCTGACGTGCTGAACTTTAGATCCTGGAAAATCCCCACAAAGTCTGCGAAACCAAACATCACGGAGCTCAAGCAGATGCATCTGACCTCATTCCTGTTTATGCTGCTCAGGTAATAATTACTGGCTCATTTTGGGTAAGGCCAGAAACATACACTATAGGGCTGGGCGATATGTAAAAATATTTTAGCGATATTCGCCTTAAAAAATATCGCGATATCCGATAATATCGTCAAACCGAGCCCCGCCCCTACCACGCCCATCCGCCCTGACCCCTCCGGTGACAACGTAGCCGACACACACAGAAAACACACATCAGTTTGGTTGCACTTTATCTGACAATAGCCTGCGATTCAGTAGGCCTAAGCTTAAT…
>Cid_circ_3138
TATATCAGCACTATGGAGAACGGAGTTTGGATTATTGTGACGAGGCTGTA
>Cid_circ_3138
TTTGGATTATTGTGACGAGGCTGTAAGAGACTCAAGCCAGACAGTGCCTGTAGACATCCACCAGCCACCAGCCTTCCTGCACAAGATCCTTCAGCTCAACTCTGTACAGCTGCTCTACGAGACCCTGGGAGGATCACAGGTCAGGGAAACTATATAACCTGGCGATTACATTTAGAATGACCCATTTTTCTGCCATTCACTTCTGCTCTAGCTTGTGTATAATCTAATTTTTACTTTAAACATTGTGTACTATGAATATTGTTGCTTTTGATGTTCCTTATTTGTGAGTCGCTTTGGTTAAAAGCATCTGCGAAATGCATAAATATAAATGTTGCAATGGCAAGCATACATTTCCTGTCAGTAATGGACAGTGTCATTCAACGCATCCATTTAGGGGCT…
>Cid_circ_0458
AGAAGAGTGCTGCAAATTCAATTGTTGCTCTCCAAGGGTCAGGTGTCAAC
>Cid_circ_0458
TGCTCTCCAAGGGTCAGGTGTCAACTGGGAAATATCGGCTGCTGCACAGACATGGTGGCTATGTTTGGGCAGAGACGGACGCGTCAGTGGTGTGCAACAGTTGTACTGGTGTACCAGAGAGTGTCGTCTGCATCAATTACATTCTTAGGTTAGAAAATTGGCACTAGCAATGCAAGGACATTGGTTCATCTCCCAGGAAATACACATACTAAACCTATATACCCTAAATGTATTGTAAGTTACTAAGGGTCCGTTTACATGACAATGATGTACTAAAAACTGAAAAGTTTTTCCTTTGTATTTTTGGAATACAGATGACAACAATGTCAAAATGATCCTCATTCACATGGATCCGCAAAAACGATTAAAAACGCTGTATAATGCATGCCAGACCAGTAG…
>Cid_circ_2899
TGTTGGACATCTCTTCCAGAAACTGGGAGACATGGAAAAGGGTCTGGAAA
>Cid_circ_2899
GGAGACATGGAAAAGGGTCTGGAAATGAAGAAACTGGTTCTGTCTGGTTTCCTGGCAAGTGAAGAGATCTATATTAACCAGCTGGAGGCGTTGCTGCTGGTGAGTACTACTGCCACAAATTTCATCAGTCACACTTCATGGTAAACTTGATTTGGGAACTTCACAGTCCTTGGTGTGTGGAGTGTTTTAAGTAAGCAATAACATACTCGAGGTGTGCTGTATTGTGAATACAGTTATGGCCGAAGGGCGTTGTTAGGCACGACACAAAGTGCAGCCCCTTTAGCCATGACTGTATTCACAATGCAGCATGTCTCGAGTACCTTATTGCTTTTATAAAATTTTTACCACACAATACAAATGTTAAGAACAAAAATATATGTATTAATATGTTACTTTTTT…
>Cid_circ_1815
ACACAAGAGGGAAGCCACTGCGAAGATGTCGATGAGTGTCAGAATCGTGG
>Cid_circ_1815
ATGTCGATGAGTGTCAGAATCGTGGTGTGTGTCTGAACGGCCGTTGTGAGAACTTGGCAGGATCGTATCGATGTCTGTGTAATGAGGGCTTCCTGCCTGAGGCTGACAGCAAAGGCTGCAGAGGTCAGTGGCACACAGCCAACTAAAACTAAACAACATGCTGTTAAATGGAAACTTAATCTTGCCATTCTAAATGATTTTAAATTATATTTATTACTTCCTGCGCAAGTTTATTCTAAAGAGAATAAATATACTGTGCAAAACATAACTTTTCAACATTTACATAAAGAGACATTTAAGCATGTGTACATGTGTGCTTGGAGGTTATGTGTCTGTTTGTCTCTCCACAGACATCAATGAGTGTCAGGATAACCGTCTGTGTGCTAACGGTCACTGCAT…
>Cid_circ_0072
AACAACGTTCAGTGAATTCGCTGCCAAACATGCCAGGGATTCACGCTTTAAGGCTGTTGAAAAGATGAAAGACAGAGAAACCATTTTTACAGAATTTATGACAGCCTTCAGAAAGAAGGAGAAAGAGAACTCTAAGAACCGTGGGGAGAAGGTGAGGAGCTAAAGTTAATACACAACTGTTACATTATTTTACTGAAAGATGTCAGTCTCATTAAACATTCAGAAGTGGGCCTTGTTATTTAACTGACATTTAATACAATAGAAACAAGTGCTCAATGGGTACACAAAGAAAAACCAGGACCACCTACCAAAACATTACACTTTGAATATCTCTTGGTAACTTTTTAAAACACACTGCATGTTCACAGATGAATACACTCGTAGGCTGGGACTAAGAGA…
>Cid_circ_0072
TTTTAAAGCACTCATGTCTGATATGAACAACGTTCAGTGAATTCGCTGCC
>Cid_circ_2206
GCATTTTAGAGACAAAGAGGCTGGATATTGTCCACACACGAGATCCCATCCCGCAGTCACTCGGTGGAGTTATATACTATGCAGCCGATCTACCCATATGGTGGCAAGTGCCTCAATACATCCTCATTGGTGTCAGCGAAATCTTCGCTAGTATTGCAGGTAGGTCCTTTGCAAAACTCTTCTGAACACACACGTTGGGTTTTCATGTTTTATGGGTATATTCCATAGACAATGATTTTTATAGTGTACAAACTGTATATTCTATCCCCTAACCCTAACACTTAGTATGATTTATAAGCTGTTTCCCTCATGAGGACTTTAATATGTTCATAATTCTGATGTTAGTATGATTTCTTGATGACTCGTTTTTGCAGCAGTATATCATACATAAACATAATC…
>Cid_circ_2206
TGGATGTCCTCGCATAAAGACTTCGGCATTTTAGAGACAAAGAGGCTGGA
>Cid_circ_1989
AGATTTTATGTCGCCACGTCTCGACAGCTTAAGAGACTGGAGTCTGTCAGTAGGTCTCCTATATATTCTCATTTTTCGGAGACCATCACGGGCACTAGTGTGATCCGCGCCTACGGGCGAAACGCTGCCTTTGTTCTCTTGAGCGATATGAAAGTGGATGAGAACCAAAAGAGTTACTACCCTGGTATTGTCTCCAACAGGTAAAAACACCTTAAACTGCAGAATAATAGTTCCCATCTGTAGCTCAAATATTACAGTGTATTCATACAGTTCATCATGAAAACATATTTTTTTAAATATAACTACATCTCCTGATGCATTTCCATAAATAACATATAAGACTTAAAGGGTTAGTTCACCCAAAAATGTAATTTCTGTCATTAATTACATGCCGTAAGA…
>Cid_circ_1989
GCTCTGAAGGAGGAGAAAACCTGAGAGATTTTATGTCGCCACGTCTCGAC
>Cid_circ_4242
AGCGCTCAACAGAAGATACAAAGAGGTCTCTCTACGTCGGGCTTATGATA
>Cid_circ_4242
GTCTCTCTACGTCGGGCTTATGATATCAGCGGATTACTGGTGGACATCCAACATTGTTCTGCGTGGCATGGATGAGGTAGGTTTATGCCCCTGTAAAAAATATTAAATTGGTATATTTGGGGGGGAAATTATTTCTAGAGTCTTCAATTGTATGACAGGACCCAAAAATGTATTTATTTATTTATTTTCATTTACACACCCTCATGTTGTTTTAAACCTGTATGACTTGAATGGATAAAAAAAAAAAAAAAAAAAACACTGAGGCATTTCTCAAAGTATCTTCTATGTTCCCCAGAAGAAAGAAAGTCATACAGGTTTGAAGTGACATGAGGGTGAGTAAATGATGACAGAATTTTCATTTTTGGGTGAACTATCCCTTTAAACCTTTATGACTTTTTT…
>Cid_circ_4756
GAGTGCCGTGGAAGCTGCATGTATGGCTGGAGTCCGTGCGCAGTGCCCAGCTCCAGTCCAGGACTGAACTCACGCTGTCTCTCCTTAAAGACTTCACCGCTATTGGGGAAGAAATATACTGTGAGGAGCTGCTCTCACAGGGTCTTCCACTCCTCTTCTCCATTATCAAAACTAGCAAGGTAACCTTAACAAAACCATCACCAAAAACATCATGTGAATGTTAGAAGTGTGATGCTACATTTCAAGAATCATCAGCCAAGTGAAATATTTGAAATGAGACTTGTTTCATATTTGTCCATATGTTCTTTTTTATTAAATTCAGAGTAAGGACATCCGTAAGCAGCTGGCAGTCATCTTTAGCCACTGTGTTTGCTCTACAGCCGTCCCATCTATTCTGGC…
>Cid_circ_4756
AAGGACACACCTACAGCTCAGCTGGGAGTGCCGTGGAAGCTGCATGTATG
>Cid_circ_4443
TCCACCTTCAACTCACTGGCTACAGAGAGCAGTAATCAGGCTCTGCAGAA
>Cid_circ_4443
AGAGCAGTAATCAGGCTCTGCAGAATATGCCGCGTGTTTTGAGGGACATTGAAGCTCTGAAACAGGAGGCGTCGTTCCTGAAGGATCAAATGATTCTGGTTAAAGAGGACATCAAGAGATTTGAACAGGACACGGTGCAGTCGATGCAGGTGACCACAAATACACCCATCCAAATCACTTCATATTCTGTGCATGAATAAAGGATTATAGCTTGATAGTTTATAACAACCATTATATATTAATAATGACCGGTATAATTAATATTAATAATAACTGTATTATTCACAATAAATCCAAAGAAAAAAATAATAGGAAAATTATTATAAAATTAGTATAAAAATGATAGTTGTGTATAGGAGACAATCAGAGCAATTAATAGGTCGATCCATGTCCTTTATT…
>Cid_circ_5035
GTTATGCTTTCCTGCTCTTCCAGGAGGAGAGTTCAGTCCAGGCCCTCATTGATGCCTGCATCGAGGAGGATGGGAAACTCTACCTGTGTGTCTCGAGCCCCACTATTAAAGATAAACCAGTGAGTGAAGCACTGCCACAGCTCAGTGCCCACTGAAGCTCAGTGGAGTGGATCTGTCAGATCTGTCATCCAAAGAAATATGGTTTACCACCTTATCTAGACAAAAGCACCATTCAGACCAGAGTAGATTTCTAAATGATGTTTCAGATACAATAATTTTCATGTCTGTTTTCATGTCTGTCTGTCTGTCTGTCCAACATGTATACATGTATGTAAAATATTCAATATATGCATGTTTGATTGTAAAATGAAGAAATTACACACACACACACACACACAC…
>Cid_circ_5035
GCAGCATAATGACATTGACAAACGGGTTATGCTTTCCTGCTCTTCCAGGA
>Cid_circ_3483
CATGCAGGAGACTGTACAGTTCCAGCACAATTCTCGTGGAGCCGGCGTGT
>Cid_circ_3483
CACAATTCTCGTGGAGCCGGCGTGTGTGGCTCATCTGACAGAGGATGGTGACGTGTGTATTGCTGTTGGCATGGGAACGCAGTGTGTCTTAGGAACTGAACTCAACACCATCCAGTTGTCCATCTTCTCCCATCGCTTCATGAGCATCGCAGGTTTGATGGGACAGAAAAAAGTTTGGAATAAATGATGAGTGTGTTAAAGGATTAGTTTACTTCTGAATGAAAATTTCCTGATAATTTACTCACCCCCATGTCATCCAAGATGTTCATGTCTTTCTTTCTTCAGTCGAAAAGAAATTAAGGTTTTTGAGGAAAACATTCCAGGATTCTTCTCCATATAATGGACTTTAGTGGGGTTCACCGGGTGGAAGGTCCAAACTGCTGTTCCAGTGCAGCTTAA…
>Cid_circ_3960
GAGAGCGCACAGCTTGTAAAGAAAGGCTTCGCACGGCCCAGAGAGCCATT
>Cid_circ_3960
GCTTCGCACGGCCCAGAGAGCCATTAAGCAGACTCAGGTGACAGTTCAGAAGATTGGAAAGGAAATTGAAGAGAAACTGAGGACAACAGCATCCTGCACAGAAAAGGTGAGACCCAACAAATCAAACCAGTGGGATTTCTTGGGTCGTCTAGGTCTGCTTGTGTGCTTTTATTCATTCAGGATTATTTTTATATTCTGTATACTTTCTATGTTCTCTAACTTCATAAATCCTATCTGGCCTGTTTGGTTTTCTTTTCCTTTGCACCTGGTACATAGTACTGATGGTAAGACTCTGTAAAGCACCTCTGCAAGTATAAAAGGCTAAATTTACAGTTGCTGTATGCTTGACAGAATTTTATAGCAGATTGTCAAACTCAATTTAAAATTCAATACTTCACT…
>Cid_circ_4574
TTTGGAGGACTGAACAGACATGCAGTCATGGCGAAAGCGATGGTTTGTTT
>Cid_circ_4574
TCATGGCGAAAGCGATGGTTTGTTTTGCGGAGGGGTCGGATGAGCGGGGATCCTGACGTTTTGGAATATTACCGTAGCAAGAGCTCCCGGAAACCAATCAGAACCATTGACCTGCAGGAGTGTGAGGTCACCATTGAGGCAGAGGTACGGCCCACTAAACGTCAGTACCAAAATCAGCACCTGTTTGTGGTCAAGACCACCACACGCATCTTTTACCTGCTGGCCAAAACAGCAGAAGAGATGAACATCTGGGTACAGAACATTGGACAGATTTGTACGTTTGGAGGACTGAACAGACATGCAG
>Cid_circ_1390
GCAACAAACCATGCAGAACAAAGAGGTGTGGCCGTAATGGTGCTTTTGCT
>Cid_circ_1390
GTGTGGCCGTAATGGTGCTTTTGCTGTGAGGGAGAATTACTCTCCAGTCTTTTCTCTCCTGATGTCCCCTTCTGCACTGTAAATTCATGATCACATGACTTTGGATATGGACGCAGTCCTGTCCGACTTTGTCCGTTCTACTGGAGCTGAACCAGGACTGGCCAGAGACCTGCTGGAGGGTGAGCCAAAACCATCCTGTTCCCCATTACCCCCTCTTCAGCTTTGATTCTTTCATTTTGCTCCAATAAGACGTCAGTCTTTTAGTAGAGATGATGGATAGGGTGGTTGGCATGAACAAAATCTTATATTGCTGACTGTATGAGTACCGCTACATCACTTTAACTATAACACTAAATAAAAAAACAACCCAAAATGTTTAAATATTACATAACCATATAG…
>Cid_circ_4554
CTGTTGTATTTGGAGTCCAGTGATTTGCGTGCATGTCAGAACGCGACTCCTCTGCGGTCCTCGGTCACTCCCTCGAAGAAGGTGGACGTGGACCGCACCATCATGCCCGATGGCACCATTGTCACCACAGTAACCACCATCCAGTCACGGCTAAAACTGGACCGCAAACTAGGTAAAGGCCACCTTACTCCGAAACACTGAGAACACATATGCCGTTCTGTCTGCATCATCCAGTACCACAGAAGTGACTTGGCAATTTCACCCTATCTTGTTTCCTTCTCTGTAACTGCAGGAGACTCTCCGTCTACTTCTCCCTCAAAGGTGGAGGTGACTGAAAAGACTCCCAGCGTGCTCACAAACAGCTTGCAGAGCACCAGCACCAGTGCCAGTCCCACCCCC…
>Cid_circ_4554
ACCAGTGCCAGTCCCACCCCCAGCACTGTTGTATTTGGAGTCCAGTGATT
>Cid_circ_5030
CTGACTCTATACCTCTAATAGGAGTCGGCAGACGCATATCCAAACACTAC
>Cid_circ_5030
CGGCAGACGCATATCCAAACACTACACTGAACTTTAATCACAAGCTGCACGACTGGAGTCCAAAAACAGGAACAATGACCTTTATTGGGTAAACAGTGATCTCTTTCTCTCTAAATGTCTTTCTGTCTCCATGTTGGACATGGCAATGCCATGTTTTTGGGCAAATAATACTATGATATTCTTAATATTCTGACATTATTTACTCACTTTCATGTTATTCCAAACCTTTTTTCATTTTTTTTTCTTTCTTGTCTTTACATAGATTTATTTCATTTATCAAAAAAACAAACAAACATGAAAGTTTGGAATGATGTGGGTGAATAAATAATGACAGAATTTTAATTTTAGGTGAACTATATCTTTAAGAATGTAACTTCCATCACTGGGGTCAGGTTTGGC…
>Cid_circ_4330
TATGGCGATGAGTTTGCATGGTCAGAGATTGAGAACGTCTGGACCACTTTAGCTGACAGCTGGCCCAAAAATCTGAAGATCATCCTGCACTTCCTCATCAGCATGTCTGGAGTCAACAGTGAACCAAGTCTCCTGCCTTATGTGAGTGACACCTGCCCTGGCCAGTCAGACACCAAATACTCAATACCTGAGCAGATGGGCTGCACTTGAAAGTTTGGCCATACTTAACTAGTTTATTGTGTTTCTGAACGTTTTTCCTATTTTGCAGGTCAAGCGAGTAGTGGTGTATCTTGGCAGGGATAAGACGATGCAGCTACTGGAGGAGTTAATGTATGAGCTAGAGCTAACAGACCCTGTATCCTCAGCTGTCACTCATATGGATAACCCACCTTACTACCG…
>Cid_circ_4330
TACAAGATCCCTTCTGTTACATCAGTATGGCGATGAGTTTGCATGGTCAG
>Cid_circ_3866
TGGCATGACTGGACACTTCATTGACAACATGCAAATGATGGAGGGGATAT
>Cid_circ_3866
AACATGCAAATGATGGAGGGGATATACAGAACTGGGTTGTATCAGAAAAGGATAAATGGGTAATGTTACTTTTTTTTGTCAAATCTTTAATAAATAGACGATACTGTATTTTATAACATAATTTTACAGTTACATTTTAAAACAGAAAATGTTGTTTTTAAGGATTGTCTTTCATAGGAGGTGATTACCATTTTGTGTGCGCGTGTGTGTGTGTGTGTAGGCTCAGATCTATAATAAACGGGCTGGCATGAGGGGTGTTTCAAACCGCCTCTCAAACCGTTACTACGTTGAAAAATCCGTCACGTGTCACAACTGCAGAAAGACCGGCCATCTCTCCAAAAACTGCCCCACACCAAAGGTACATCATTATCCACTCTTCACTCTGACTATACTACAGTC…
>Cid_circ_3266
TGATTGAGGAAGGAGGGGTGAAGATGAAGTTAACAGTCGTTGATACACCAGGCTTTGGAGACCAAATCAACAATGATAATTGGTGAGTGTTGTGTGATTTCGTTTAAATCCAGAGGACTAATAGCCATTTTCAATCAATTTAGTTTTTGCAAATTATCCAAAATGCCACTGCATATGGGAAACAGAGGACATGAATTTGTGTCAGCTGCTGCTAAATGGCATCAAAAACACGCTCAAAGTGTGAGGGTCAGTGTTTTGACTTCCAGATTCGCATTTAATTTCCACAGACAAGAATGAGATTGTTGCTAGAGATGCCAAATGTGAGTCTGGTTTGGCAGGTCGTCCTCAGCGATCACATCCAAGGGTCTCACTAAAGTGACAGTATTTTTCTGAGTCATT…
>Cid_circ_3266
ACTTCATATCCCCAACTGGACACTCTGATTGAGGAAGGAGGGGTGAAGAT
>Cid_circ_0036
GTTTATGAGACAAAAGTACCTGCTGTTGCCCTTTGTGTATAAAGACAAAGCCCTTGACAAGTTGAAGTGGACCAGAAGATGTTAAAGAAATGATAGCCGCACCGGAATTACAAACAGAGTTTCATTACCCTCAGTGAGTACAGAAACACACAGTAATTTATGCATGCACTCACACATTCTCCCTCACTCTGATGACATTGATCTGTTTGTGTGAATAGGGACACTGACACCCGATTCTCATCAGACACTGATTTCGATGATCCTGATGGGAGGAATGTCTTCACTGGGAAGGGCAAG
>Cid_circ_0036
GAATGTCTTCACTGGGAAGGGCAAGGTTTATGAGACAAAAGTACCTGCTG
>Cid_circ_2379
CTTCCTCAAAGCCTCTATTGACAAGCAGAAAAAAGTTCCAGCGAAAGGGT
>Cid_circ_2379
CAGAAAAAAGTTCCAGCGAAAGGGTACGAGCGCAAGTTTTTCAAAGACAGCCCGTCAGAAGTGGCAGTCTCTGGAGAGGAGGATCATGGATATTGTGATGCAGAGAATGACCATCACTAATGTAGAAGCTGATATGGATCGCCTCATTAAGGTGATTGTTGCATTTGTTTTTCTTTTATACAATAACGTGTTTTGGTGATCTTCCTGAAACCCTGTGCTCTTTGTTGTATAAGATTGTTGTGCGTGTAACACAGATATTTGATTGATCAAACTTTGTTGTACTGTGGCTTCAGAAACGTGAGGAGCTGTCCATGCAGCAGGAGGCGCTGTTGCGCAAGAGAGAGAAGTTACTGAACGAGGGCTTCAGAGAGGATGAGGAGGAGAGACTGCTTCAGGAGA…
>Cid_circ_2725
GAGGTGTATGGATGCAAAATCTCAGGTTGATCTTGGATTCCTGCGCTTTG
>Cid_circ_2725
GTTGATCTTGGATTCCTGCGCTTTGTCTCGGCAATCGGCATACAGGGAGCCATCTCGCAAGAGACCAGGAAGAAGTACTATGTGAAATCCTACAAGGTGGATGTAAGCTCAAATGGAGAAGACTGGATAACTATTAAGGATGGCCCAAAACAGAAGGTGACTTATTTGATTATTTTCATGCTCATTCTTAAAGGATTAGTTCATTTCAGAATTAAAATTTCCTGATTATTTACTCACCCCCATGTCATCCAAGATGTTTATGTCTTTATTTCTTCAGTCAAAAAGAAATTAAAGTATTTGAGGAAAACATTCCAGGATTTTTCTCCATATAGTGGACTTCAATAAGGTACAATGGGTTGAAGGTCCAAATTGCAGTTTCAGTGCAGCTTTAAAGGGCTC…
>Cid_circ_2806
GTGCATGACCTTCACCTCACTCACAGTAACAGTACAGGGCAGAATGCATC
>Cid_circ_2806
GTAACAGTACAGGGCAGAATGCATCTGAGAATGAAAATGAGACGTCAACAGACCTGAGAGATGAGGAGGGGGAAAATCTTAAGATGAATGGCTGGACCATCTGTAAAGAGCAAGATGAGATGCTGAACCTGGCCTTCACCATCGGCTCCTTCCTCCTCAGCGCCATCACACTGCCCCTCGGCATCATCATGGACAAATACGGCCCACGCAAATTAAGGCTGCTTGGCAGGTATAGGAGGAAAACTGGCTTCTGAATACCTTAAATAAAAATGTACACTATTTATATGGTAAAAAAAATATTATTAATATTATACTATACTATTATTATTAACAATATAAATTTGTGTAAAATATTATTAAATTATTTCATATTATATTGTTTTATTTTGATATTTTGAA…
>Cid_circ_3781
ATCTGTGTGCTTCTGCTGAGCAGAGGCCTCTGGTGTCCCAGCGCTCTCTGCCCGGCACTCCCGTCACCCACAAACACCTGCCCATCGACCTGCGCACATCCATGGACGGAAAATACAAGGAGATCGCTGAGGTGTGGAACCTGTTTGTGTAACTTTTGTGTGTGTGTGTGTGTGTAATAAGAGTGTGTGTAGTGTGTGTGTGTGTGTGTGTTTGTGTAATATGAGTGTGTGTAGTGTGTGTGTGTGTGTGTGTGTTTGTGTAATATGAGTGTGTGTAGTGTGTGTGTGTGTGTGTGTTTGTGTAATATGAGTGTGTGTAGTGTGTGTGTGTTTGTGTTATATGAGTGTGTGTAGTGTGTGTGTGTGTGTGTGTGTGTTTGTGTAATATGAGTGTGTGTA…
>Cid_circ_3781
AGCGACAGATCAGTCAGGACGTCAAATCTGTGTGCTTCTGCTGAGCAGAG
>Cid_circ_2824
GCAGTTCTTCGCAGGTCAGATTAATCATGTCACTGACGGAGCAGATGAAGAGAGTTAAAACACAGTCGCATTGATTCGTCTGTCAGAGGAAGCAGCGAGCCAGAGCGCAAAAGGGAAAACAACAGGCAGAAGAAACAAAGTCTGATCAGTTAAGTCATGTAAACCTTGAGTCTGTCATTTTCTTTCTTTTGATCTATCTGTTTTTTGTTTTTTTCTTCTGCAGTACAAACCTGAAGTTTCCTACATTATGAACAACACATCCTAATACTTTTTGTCTTGCATTTGAGCATTGCAATTATATATTGTCGAACACAGTCCAAACAATTGGCAGGGAATGTTGCACTCTTTCAGGCAAGCAGAAAGAGCAGCTGCTGTGTCTAGCTCAAGATTACGGTAGGC…
>Cid_circ_2824
AAGGTTCTGAGAAATTGCTGTAAAGGCAGTTCTTCGCAGGTCAGATTAAT
>Cid_circ_1695
GGACGTTTACTCAAGGGAGAGCGATGAAGAGAATGCGATCATAAAAAGGGATGAGTATATAAAAAGCACTGACATTACAGCATGGGTCACTGCCGAAAACGTGCTGGGTTCTGCACTATCTGAAGAGTCTGTCTTCAACACAGGTCATATCGGTAAGTCATGTTTACTCTATTATAAAACTCCTTTTCTCTGAACCATGTGCCTGCAATTTATTGGCTGCATTTGAAGCACTGTAAAGTAGCCAGTATACACACAATTCTGATGATTATTATTAATAAATGTAGAAAAAAGAGCCCATCACCTCCAAGTCTCTCTGATATTCTTCTCTCTAGATATACACTACTATTCAAAGGTTTGGGGTCAGTAAGATAGTTGTTGATGTTTTTTTAAAGAGCTCAA…
>Cid_circ_1695
ACATTCATGCCGTTTCCTTTGAGGGGGACGTTTACTCAAGGGAGAGCGAT
>Cid_circ_2356
GGCACGGGACAGGTACCGGAATATGGTCGGAAGTAAAAGCCAGGCAGGAT
>Cid_circ_2356
GTCGGAAGTAAAAGCCAGGCAGGATGTTAAACCTGATATCTGCCAAGCTGCGTACACGGACTACAGACAGCCCCCGGTGGACTACAGACATCCACCTGTAGCAGACTACAGACAGCCGCCCACCATGGAGTACAGACACCCACCTGCTCTGATAGACTACAGACAACACTCCATTGCTGATTACAGACCACAGGTGAAACTGCTCATGTTATTTCATAAAAATATTACTTGACATCTACTTGACATCACATATATATATATTTATACAAATATTTAAATGCAGTTTGATCTCATATAATGATTTTAAATGTAGTTTTTGGTCATTTTAGTAATAAGTAAATAAATATAAATTAATGTAACTTCATTTAAGTTAGATAAAAACTAAAGCTAAATAAAAGT…
>Cid_circ_4418
TTGCCCATGCAACAACCGCACTTTGATACGGAAGCAACAGAAAGAACATG
>Cid_circ_4418
ATACGGAAGCAACAGAAAGAACATGCTGAGCTCATCGAGGAATATCGTGTTAAGCAGCAACAACAGCAACAGTGCCTCCAACCTGGTGTGATGGGTGCAATGAAGGTCATGCCAGGAATGCAAGGACAGCCACCAGGAATGCAAGGACAGCCCCCTGGAGTGATGCCTGTTGGACCCCCTATTGGCCAGCCTATGATGGGTCCTATGTTGCCCATGCAACAACCGCACTTTG
>Cid_circ_4244
GTAGATGCTTTATTCCAGGAGGACTTCAACATGACTCCTGATAAAATGTTCAGGACGTTTGACTACGAGCCTGTGGCTGCTGCGAGTCTGGCACAAGTACACAAGGCCGAACTGCATGATGGGACACCTGTGGCTGTAAAGGTGTGTTAGGGCTTCACGTGATCACTGTTGAGAAAAGAAAAACTGTTTATGTACTTTGTGGTATTTTAATTGGTTTAACGTGATTTGATAGTCCAGTGCAGTATTGAACTTACATAGTACATTGCTCTATTTTTTCAGTATTTGCAAGAACAGGTGATATAGAGGACCAGTATGAAGTGAGATCCAGTGGTTATTAATGCATTTATGTTGCTATGAGGATCTGTTGATGTGTGTTGTGTTCAGGTGCAGTATATTGAT…
>Cid_circ_4244
TACGCAAATCAGCTCGGGGTCAAAGGTAGATGCTTTATTCCAGGAGGACT
>Cid_circ_2767
ATGCAAATTTTTCAGCCTCACAGAAACTCCGGAAAATTACACCGTTGTCCTCGACGAGGAGGGATTTAAAGGTAACACACACCACTGCTCTTTTAAGGCTCCCGTGTTGTGTTCAGTTGATGACGACACACATTGCCATGAAATATACTGAAAATTATATACTTTTTTTTTTTTTTTTTTTGTAATTCTGTGTTTGTTGTCAACATTTAATCCTGGGGATTCATAATCTGACATTTCACACTGTACATTTCTAAACCCTTGGTTAACATTCTTATTTGCATTGCATATATGCAGTGTGAACAGCCATGATTGGATAAGTGTGATTTACCAACCTGTATCACCCTACCATAATCGGTATCTAAATACTTAATTTATTCTTTGACTAAATACACTACCAGT…
>Cid_circ_2767
GGCCTTCAACGAAACGGAAGAGAGGATGCAAATTTTTCAGCCTCACAGAA
>Cid_circ_1225
GCCCCGAAGGAGCAAACTTGTTCATCTACCATCTGCCACAGGAGTTTGGTGATCAGGATTTGCTTCAGATGTTTATGCCTTTCGGCAATGTTATCTCTGCCAAGGTCTTCATTGACAAACAGACCAACCTTAGCAAGTGTTTTGGTGAGTCGAGGCCTGTTCCAGAAACACTGTGCTTGCCTTGATTTTTGAGTTCAGACATGAGAAACAATCCTTAAATGTATATTCAGAGCTGTGGGTAACTATAGTCCGATTCTGTACATTTTCCCCCCGTTTTTTTTTTTTTCTCTTTAGGTTTTGTAAGTTACGACAATCCAGTTTCGTCCCAGGCGGCCATTCAGTCAATGAACGGTTTTCAGATTGGAATGAAGCGGCTGAAGGTGCAACTTAAACGATCCA…
>Cid_circ_1225
GACTTGGTTTGAAAATGTTTTTCTGGCCCCGAAGGAGCAAACTTGTTCAT
>Cid_circ_4507
CTGGAGAAACCGTCTTGGCAGTGAGAGATGTAGTCTGCACTCTGGTCTGT
>Cid_circ_4507
AGATGTAGTCTGCACTCTGGTCTGTTGGCAGACTCTTAGGTCTCACTATGCTGCTTTATCTGCTGCTGGCCATCTTACTAACGAACATCAATGGCCAGATAGACCCAGGTAACGCTACATGCACATTGCACACCTACACAACACATATGCATCCATACAGACAGGGCCAAAAACATTCACTGTCTCATTGTGTCCTTCAGCTCACTGTCGTTATCCTCTCGGTATGGAGGATGGGAGGATCAAAAACGACGACATCACTGCCTCCAGCCAGTGGTATGAAACCACAGGCCCTCAGTATGCAAGGTAACGTACATATGACAGACCACACTGAAGTCCAGAAGTGTAGTAGATAGGGCTGCATGATATATATATATATCAAAATAAAATCGATATGGCTTA…
>Cid_circ_4596
GCCCAGCGTAAAGATTCCTACATGTGTGAGCGATATGGCAAATACAACCTGAGCGACCCGTTCCTGGCCCTGCAGAGAGACAGTGAGGTCCTCCAGAGCTCAGGCCAGACCAGGGGAGATGGCGGAAGTTCCTCCCAGAGACGAGAGGGGGGCTGTGGGGCCACGGCTCGCTCAGACCCTTTGGCGGTGCTGAAGCTGGTGGTTGGACACTGCAGAAGGATGCAGGAGAAGATGCTGAAACAGCTGGCAGTTGCCGAGAACAGACACAGGAGGGTGAGTTTATACTGCATAATAGCTAAAAGCAACTGACATCATTACATATAATTTAAATTGGATTTACCAGAGTGTAGCAGGTCAAGGAGAGATTGGATTGGTTTATAAGCTAATCTTTGTCTCATT…
>Cid_circ_4596
GGAGAGAGAGCGCCTCCTGCAGCAGGCCCAGCGTAAAGATTCCTACATGT
>Cid_circ_0460
GCGGACATGGACATTAGTGATGACGGTCGGCTTTAAGAAGACCAAACGCA
>Cid_circ_0460
GTCGGCTTTAAGAAGACCAAACGCAAAGTCAAGAAAATCAGAAAGAAGGAGAAGGCTGGTGACCTCTTGATCGACGACACTCGAAGCACAGATTTCGGTTCCAGGTAAAGCCTTGACTTGCTTGCTGTTGAATACTCCAGTGACACCACATTTCTTTCAACCAAAAACTGGTTCTGGCACTCAGGTCTCGAGGTCGAGGTAGAAAGCAAGAGGATCAGGAGGAGGGGGCGGAGCCTGGAAATGTTGCTGTGCAAACTATCAGTAAGCTCAGTGATGTCCTCCAACGGTCGGATGACATTAGAATGGCGGACATGGACATTAGTGATGACG
>Cid_circ_1993
CGTGAAGCCCATGGGTCCCAGTAACGTGCTCTCCATGGCTCAACTCCGCACCCTGCCTCTGGGTGATCAGGTCAAGACGCTGATGAAGAACGGTCAGCTTGGGTTACGCTATTGTTTATGGTCAATTTTTTTCTGTCTCTATTAGGGCCGTATAAAATATATATCGCAATATGGTTTAGTGCGATTGTCAAATCATGCAGGCTGCAATTTAATTAATGTATGCGCTTCCATTTTCAGTGAAGAAATCAAGACTTAAATATTGGTATTGTAATTTTGCAGTAAAAAAAAAAGTAATTACTTCTACTATTAACACTGGTTATTACAATATATTTCTTATTTTATTTAATATTTTTATTTGATAATCACAATAAAATCATCATTTTATAGTCATATTGAAAA…
>Cid_circ_1993
TCCAGGGCAACTGGGTCGTGAAGAGCGTGAAGCCCATGGGTCCCAGTAAC
>Cid_circ_2048
GGGTCAACTGCGAGCCAAAAGAAAGGTACATGGCCATCATCCATCCCCTG
>Cid_circ_2048
GTACATGGCCATCATCCATCCCCTGAAACCACGACTCTCAGCCACAGCCACTAAGGTGATCATTGTGTGTATTTGGGTGCTGGCTGTGGTTTTGGCTTTTCCACTGTGTTTCTTTTCAACCATCAAAAAATTACCCAAGCGTACCCTCTGCTACGTTGCCTGGCCGAGACCTTCAGAGGACCCTTTCATGTGAGAGCTATTTAAATATGCATGCACAATTTTTTATATTTATAGTAGTAGTAGTAGTAGTAGTCAATAATAAAATTATTAATATAGTGTTATTATTAACAAAAATAACAATATAAAATCTATTTATTATAAAATCATGTTTTCTATTACGTTTGCACATTGCTGGTGTATGAAAAATTATTGTCAGTGTCAACAGAAGTTAAACATTCA…
>Cid_circ_4885
CATGAACTAGTAGATCTGCTCCAGTTGTGGCAGAGAACGCCGAGATCAAGCTTTTTGCACCGACATTGTTCGGATCATTGATCTGTCTCCAGTTCAGGAGACAATTGCCATGTCTCCACTCAACGTTTGTCTTCAATGCCAGTAATGTCTTTTTTCTTTTTTTTGTTTTTTTTTTTTGTTCTGTTTTCATATGAGAAGCGAGACTAGAGTCACATCCTGATATTGGTCATTGTCCTGGTGTGCTATAGTGCTCGCAGAGTAACTCTCTGCTTATTCATTGGCTGCTGCTTTACATTGCCCAGCCAATCACCAGCTCAGAAACATGCTTAATATTGAGGCATTTTTCTGTTTTTGTACAAAAGTTTCTCAGATATGAATTTTGAAATGGAATTGAACACC…
>Cid_circ_4885
CCATGAGCTCATCAGTGCTGCCAAGCATGAACTAGTAGATCTGCTCCAGT
>Cid_circ_4473
TCATGGTTCCTTTGACGAGGTCCTGCCTGCAACCTGTCGACACAATTTGGAAGTTTTATGATAAAAAAGAAAATAATAATCCTGTTTGAAAATCCCCTCCGACCTGAGATGCACCCTAAGAAACGTGAGCAGAATAAGATTGGGAAACGTTCGACCCTGTATTTGCCAACCGTCAGACGCCCTTCAAGCCCGCTCCTCCACCTCCGTTACAGACGTTCAGATCACAGCAGGAGGTGACGGACTGACACGCACCTACAGCATCTCGCAAGAACCGTCACGAAACCAACGGCAACATAGAGGAAGAACCTGATGAACAGAGACAGAAACAAGAGTGTAGTGTACAATGGCTGGGATTATCAACAGTTTCAGTG
>Cid_circ_4473
GCTGGGATTATCAACAGTTTCAGTGTCATGGTTCCTTTGACGAGGTCCTG
>Cid_circ_0305
GTTTCTAAGGCTGTGGATTGCAGTGTTGGTGATCTATCCAACTAACCAGGCTGTGATTGCCCTCACGTTTGCCAATTACGCACTGCATCCTCTCTTCCCTTCATGCTTCCCTCCAGAGAGAGCTCTGGGTCTGCTCGCTGCCATCTGCCTGTGTAAGTAAATGCTTTAGAACATATAAATGACAATATGACTGTCTATGACAACAAGTTTTATCCAAGGGAATCCTGCCTTCATCTTGCTTAACCTACTTGTTTATAATTAAGTGCGTGTGAAGATTGTGTGCGTCTCAATCAGTGCCCTAGTTCACTAGTCAGGGCACTGATCAGGGAGTCAGCCATTTTAAAGGCTGTCTCAATCCTTCCAGTGCACTGACACGCTCACTCCCTAAAAAGTCCCACA…
>Cid_circ_0305
ATGGGCATCGTGCAGATCTGCAAGGGTTTCTAAGGCTGTGGATTGCAGTG
>Cid_circ_2840
TCTCTGGCAGAAGTGGCCACGCTAGTCGCTCGATCGCTCTACATGCAGGCAGGAGGAAAAGAGGACAATCTGAACAACATCACTGCCGACCCCAAGATCGTGAGTCACATGACCACACACACACTCTCACATGATCACATGTGACTCGCCCTGTTCAACTGAACTAACTCTTACTCTCTATTTCAAGAATGATTGTGTTTACTTAGAATATTTCCAAAGAATTATTGCATAAAATGAATGAAGACAAGAAAAGTAAATATAAAAATAGCTTTAGATAGATAACACACATATATACATTAATTTATTACTTGAGATACTGTATATACTTATATGTCTTGTCAAATATCAGTTTTTTTTGTAATATTTACTCTATCCTTATCTGTTTGTGTGTAACAGGAT…
>Cid_circ_2840
GATCTAATGAAAAAAGGCATTTTAATCTCTGGCAGAAGTGGCCACGCTAG
>Cid_circ_2301
CCTGATGCCGTCACACTCACACAGGGCAGTGGAAGATGGGGATCTGCAGA
>Cid_circ_2301
GCAGTGGAAGATGGGGATCTGCAGATAATTCCTCCCTTTTATTCAAAAATGTGGAAGAGCTGGCTGTCCAACATCAGGTTAGCCTTATTATTTACACATTTTCTTACATATGCAAAGTTTTTTTTCAAAATTTACTATTTTGTGAGTTGTCTGAATGTCTGTTTGACTAGTCAGTGAGTCTTAAGGAGGCTCTGTATAATTAGGCTGGTTTAGGGTCATGTCCATGTCCATCTGTTTGTCTGACCAGTTACACTTTTCTGTAAATATGTTTGAATATGATTTTGTGTCATGTATATCTCCATCTTGCAGTGATTGGTGTATTTCCAGACAGCTTTGGTGGGGTCATCAGATTCCAGCCTATCGAGTGACACTGCAAAACTCAAAGGACACAGAAGAGGT…
>Cid_circ_4126
GAGAGATGACAGTCTCAAAGAAGAGCACAATGACAATGGAGGAATTGTTG
>Cid_circ_4126
CACAATGACAATGGAGGAATTGTTGAAGTCATTGCAGAAGAAATGTCGGGTGGAGTGTGAAGAAGCCCACAGGCAGCTGGTGTGTGCTCTAAATGGTCTGGCTGGCATCCACATCATTAGAGGTATTGTGAGCCTCATTTCTGAACATCTACAGTATTTATGTACCTGTATCTGCCTCAACTGCTGTTGACATTACTGAACGGTTTCCTGTCCTTGCCAGGAGAGTTTGCAGATGCAGCAGAGATGTACAGGGAAGTGTTGCGATCATCTGAAGAACATAAAGCAAGACTGAAAACTGATTCCCTTCAGGTAAATCATTCCAGTTCAACTTCCATCCATCCATCCATCCGTGCAATTTGTTGTTGCTTCTTAACGGTTTTTTTTTTTTTGTCTCAAATA…
>Cid_circ_0985
AGACAAATGGACACCAACCGGGATGCGCTGTCTCGTGAAACGAAAACATG
>Cid_circ_0985
CGCTGTCTCGTGAAACGAAAACATGGGGAAGCAGAACAGCAAGCTCCGCCCTGAGGTGATGCAGGACCTGCTGGAGAGCACGGACTTTACGGAGCATGAGATCCAGGAATGGTACAAAGGCTTTCTACGGGACTGTCCCAGTGGCAACCTCTCCATGGAGGAATTTAAGAAAATCTACGGAAACTTCTTTCCTTATGGAGACGCCTCAAAGTTTGCAGAGCACGTGTTCCGTACTTTTGATGCGAACGGCGATGGCACGATAGACTTTCGGGAGTTCATAATTGCACTGAGTGTCACGTCACGAGGGAAGCTGGAACAAAAGCTCAAGTGGGCGTTTAGCATGTATGATTTGGATGGAAACGGATACATCAGCAAGTCAGAGATGCTTGAGATTGTGCA…
>Cid_circ_3780
TGGAGTCCATTGCTCGGCAGAACATAGTCAGAGAAACAGAGTCGTATGAC
>Cid_circ_3780
AGTCAGAGAAACAGAGTCGTATGACGGCCCTACTGGAAAAGCTCTACAGCAAACATAACTCATCCCGGTCCTGGCAGGAGACCAGCAAAGTCGTGCGGCAGGCAATGGTAAGACCCTCTGATAGAAAAGGTTCTTGGAGAAGCTTAGCATATATCTATTCACAGTTTTATACATGTTCTTTTTTCGATAACATTGCTTTTTTTACATCCATTTGTCTGTTTTATTGGCTGTTCAGGAAAAGCGTGGGGTCATTAATACAGCTGGACACCAACTGCTGCTCAACTGTTTAGAGACACTGCAAAGGGCACAAAAAGGTGCATTTAATCAATACATTTCAATGCAGATTTAGTGCGTATGTTTATATACATATAGTGCATGCAAAATTATTATGCAAGTTGA…
>Cid_circ_1487
AAGATCGATCAGGACGTTTCCACAAGTCGACTTTACGCCATGCAGACAGG
>Cid_circ_1487
GTCGACTTTACGCCATGCAGACAGGAATGAAACTAGATAGCAAAACTCCAGAGTGCCGAAAGTTTCTTGTGAAACTAATGGATCAATTGGAAATGGTAAGTCCTAAAGAGTTTTTTTTTTTTTTTTTTAATAAACAGCTTACCTCAAACTCATTAAGCATGCTATTCAACTGATCTGATCTCAATCCTAACGTGATCTTTATTTAAAATCAAAAAAACAAATGTATTGCCTTATGCATCTTGCAATATGTTGATATTGACAGATCACTTTGATTCTACACTCATGCTTTGACTGGTTTTGTGTTTTGTTTTTGTTTGTGTGGCTTTAGCAAAAAGTGTTGAGTGACCTTTTGTACTAAGGCCACTGTGTTCTCATCCCTGTTCAAAAGGCTGAATTTAT…
>Cid_circ_1169
CCCCAAGGAATTTGCAAAGATGAATTGTCACTCACCTTGCCAGATGCGCA
>Cid_circ_1169
TGTCACTCACCTTGCCAGATGCGCAAACGGCAGCACAGCGAAATGTCGGAGCCTGAGCCTCTTTTTCTCCCACCCAAGCGGCTGAAGTCCGCTGTCTGGGAGTATTTTGGGTATTTAAAAGACCCAGGAGGCACCATCCTTGTTGATGGTTATCCAGTTTGTAGAATGTGTCGGAAAAAAGTGTCGGCTCGGGCGGGCAACACTTCAAACATGATGCACCATCTACGTGACCACCACCCCAAGGAATTTGCAAAGATGAAT
>Cid_circ_4382
ATCAAGTGAGCCTGATGCAGAGAATGCTGTCAATACTCTGTTTGAGGAACTGGCGTACAGACAAAATGATGGTAAGCAAGTTAATTTGCCTTTGCATAGATGAGGTTTTAAGGTTAAGTGTGGATGTTTCCTTGGCTTAGTGTGTGAGGTTTGATCTTATAGTTGACTTAGATCTTATATTGACTGTTTTTATGTGTAGACTTTAACGTTTCAGTGCTAAATTGTTAGATCTTTCCAATGCATTCAGTCTGGTAACTATATGTCTACCATTGATAGTAACCAGACCAAGGGTGTTGAACGTGCAGGGAAGAGAAGTAACCTTGAGCCGGACCTGTGGAACCATTGCGGACTGCACCTTTCAAGAGCTGTGTGAGCGAGTGAGTCTGTAGAAAAGGACAT…
>Cid_circ_4382
ACATAAAATGCTGATTTGAGATCTGATCAAGTGAGCCTGATGCAGAGAAT
>Cid_circ_2625
TATCCAGGAGGATTTCCCGGACAGCAGCAGGACCCTCTGTTCGGATACTTCACTGCAATCGCCGGACAGGTAAGAGCGCCTCGTTTACTCGGACAAAGATATTGCATGGAAATTGATGTGGATAGGCTAATCTTTCTCTTAGAACGTTTAAATTCATTACTTAATTAGATACTTTTCTTTTCATTCTGCTGAACAACTCCTGCTTTTTTCTGATACGAATATTATATAATTATAGATGTTATAAATATTATGACATCTGGAATTTGTTTTTGTTTAGGATGGCCAGATATCTGCAGAAGAACTGCAGGCTTGTTTGACTCAGGCCAACTTCTCTGGCGGCTACAGACGTAAGGATGTTTATCTTCATTTAATAGAGGTGCAGAGTGTCCAGAATTTAGT…
>Cid_circ_2625
TGTGTCAAACTCAGGAGCTTGACTGTATCCAGGAGGATTTCCCGGACAGC
>Cid_circ_1255
ATCGTGGCTTAATAGACGTCAGATAGATGGCTCCCTCAACCGCACCCCTCTCGGCTTCTATGACCGTGTTTGGCAAATCCTGGAGAGAACACGTAATGGCATCATGGTTGGAGGAAAACATCTCCCTCAGGTAACTCCTCCTTCAAAACCTTTGATCTTTTTTGGGGAAATATTAAGCATGGTCTTGCAGAGGAACTGTAGTTCTGGAGCAATAATGCCTCTGTATTGCATCATTAAAGGATTGTTTTAAATGTGTTCAGAATATCTGCGTTTTGAGATAACCATGTCCAACTTTGACTCTTTTGCAGCAACCTACTCTGTCAGATATGACTATGTATGAAATGAATTTTTCTCTGTTGGTGGAGGACACATTAAAGAACATCGTTTTGGCTGAGTACA…
>Cid_circ_1255
CAGACTGGAGGGCTCTGAGAAACAGATCGTGGCTTAATAGACGTCAGATA
>Cid_circ_0187
AGACTCAAGTCTTCCACCAGTGATGGCTTCCTCGCCAATCCCAACATCCC
>Cid_circ_0187
GCTTCCTCGCCAATCCCAACATCCCGCACCCTTTGAATCTTAACGCATCAGCACTGCAGATCTACAAATTATCCCCCTCTTTGCTCTCATTCTCTGTGTCCTGATGGATTGGAAGCGGCCAGATCCCTCGTTCTGTTGACCCTCGGGGTGAGGGGGTTGAGTAGAGAGGACAGAATTTCTCCAAATACACTATAAGTGTCTGGCTGCTGTTGTCCCGGTTCCCTCCTCTGATGGAGAGTTAGAAGAACGGGAGGAACTACCGGGGAGGGAGTGGAGTGGAGGAGCAAATTCGATCCCAAAAAATCTCAAGCCAAGAATCATCACTAAGACTGACCTCACGTTGCTGAAACCTCCTGGACGAGAAGAAGTCATATAGCTCAAACATCGTGGACCAGACAC…
>Cid_circ_3542
GTCCAGGAAGGAGAGTTACGCTATCTACGTCTACAAAGTCTTGAAGCAGGTTCATCCTGACACCGGTATCTCTTCCAAGGCGATGGGTATCATGAACTCTTTCGTTAACGACATCTTCGAGCGCATCGCCGGTGAGTCGTCTCGTCTCGCTCACTACAACAAGCGCTCCACCATCACTTCTAGAGAGATCCAGACCGCCGTGCGTCTGCTGCTGCCCGGAGAACTGGCCAAACACGCCGTGTCCGAGGGCACCAAAGCAGTGACCAAATACACCAGCTCCAAATGAGGTGATGTGACTTTAACCACCCCAAAGGCTCTTTTAAGAGCCACCCATTTTCTCAGATAAAGAGCTTTCAGTGTTTCAGCGGCATGTCTTGTGACAAATTTCAGAAGTTCGAT…
>Cid_circ_3542
GTAAGGGAGGAAAGAAGCGCAAGAGGTCCAGGAAGGAGAGTTACGCTATC
>Cid_circ_3301
AATACAACCTTCACCCAGGAGTAACAGGAACTATCTATCTGGACAGAGGA
>Cid_circ_3301
AGGAACTATCTATCTGGACAGAGGAAGAATGCAGGAATTTTGAACAAGGATTAAAGGCTTACGGAAAAGACTTTCATTTTATCCAGGCCAACAAGGTATTGCTCATTTTATGGCATTCATAATAACAAGTTTAATCCAATCAGTATATCACTTCATTTGCACTTGATGAATGTCAATCCATATCGGCCACCTCACATTTCCCATATTGATATTTTATTATTGCTTATAAATGTAATTATGTGTCTAGCAGTTATCTCTGCTAAATAAGTATATGGACTACTAGATGTGGCAATTCAAACCTTATTTAGTGTTTAGCAAACCTTATCCAATTTCAGGTCAGAACTCGGTCCGTAGGAGATTGTGTGGCTTTTTATTACATGTGGAAGAAATCGGAGCGGT…
>Cid_circ_4639
CAACGTCATACACAGAGACGTCAAGGGGTCCGTTCAGTGTGGTGCGCAGA
>Cid_circ_4639
GGGTCCGTTCAGTGTGGTGCGCAGATGCATCAACAGAGACACAGGACAGCAGTTCGCTGTGAAGATCGTAGATGTGGCCAGTTTCACCTCCAGCCCTGGACTCAGTACAGAGGGTAAGAACACACACACACACACACACACACACACACAGTACGTCACCCTAATTGGCATTATTGATCAGTATGGAGGCTAATAGACGGGCGTAGGAGCATGTGACTGGCGGCCGTCTGGTTTCAGTGGGAATCTTGCGGCCTGGTCATGGATCCCTGAGTCATGCCAAAAGGATTGTGGGTGATGTGTGTGAAAAGGGTTTTGGTGGCACTGTGCTTTGGCTTCATCCATGAGCCATCTGTGAGCAAACAGAGAGAAAGTTCAGAGCGCTCGAGAGGAGAATATTTG…
>Cid_circ_1729
GGAGAGTGGACCTGCAAACCTGTTGATGGCTGTATGGAAAATAGTCAGTT
>Cid_circ_1729
ATGGCTGTATGGAAAATAGTCAGTTTTATGGAGTTGGACAGCAGTGGGAGCGCAGTTATCTGGGCAGCACACTGCTCTGCACTTGTCATGGAGTTTCTGGTATAAAGTGTAAATCGAAGCCTGATGGTGAGTGCCTTTACATTGGTTATATTCTTTGGGTCACAGCACTGGAATAATTGTTTCCTGACTTTGTTGAATTAATACTAATATAGCATATGACAAGTTAAGTTTGAAGTACTGAATAGTATGAAGAACAAAAAGTCCATGTTTGTTCCCAGCTGAAGAGACCTGCTATGATAAAGTAAACGCTCGCTCCTATCGGGTTGGAGAGACTTATGAGAGGCCCAAGGATGGGATGATCTGGGACTGCACTTGCATTGGCTCTGGCAGAGGGAAAAT…
>Cid_circ_3046
TCCCTTTGGACTTGGGCAACCCCAGGGTGAAGAGGAAGTAGATGATCTAG
>Cid_circ_3046
GGTGAAGAGGAAGTAGATGATCTAGGAGAGCAGAGTGAAGATGAAGGCACTGGTTTGTTAACTATATATGAAGTGACCCGTGACCGGGCAGGTTTTTACCAGTGTACAGCAGACAACGGCATAGCACCTCCAGGCAGTGTTGAAGGACAGCTCATCGTACGCTGTGAGTCCTATCAGTCACATCAAGAAGTATGCTTGTTTAAGATGAAAAAAAAAAAAAGTTATTAAACAGAATGTCTAGACTTTTCTTTCGTGTACCTTGAAAGTGAATGGGGACTGGAACTGTCAAGCTCTAAAAATTAACAAAAAGAATAAAAAGTATAATAGAAGTAGTCCATATGACCAGTGGTAATCTCGTCAATGAAAATTGGTTTTGATTTGGTTTTGCGAAATTTTTAA…
>Cid_circ_1520
AGGAGATAGCGCTGGCGCATAACAGGCTCTGAGGTCATCGTGGGGGTCAA
>Cid_circ_1520
GCTCTGAGGTCATCGTGGGGGTCAACAAGTACCGCCTGGAGAAGGAAGAATCCGTCGACGTGCTTGCCATCGACAACACAGCTGTGCGTAACAAGCAGATTGAAAAGCTGCGGAAGGTTAGTTCCCTCTGGCGATGACTCACAGCACGAATTTTGAAGTCGAGTGTCTTCATGCGTATTGACGCGATCTGAGATGGTCACGTATAGTCTGTTTCCATTCAAGCACTCTGTGAAGTTACCTAATCACAATCAAGAGCTTTAATTCACTTGAAGTGCTCCATTGAAATGGCTATATTTGATTGTTTCATTCTTCTGAGTCAGAGAGACTGTCAACATTGTGTTCATCTTTACAATACAATGTAAATGTTGAAGAAAATGAATGACATAGACACAGAACTAT…
>Cid_circ_1245
AGAGGGCCATGTGGAGAGCAGCTAGTCCTTCCTCTATCGACGGTAAAGGA
>Cid_circ_1245
TCCTTCCTCTATCGACGGTAAAGGAGACTCCCAGCGGAATTCAGTGGAAGACAGCTTCAGACTGGAGCAGAGACCCAATTCCATGACGGGGTGAGGAATGCTAATACTCAGAGCTTAACAGTTTTATGATATTTCAGGATATATGAAATGCTTGACCCAGTGTTGTCTTAACAGTTTGATCCCAGTTTATCCTGGTGAATCTGTGGCTCCCATTCGGACAGCCAAAGCAGAGCGTAGGCATCAAGAACGGTTACGCATGCAGAGCCCAGAGCTTGCCGTCGCTGTGGACAAGGAGCTGTCGCCTGCTGAAAAACGAGCCCTGGAGGCAGAGAAGAGGGCCATGTGGAGAGCAGCTAG
>Cid_circ_2690
CACACTGCAACACAGAGTCAAACAGATAACAGTGATCTTATTGCGTGCAT
>Cid_circ_2690
ATAACAGTGATCTTATTGCGTGCATGGTGGTGAGTAAAGATGGGGTTCAAGCTCAGCGCTTCCTGGCTGTAGATGTGTACCAGATGAGTCTTGTAGAACCGGATTCAAAGCGTCTCGGCTGGGGTGTTGTCAAGTTTGCCGGCCTTCTGCAGGTCTGCTTCATTCCCATTCCTACACTGCAAACATGAAGCTCAAACAATAAAAGTACTCTTTGGCCACATTCTTGTCAGAACTTTGATGTTATGCTTAAAAGTGAAGTCCTCTGTCTGATTTTGAAGTTAATGCATGTAACAGGATGGTTTAAGGGCTCGTCTCAAAAACCAATTTAAAAAAATCTCAAAATTTGGTTTTGGTTGGTTTTGGCTGTTCCGAGTTGCGGAAATGCATTTATATTGCCCC…
>Cid_circ_4615
GTGTTGATCCGGCTGGGCCGTCAGAGATGGAGAATCAGGGGGCGAATCCAGACAGATGACCGACAGCTGTGGGACGAAGAAGAGATGGTCTTCCTCCCTCACATCCATGGGAACTTTGAGATCAAGGTGAGATCGTCCACGTATACTCACACACACACCTGCGCAAATACCACTTCCTGTCAGGGTCGCCTGTGGGGGTTGTGATGACAGAAGGTTCCAGGCCTTTTGTTTATATACTGTTTGTTAGATCCAAATAGATTTTCATAAGCCAGAAGAAACCACCCACAGACCCCTGAGAGAGAATGATAGAGATGTTTAACAGACTGTCTGAAGCTTTTTAACTAGTGAAATAATGCTTATAAAAGGTTTGATTGTCTGAAATTGATTCCATCCCTGAAA…
>Cid_circ_4615
AGCTACAGCTAGAGGTGGTTTGGAAGTGTTGATCCGGCTGGGCCGTCAGA
>Cid_circ_3450
GATCCCGACGCCAGTTATGATGTGAATGACAGAGATCCAGACCCTCAGCCCAGATACACACAGCTGAATGACAACAGGTAAGGATCTCTCTTTCTCTTCTGTCTCTTTCTTTGCCGTTCCAATCAGTGCGTCCACAGCAGGGTTGCCAGGTCTGTCGGGCTGCAACAAACATGCCATATTGCAGAAGCTCTTAGGTTGTAAATGTTTTAGAGGTTCTTTCAGGTAAGAGAGCCAGAATCTGTCGTTGTGTAAACATGCATACTGCTAACTGTGTTTGAAAACCTAGCGAGACACCTACCTAGATTGCATTTTTGGTGCGTTTGATCTGCTTGCTGGGTGTTGCATCTGCTTCTCTTCTCTTTGGTGCACTGATTTAAGCTGTGATGTACCACTAGTAAC…
>Cid_circ_3450
AGCTTTCTTGCAGGGGGTCACCGAGGATCCCGACGCCAGTTATGATGTGA
>Cid_circ_2723
GTGCTGGAAAGGACAGTCCCAGATGGTCCAGAATGTTCCAGGAACTTCAC
>Cid_circ_2723
GTCCAGAATGTTCCAGGAACTTCACCTCCAGCAGCGGAGTCATAAAGTCACCTGGATTTCCAGAGAAGTACCCCAACAACCTGGACTGCACATTCATGATCTTTGCTCCTAAGATGTCGGAGATCGTTCTGGAGTTCGAGAGCTTTGAACTGGAGCCAGACACTCAGCCACCCACTGGAGTGTTCTGCCGTTACGACCGCCTGGAGATTTGGGACGGTTTCCCTGGAGGTGAGTCATTGGAGAGATCTGTTGCTCCAAACAGGACAATCAGAATGTTTGAAACAAAATATGATTTAGTTGGATTAGGTTTGCCCATTTATTCTCAAACACTCACACTTCAATGGACCGGCAACAATAAACTTGGATAAATCAATATAGAAGCATCTACAGAAACAAGAC…
>Cid_circ_4901
ACAAGAAGGACAAAGATCGCAAGAATCTTCAGCAGACGTACGAGGCGAAG
>Cid_circ_4901
TCTTCAGCAGACGTACGAGGCGAAGCGGCAGGAGTTTCTGGGCGAGCTGCAGAGACGAGAGGAGGAAATGCGACAGACGTTCGTCCAGAGAGTCAAAGAGAAAGAGGCCGAGCTGAAAGACGCCGAGAGAGAAGTACGACATTCATGATTGATGATTGTTGCCACTAGAGCTGCCCCCTAATAGTGGGGCAGCTAGTTCATATAACTAGTTCATCAGTGGTTCAGTCACTAACGCTGTGGCCGTTTAGTTGCAGGGGAAGTTCGAGCAGCTGAAGCGACTGCATGCGGATGAGAAGAGCAAGCTGGAGGAGAAGCGCAGGAGTCTGGAGGAGGAGATGAGCGCCTTCAACAAACGCAAAGCCGCCACAGAGCTCCTGCAGGCGCAGTCCTTCAACGCCA…
>Cid_circ_0368
TTTTCACAGAGATCTCACCTCCAAGGTGCGTCACAGAGCTTCGGACCAGG
>Cid_circ_0368
GTGCGTCACAGAGCTTCGGACCAGGTAATGGCCCTAAAGATGAACAAGCTGAGCAGTAATCGTGCCAACATGCTGCGAGAAGTTCAGCTCATGAACAGACTCTCCCACCCCAACATACTCAGGTTTGCTTTGAGGTTAACTCCATTATCACAGTGTGTCCTTCCTCAGTCTGTCACTTCAATGTAAATTTATAAAAGCACTGACATATTTTTTTATGTGTATTTGATTATAGCTGAGTGGTATGACAGTATATATTGTGACAATGGTACAAAAAGTCTATCGATAGAGATCTTGGTATATTGTGTATGTGTGTATATGTATATATAATATATATATATATATATTAGTACTGCACTATTGACACTTTCAAGTGATGAAACGCATGAATGAGACAAAGAG…
>Cid_circ_4828
GTCTACATTGGTGAGTTGCCTCAGGATTTTCTGAGGATCACCCCGACTCAACAGCAACAGCAGGTACAGTTAGACGCCCAAGCAGCCCGACAGCTGCAGTATGGAGGATCATTAGGAACAGCTGGTCGCCTCAGCATCACTGTAGTACAGGTACCTTTATGTGTTATTTTAATATTAGACAGCAGTAAAGTATTTCAGAGGAGAATTTTAATTTTGGAAAACTTACTTTGCTACATTGCAAAGCATAATGCCTTATGGGGGGAAAAAAATCCATTTTTCAATATTTTGAAGTTGAATGAATTTTGAATGAATTGGTTTGCAAAATGATTGCAGTATGAGCTAATCCTAGTTGGACCACTGAACTATTCAGAATCATTAAAGAAGTAATTGTGATGCATT…
>Cid_circ_4828
GGCGTTGGATATGTGCCCATAGCAGGTCTACATTGGTGAGTTGCCTCAGG
>Cid_circ_1383
TGGTTCTGATTGGAGACTCTGGTGTGGGCAAGAGTAACCTGCTCTCTCGCTTCACCCGAAATGAGTTCAACCTGGAGAGCAAGAGCACCATCGGGGTGGAGTTTGCCACACGCAGTATCCATGTGGAGGGCAAGACCGTCAAGGCCCAGATCTGGGATACGGCTGGACAGGAGAGATACAGGGCCATCACATCAGCGTAAGTGTCTTCATAAAATCGATCAAGACATCAGTTAATTTAATTTTTTCAAATATAATATAATATAATATAATTGTATATAACATGTAACATGCCTATTACCTGAGAGATATCTCGAAAGTTGGTGTCCTGAAAAATCACACCTGACAAAAATATGTGAGAATGTGTGTGTCGAACCTTAAAAATATGATACAGCATTTGCA…
>Cid_circ_1383
ATGGATGAAGCCAAAGCGTTTGCAGTGGTTCTGATTGGAGACTCTGGTGT
>Cid_circ_1652
GAACACACTAAGGTTGGATCAGCAGATTCCCAGGACATCCAGCTGTGTGGAATGGGGATCCAAGCAGAGCATTGTGTCATTAACATAACACCTGAGGGAGCTGTCTTTATCAACCCTTACAGAAACTCAAGGTAATGCATTGAGTGTTATAATTATTTGAGATGGGTAAACCAAAAGTAGGGATGCACCGATACCACTTTTTCCAGAATGAGTCAGATACCGATACTTTCATTTTTGGTACTTGCTGATACAGAGTACCGATACCTGTGTATATCCATTACATTTGTAATTTTTTAAAAATATTGGGTGGAGAAACCAAAAGAAAATGAATCAAATTAGTTGCCTTGTTTCATTTAGCAAATAAATATTTTCTTTAGTTATTTTCATGGCTAATTATGC…
>Cid_circ_1652
ATGATGAAGGCTTTGGGCAGCAACGGAACACACTAAGGTTGGATCAGCAG
>Cid_circ_4920
CTCCCCCTTCTGTAGGGGATGTGGGGCGTAAAACCTACCCAGGCGGCGATCGGCGGTACCCCATCTTCTTCTTCAAGAAGCCCGATGTGACGGCGCAGTTTGCGCAGGTGTCCAGCGCGCTCAGTGTGTTTGAGAGTGAAGCGGGCAGCAGCATCGGCATGGACTGGTTCATTAACACCGCGCAGAGTTACCTGCTTAGTGGGAAACCCTTCGCCGAGCTCTGTGAGCACAACGCTCAAGTCGCCAAGAAACTCAACAGACTGCAG
>Cid_circ_4920
CGCCAAGAAACTCAACAGACTGCAGCTCCCCCTTCTGTAGGGGATGTGGG
>Cid_circ_4298
TGGTGATGGAAACCATGTTGACCAGGTTTTTCCGTGGAATGAGCATTCCA
>Cid_circ_4298
GTTTTTCCGTGGAATGAGCATTCCATGCAGCATCTTAGGTATGAATGACGTGGCCTGGCAGGAGACGCGAGGTGGGATGCTGCACACAAATGGTGCGCCAGAGACCGGAGGAGTCAGAGTCCATGCGGGGGGTTCTCTAGCCACAGTAGGAGGTGCTGGGCAGGGACCTGGAGGAGCTCACCCTCTGCCAGGTATGGACCGGGTGGCCAATCCCAACCCCGGCACCCCTCAGCCTCCATTAAGCGGTCGTTCCCAAGATGATGCTACTGTGGGCTATTTCTTTCAAAGACAGCCTGGAGAGCAGTTGGGCGGGTGCACTGCAAGCAAACACCGCTGGCCCACTGGTGATGGAAACCATGTTGACCAG
>Cid_circ_2411
GGACTCAGGACGCCTCTTCAAAAAGAGATCCGAGCCCAGTTGGTGGAGCA
>Cid_circ_2411
AGATCCGAGCCCAGTTGGTGGAGCAGCTTAAGTGTTTGGACCAGCAATGTGAGATCCGCGTGCAGCTCCTGCAGGACCTGCAGGACTTCTTCCGCAAGAAGGCAGAGATCGAGATGGACTACTCCCGCAACCTAGAGAAACTAGCCGAGAGGTTCCTGGCCAAGACGCGCTACACAAAGGACCCTCAATTTAAGTAAGAGAACATTTGGCTGTGTTTCCATTTAAGTTGTTTTTGCTGATAAATCGTAGTCTCGTGATTCATGACATTACCTGGGCGCAGTTTGAAATCAATATGTTTATCCAGGCTTTTTTTTCCCCTCTCTCTCACACACATTTCTGATTGCATAAGAGCTGTTTTGCAGTGAAAGTTGAGTCTGTTGAGTAAACTCTCACCAGGGT…
>Cid_circ_2088
CATCAATAATAAGCTCCAGCAGCCAGAGGCCGCATCAGGAGTGCTGGAGTATGCCATGAAACACTTTGGAGAACTGGTAAGAGCTTTAAACCATAACTAATCTGTTTATTATTCATGCATTGACTACATAAGATGAGGCCTTGGGTGAATTTCACAAAGCCTGTCAAGAAAGGTAGTAGCTAAGCCTTTGTACACATGTATCTAACCTTTATTAATTAATTAATTAATTTATTTATTTAAGAAGTTTTGATGCATCATATGATGCACAGTTCCTTTCCTCAAAGTGTCTCCTGCTGTCCAGACAGACGGTCCAGAAACATGTCTTGGAAGATATGTTGCTACATTTACCACATCTATTGCGTAACTCCACAGACTTTCTTTATTAACACTTCACTGTGA…
>Cid_circ_2088
GATGTCTGGAAGCGCTAGGAGAATGCATCAATAATAAGCTCCAGCAGCCA
>Cid_circ_1680
GCAGTGGCAACATACTGTCCATGTGAGTCTCTTCTCCTGTTGACTGTGTC
>Cid_circ_1680
AGTCTCTTCTCCTGTTGACTGTGTCCTGCCTATTGCTAAATGGGAGCCAAAGGATTATCCAGAAGACATAAATGAAGTAGGCCCACTCGTAGAGCATGTATATGAGGTAATATGCTCAGTCTAAGATTATTGTTAACACCTTCACTTCAGCGGTTTTACAATACTTATGCACAAGTTTCTACTTTTCTGTCTCAGCTAAGAAACATGGGTCCTAGTCCGGTCAATGCAAAGCTTACACTGGAGTTTCCTGTCTCACAAAATGAGTCCTATCTGCTGTATGTGTTTGCTAATGCCTCCCAAGAACTCATCTCCTGTCAAACAGACTACTCCAACATCGACCCACGTGGGGTGAGAGTGCCCCCTACTGACTATGATTTTGAAACTAAATCCTCTGATTAA…
>Cid_circ_4541
CAGTGCCACTGCCCCCTCACCAGCGGCTGACAATGAAGGACCTATTTGTGGATGGCAAGCCCAATGCCGAGGTACTGAAGAACCATTTGATCAAAGAGGGACGTGTGGAGGAGGAAGTTGCGCTGCGTGTCATAAACGACGGTGCCAACATCCTAAGGCAGGAGAAGTGCATGCTAGAAGTGGAGGCACCAATCACTGGTAAGAAAGCAAGAGCACATCTTTAGTAGGGCTTGAGGGAGATAACCATCTGTCTTGATTGGAATGAACTTTGCTCTGGCTTGTTTTTTATTTTTCATTCTTTTATTTATTTATTTTTTTCTGCTGTGGCTGAACCTAGTTCCTAAGAAAAATGTTCTAAAAAAGGTGTGTGTGTTTTTTTTTTTTTTCCCTCATGGAAAC…
>Cid_circ_4541
AGATAGAGGATACTTCAGTATTGAGCAGTGCCACTGCCCCCTCACCAGCG
>Cid_circ_4528
GAATGTGAGCTCAGACGGTGCAGAGGCTCGCAGACGGTTGAGAGAGTGTGAGGGGCTGGTAGATGCCTTGCTGCATGCACTGCAGTCTGCTGTGGGAAAGAAGGACATGGACAACAAGGTGAGTGTCTTTAGCACAAGCTGGAGCATGGATCCATCTTTGTTTAAGCATTATACAATTTCTGTCTTAAATTTACATGTTAGATCATACGCAAAAAAAAAAAAAAATCAAGACTTCAGGGAGCACTACAATATACAGTACTGTTCAAAAGTCTTAGGCACGGCAGTATTTTCACCCCCCAAAAAGGGTTTAAAGCCAGTTACTTATATCTTTTGCTGTAGTGTGTCAGTAGGAAATATCAGTTCACATTTCTAAACATTCATTTTGCCATTAAATGTAAT…
>Cid_circ_4528
CCCAAGCGCACAGAACCCACTAAAGGAATGTGAGCTCAGACGGTGCAGAG
>Cid_circ_1079
TGTCTCATCACCTTCCTGCTCGCTGGGCGATCAAGAACGGTAAAGGACTT
>Cid_circ_1079
GGCGATCAAGAACGGTAAAGGACTTCACAGCAAGAAAGAAGTGCCCATTCACAGGGTGGCAGACATTTCAGGGGTAAGTTTGTGTGTTTGGGGACCCCTAGCATAACCAGTCCCACATTGAATCGGAGTGAACTCTTTGATTTGATTTGATTTGATTTGATTTGATTTGATTTGCTTAGATTTGATTCATTTGTTTGGATGTGTTTTAGTTATGTCCATTTGTTTTTACTTAAGAAAAATATTTTGTAAATTATACATGGCAGTGTTTTAGACTGATTCAAATTGGCAAGTCATCTTTTTGAACTGTTTATTAAAAGAACCAATCAGTGAACTCACAACTGAGGTAAACTGATTTCATCAGAACACAGTGATATCTGCAGGATGGACACTGTTCAAATA…
>Cid_circ_3753
GATTCAGATGGTTTGTCCGTCCTGGAGCAGCTGGGTCTGGACCAGAACTCAGATTTCTCAGACTCCAGCGTGCAGCAGCGGTTGGACGAGCAGCGCGAGAAGATCCGGAGGGAGATCCGGAAAGAGCTGAAGATAAAAGCGGGTGCGGAGAACCTGCGGCGGGCCACAACTGACAAACGCAATGCCCATCAGGTGGAGAGCCAATTACGCAGCTCCAGCCGCAAGCTGGACTCACTCCACACTCAGCTGCAAGAGCTGGACGCCCACATCGTGATCAAGGGTCACGATGACAGCAAAGGTCAGGGGTCACCATTATTATCTAACCTTTAAACGGCCAGTACTCCAGTTTTATCAAAGCACTATGTTATTTCACTTTGAATGTTTAAGAATTATGAGTTT…
>Cid_circ_3753
ACCGAACAGACAGATGACACACAAGGATTCAGATGGTTTGTCCGTCCTGG
>Cid_circ_1558
GATGTCGCGTCTCTGTTTCCTGTGTCTGTTCGCTCTGCTGTCCGTCACCTGTGGCCACCTGCAGCTCTCCGCAGGGTCACATGACATGGTCAACATCATCAATATGGCCAAGACCACATGGACGGTCAGAGGGGTTTTACAGTATCTCATCATGAGAATTATGACTGATGCACCTGTTTATCGCTCTCTCTTCCTCTTTTCTTTCCATTCCTCTCTTTCGTTTCTTCACAGGCGGGTGTGAATTTCCAGAACGTGAAGGACGGGTATCTGAAGTCTCTCTGTGGGACGCTGCTGAAGGGCCGCCGACTGCCTGATACGTGAGTGACATGATCACATGACACACATGAGACTCAAACAACAAAGTTTCAGCAGATCTTTCTCTACAGTTGATTATAAAAC…
>Cid_circ_1558
GGAGGACTTTATGGCTCCAATGAGGGATGTCGCGTCTCTGTTTCCTGTGT
>Cid_circ_2841
TACAGAGATAGCTATGATAGCTATGGCGGTGGCAGTTATGGAGGAGGAGA
>Cid_circ_2841
GCGGTGGCAGTTATGGAGGAGGAGACCGCGGTTACGGCAGCAGCGACCGTAGTTACGGAGGAGACCGGAGCTACAGCGGCGGATACAAAAGCGGAGGTGGAGGAGGCGGTTACTCCTCCGGAGGGGGCGGCGGTGGCGGCTACAACAGAGACAGGTGTGTTTAGTACAGGTCCTATGAAACATTTTTGTCATTAGACTGCAACTATAAGACTGTTTTGACAGTAGACCACCACTGAGGATTTTTTTGACATTAGACCGCATCTGTGAGACTTTTTGACATTAAGCCACAACTATCAAGCTTTTGACATTAGGCTGCAACTATGTAACCATAGAATGTGAATCAGTTGATCTGTGTTGCGTTAATCTGCCACAGAACAAAATTCATCAATTCAGGCTTTA…
>Cid_circ_0478
CTGCCATGCCAGCGATGGTCGTAAGTTCTGCTCCAGCACGGTGCTGATCC
>Cid_circ_0478
TTCTGCTCCAGCACGGTGCTGATCCCAACATCCGCAACACCGACGGCAAGTCTGCCCTGGACCTGGCTGACCCGTCCGCTAAAGCTGTTCTCACCGGTGAGTGCAGCAACCTCATGTTCTCCATTCCCAATCTTTCTATCTGTCTTTTTCTTCTTTTTTATCAGTGTTTTTGTCTTTGAACGTTTGCAGTTTGTTCTTGTCTGATACTCTGATACTGTGTCTACACAGCTTTGAAATGGAGCAGCATTGTTATGCATTTGTATCTTCACGTTAAGTGTGTTTGTGTAAAGTGAGACTGTTGTTGTCCTTGAGCGCTTCTCTGCCTGCGTGCTCTCTCTCTAGTAGGGATGGGTGACTATTGAATATTATATTTGTAATGATTTTAAAGTTAAGCTACAT…
>Cid_circ_0750
AGCTGATTAAAATAAGGAACTCTTTGGCCCATCACATTGGCAACAACCTGATTAAGGTGGATGGTAGAAGTCAGATGGCCCCATTGCCTGCCATTGTATCTGATCAGCAGGCTTGCAAGTACTGTCCTCAGAAAAGAAACTGCGCAGTTTACAACAGGTACTGTTTTTCTCTCTTTGTGTCATTTCAACTTCCAATTTCAAACAAAGTTCTTTAATTCAATTGAGCTTTAGCTGAAATGTATCATTTGTGTAGAACTGCAGAGAGAGATCCCATGGGGAGCAATAGTGAAGATCCACAGGCATTTGTGCAGACAGAGAGCGAGCACCTCAGCCAAGTGCACCTCCAATACTTCAGCCACTGGCTGCTGCTCTGCACGCTGGAGGCTCGCACCATGGAGA…
>Cid_circ_0750
TCTGGCTTCAGACTTCCCAGCAGAGAGCTGATTAAAATAAGGAACTCTTT
>Cid_circ_1031
GCTCCTGAGAAATCGTTTTTACCCCCTAAACCAAGTGCCCCTCAATCCTCTTCTGGGTCCGGTGGGTCTTCTCTCCACCAGGGCGCTGCTGGTCTGCGGCCCCATTCCCCTTCCACTGACGCCAGAGGAAAGAACGAACAGGGTGCCGCCACGCTGGAGGAGCTCAAAGCACAATTACGAGACCTGAAAGGAACTGTGGAGCTCATGAAGAGCCAGCATAAGTATGAACCAACGGGATGGGAGGAGGGTTAGATTAAGGGTGTCCAATGCTGCTCTTGGAAGGCCACTGTCCTGTAGAGTTTTGCCCCAACCCCAATCAAATACACCTGAACCAGCTAATCAAAGTCTTTTTAGGCATGCTAGAAACTTCCAGGCAAGTTGGAGATAAACTTTGCAGGA…
>Cid_circ_1031
GAAGAGGATTCGTATTTCACTGCAGGCTCCTGAGAAATCGTTTTTACCCC
>Cid_circ_3288
TCTTTCAGATATCTGGCACAAGAAGGCGAATGGACTGAGATCCCAAATCACAAAACCAAAAAGTCTCGGAGAAATCTGCAAAGACGCGCACACTGACGCCTTAAACACACACACACACGCTGAAGAAGTACAGGGACCCAGATAAATGGCTGACAAACAGATCAGGTGAGTTTCAAAGTCAAGCATCCCTGGAGTTAGACTTTTTGAACCCCACAACACCCTAGCAACCACATAACATCATAGCAATGTGCATAGAACCGCCTAGATCACCTTAGCAACTGCATAGTAATGCCCTAGCAACCACCCACATCACCCTAAGAACCACACAACCTTATGGCAATGTGATAACAGACACTCAGAACACCTTAGCAACTGCATAGCAACTGCCCTAGCATAGCA…
>Cid_circ_3288
GAGGGATACTTCGGCATGTACAGAGTCTTTCAGATATCTGGCACAAGAAG
>Cid_circ_0540
CCAGTGACCCGCGCTACTGGTATGGCATCAGCAGGACCTCCTGGCCCTGA
>Cid_circ_0540
CATCAGCAGGACCTCCTGGCCCTGAAACATCAGCAGGAGCTCCTGGAACACCAGCGGAAGTTGGAGCGCCATCGTCAGGAACAGGAACTGGAGAAACAGCAGCGGGAACAGAAGCTCCAGTTACTCAAAAACAAAGAACGCGGCCAAGAGAGTGAGTGTCCTAAAACATCTCGTTACCTGATTGAAACACATAAAGATCTTCCAGTTATTAGGCTAATTAGCACTGTGGCGTAGATGTTAGTCTAACTGTACTTGCTTTTCATAACCAAAATTGACAAAGTTTCACACTGAATTAGTCAAAAAGCCCATAATGTTGTCAAAGGCAAGGTCTAGTGGTTAGATCAGATATCACACACCGCTCATGCAGATGATATGAGTAAGTCTTGCTTACATCCTTTC…
>Cid_circ_2955
ATTTGCCTTGGAGCCTCTCTTACCAAAGAAGCAGCACTGTAAGTCTCAGGATAAACTGGATCGAGATGAACCTGAGAAAGACAAGAAGGAGAAAAAGAAGGAGAAGAGGAACAGTAAACACCAGGAGCTGTTTGATAAGGAGCTGAAGACCGCTGATATCCCCCCGCAGCCCAGTGAGGCCGTCATACTGTCAGAGACCGTGAGTATCTGTCCCTACAAACACACACACACCTTCCCAAATCCATACACCATTACAGACTTATAGCGCCGTCCACACCACAGCTATAACGATAACGATATAGAGAAACGATATCGTTGGGATCGCTTTCAGAATGATTTTTTTCCAGCTGTTGAACGATAAAACGCTGACAGCCAATCAGAATCCATTCTAATTTAAGT…
>Cid_circ_2955
CAGTTCAGCTTACTGTCTGGATCCAATTTGCCTTGGAGCCTCTCTTACCA
>Cid_circ_2390
GACGGCACCTTACAATCCAGACTGGGTGACAACCTGAAAGAGTCTCTGGA
>Cid_circ_2390
GTGACAACCTGAAAGAGTCTCTGGAGGAGTCTGCGGCGCGTCATGAAGCGCACAAATCCCAGAAGTGTTTATTAGAGCGGGTGGAGGTCAGGACAGGAGAGGAGTCTGAGAGCAACGTGCTGCAGGTGAGGGCAGCTCTCACGTCTGACCGATACAGACGGCCTTGATGAAAACACATGAGAAGATGATGCTGCACTGTCCTGTGTTTTTTCAGATGCAGTGTAAGTTGTTTGTGTTTGAGATGACGTCTCAGTCGTGGGTGGAGAGAGGATGTGGAGTGCTCAGGCTAAATGACATGGCATCAGCGGATGACGGCACCTTACAATCCAGACTGG
>Cid_circ_3176
GGGACTTCTCCTTCACTTCAAGCAGAAAAACGCTCCCTGTATTACATTTA
>Cid_circ_3176
AAAAACGCTCCCTGTATTACATTTACACGGCCTTGTCCAAACCTGTCGATCTGCCGGGCATCCATGAATTCACTGCTATGGGTCTGCTAGATGACAGACAGATTGACTATTATAATAGCAAGGAAAAGAGAAAGATTCCCACACAGCACTGGATGAAAGAGAAAATGCAGGAGGATTACTGGGAAAAAGGCACCCAGTCAAGAAAGAGCAAAGAACAGTGGTTTAATGTGAACGTCCACATTCTGATGAACCGTATGAATGACAGTGAATCAGATGTTCATGTACTTCAGTGGAGACATGGTTGTGAAGTTGAGAGAAATGGAAATAAACTGAACTTTTTCAGAGGCATTGATGAGTACAGCTATGATGGAGATAACTTTCTGTCTTTTGATGATAAGG…
GCCTGCCACTCTTCGAGATGTAGTGCTCAAGGGAGTGCATGATGAAGCTGGACACCAGGGGCAACACAGGACGCTCTACCTAACCAGACGTCGGTTCTACTGGCAAGGGATGGAAAGGGATGTTAAAGAGTTACGTATTATGCTGCAGAAGATGCATTGTCAGCAAGTCACCAGAGCCTGAGGCGAGAGCTCCGCTTGAAAGCGTTAAAACATCAAGACCACTTGAGATGGTTTGTGTGGATTTTTGGTCTGCTGAAGACTTGTCCAATAAGTCTCTGGATGTATTAGTCGTGACAGACCATTTTACTAAGCTGGCACAGGCTTACCTTTGTCCTAATCAATCTGCAAAGGCAGTTGCGAAGCAGCTCTGGGACAACTTTTTTTGCATTTACGGGTTTA…
>Cid_circ_4494
TGCTCTAAAAGCTGTGGGCAGGGAGTGAAGGAGAGGCTTGTGTACTGCCCCGAGTATCAGCGCTGCAATGTCACGCTCAAACCCAGCAGCACTGAGTCCTGCCATCTGCAGCCCTGCACCAGCTGGGCAACTGAAGCCTGGGGTCAGGTAAAACACTGCACAAACCTCACTGTTCATTTATAGAAAGGAGTCAGTGTAGTATTTGGCTTGAGATCATGATGAATGCAATGTGTTGACACAGTATTAGTAAGATTTTTTTTTTTTTTAATCAGCAAAGATGCATTAAACTGATCAAAAGAGACATGATGTTACATACATTTCTATAAATGAGTGCTATTCTTTTGAACTTTCTATTAATCAAAGAATCATGAAAAATATGTATTACTGTTTCCACAAAAA…
>Cid_circ_4494
CCAGAGGAGTGTAAAATTGATTTAGTGCTCTAAAAGCTGTGGGCAGGGAG
>Cid_circ_2646
GCAGATGAAAGACCAAAGCAAGAAAGTTGCCAACCTGAAGCACAAAGAGCAAGTGGAGAAGAGCAAGAACGCCCAGTTGATGGAAGAGGCTCGTAAGAGAGAGGATAACATCAACGAGAGTTCTCAACAGGTCAAGGTAAATTACACATGACATTTATGTTATTCATAATTATTTGATTGGCTGAGTTTTAATATTTAACCTAACGGCACTGGGATGTTTCAGTGTTTATATCGCTAAGCTTGTCTGTTTGTGCGCTTGTGTGATGTTGCCTAATTGAAATGCAGGATGAATCCCTGTTCCCTGTAATGGATTTGAGGCGAAGGTTTTACACACATAACCACAGAAATCTGACGAGAGCAGTGGCTGTTATAGCCTTAACATTGAAACTTAACCCATAA…
>Cid_circ_2646
TGCTCGTGCAAACGCTGAGAAACAGGCAGATGAAAGACCAAAGCAAGAAA
>Cid_circ_4837
GTGTTCATCGCTCAGTCCAGATCTTCCGGCAGCCACAGAGATGTGGAGGATGAGGAGCTCACCAGAATATTCGTCATGATCCCAAAATCCTTCAGTGAGGACGATTTAAAAGAAACCTTTAAGGTATTTTCTGATGGACAACTAGAAAACATGTCTTGAGGGGTGAATGTATAAAAAAACATGTCAAATATTAACCCTAAATGAAAAGGAAATAAACTGAGAAATTACATTTAGTTATATTTTGCATAAAAGCAAATATTATTGTAATAAATGTATTTCTAGGATCAATATATCATGTGTCTTTTTATTTAGTTTGCTATTTTAACAGCAGTATAATGTAATGTAATTAAAACAGTTCATTTAAGTAGAGAATATGTGGTTGTGAAAGATGAGGAGCTC…
>Cid_circ_4837
AAAGCCATAGAAAACTGTGACAAGGGTGTTCATCGCTCAGTCCAGATCTT
>Cid_circ_4502
GTTTAACTACCAGGGCAGAGCAAAGGTCAGATAGTGGGGATGGAGAACCA
>Cid_circ_4502
GTCAGATAGTGGGGATGGAGAACCATTTCCTGTTAGTGACTCGCTAAATACAGCTCATAGAGGGAGCACAGAGCCCAGCGGCCAGGGTGAGTCACACACACAAACACATATACACTTTCTGTCTTCCTCTCATTTTTCTCTCCCTTTTATATCCACATTTATATTAATGCAAACAGCTTGAAAAAGCATTTGTTGTCAATTAAATCGAAACGGATCTTAATACCTGGGACCAAAACTCTCAATTTTGTAATTTAATGATGTCTTTATTTTTCATATGTTTTGGTTATACATTTGAAACAGTGTGACAGTTACATTCGCTGCATAGATTTCCACTGCAACATGTTTTTCATTCATTTTTACAAACTAACAGATGAGATGAAACTATTTTTCATGGTAATC…
>Cid_circ_1959
ACGTGGCTCTTAGCTTACAGTTGCAGAAGGTGTTGAGGTCTCATTGGCAGACTCGTCCCTTTGACAGAATCAAGCCGCTCAAGAAGATCTCTCTCAAACACAAGCTTTCCATCACACCATCCTCGTCATCATCCTTCCTCTCTAAACACAAATTCAGACTGTCAAATTCGCATGCGGCCGCAGTCCGTAAGTACACAAACATGTTGATACTCACGACTGCGAGAAAGTGACCAAAGTCATTAACTTTTAATTCGTTCTCTCTGTTAGGATTGGCCCGTCACAAGAGCAGGCTGGAGAAGCTGCACAGGCAGCAGGTGGACAGCATCTCATGTGTCCCAAAGCCGGACACACTCACACCCTGCAGGGCGGATCGTGTGCTGGACCGGAGTCACAGCAGGA…
>Cid_circ_1959
GAGCACTCACTGGACAGAGCGGACTACGTGGCTCTTAGCTTACAGTTGCA
>Cid_circ_1805
TTAATGTGAAGAGAGATCACAGCTGGAGGAGAAGGGATTGGTGTGACAAA
>Cid_circ_1805
GAGGAGAAGGGATTGGTGTGACAAAAGTCCAGACCTCAGCACCTCCTATCCAAAATACTTCTTCTATAGTGACAGCTTGTGCAGCAACAGCTGTATTAACAGCCGTCCTGTTTGCCATTGTGTGTGTCACCTACCAGACACGGTCTTCACTCAGGAAAACATGCAAACGTATAAATATACATACTAACAATGAAAGTATATTCAAAAATAATCTGCTAATCCACTGGCTGTGGCTTAAAATGAATTTAACTACCATTTCATTCAACTCTACTCTCAGGTTGTTTATCACCGGTAAGCAACAGTCACCACGACAGTGATACAGCCTCGGTTCCTATGACAACCCTACACACAATGATGAAGAACACAGACGTGGACAGATCAAGTGAGTGTGTATTAAAA…
>Cid_circ_0329
AGAGAGTCAGAGAGAACTGGAGGAGAGGAACCATGAGGTGCTGGATCTAGACACTGCACTGAAAGAGAGACAGGGGGAGCTACAGCAGAGAGCACAGCTGGTACAACACACAAACATGAGCAAAATCTCCCTTACAGCCATGTCTCCACTCTACTAAACACTGTGTTCTCTCTTGAGTTGGGGCAGCTGGATGTGGCCATTAAGGAGCACAAGCTGGAGATGGAGAAGAAGGTGGAGTATTTACAGGAAGCTCTGGAGAAGAGCCAGAATGAGTTAAGGGAAAAAGACCAGCAGGTGAGTCATTGAGAGTTACCACTGATAGGTTTATCAATGGACAAAAATGAGCTGATGAGAACTCGCTGCTCTCTGGACAGATGCAGTTCCTGACAGAGAGGATGG…
>Cid_circ_0329
AGTCACTCAGCAAGCACGTCATAAGAGAGAGTCAGAGAGAACTGGAGGAG
>Cid_circ_3313
TGGACGTGACTCTGGAGCCGCTGGAGGGAGCGGAGACGTACGTGAACGGCAAGCAGATCAGCGAGTGTGTGCGGCTCAGACAGGGTGAGTGTGTTTGCTTGAACGTGAGCCCGCCGTCCTCGTGATCACATGACCCTGAGCTCAACCTCTCGTGTCGCAGGCAACCGCATCGTGATGGGCAAGAACCACGTGTTCCGATTCAACCACCCGGAGCAGGCGCGTCTGGAGCGAGAGCGCAGCAGCTGTCTGGAGCAGCAGGGGGAGCCGGCGGACTGGAACTACGCTCAGAGAGAACTGCTGGAGAAGCAGGGCATCGACATCAAACTGGAGATGGAGAGGAG
>Cid_circ_3313
ACATCAAACTGGAGATGGAGAGGAGTGGACGTGACTCTGGAGCCGCTGGA
>Cid_circ_4565
GCAGGCGATGGTGAACAGCCGTGTGGAAACCACTGCTGTCGCGGTAACGGGAGGTAGTGGCGGTGCAGTGCGCTCCTGTGCAGGCTGCGGAGGTCGGATCTCGGATCGCTTCCTGCTCTTCTCCATGGATCGGTACTGGCACACGCGCTGCCTTAAGTGCTCCTGCTGCCAGGCTCAACTGGGAGAGATCGGCAGCACCTGCTTCAGCAAAGGAGGAATGATCCTCTGCAGGAACGATTACATCAG
>Cid_circ_4565
TCCTCTGCAGGAACGATTACATCAGGCAGGCGATGGTGAACAGCCGTGTG
>Cid_circ_0580
CTGCGTTCTTGGCACAGTCTGTTTGTCTGGATGACACTACAGTGAAGTTTGAGATTTGGGACACAGCTGGACAGGAGCGCTACCACAGCTTGGCCCCCATGTACTACCGAGGAGCCCAGGCGGCCATTGTAGTGTTTGACATCACCAAGCCTGTAAGTTAACAGTACACTCTTTATACAAAGGATACAAACTTTCATTTGGTAAAATAGTAGATTTGTTGCTTAGTCTTCAGCCATCTGTTTGTAGGAAACATTTGAGCGAGCAAAGGCGTGGGTGAAAGAGCTACAGCGGCAGGCCAGTCCCAACATCGTCATTGCTCTCGCAGGAAACAAGGCCGACCTAGCAGACAAGAGACTTGTGGAGTATGAG
>Cid_circ_0580
AGACAAGAGACTTGTGGAGTATGAGCTGCGTTCTTGGCACAGTCTGTTTG
>Cid_circ_2711
GTCTGCCTTAGAGCATCTCTACTAAGACATCCACAGCTTTAATGCAGTACAGGTAAGCTTTTTAACCTACATTTATACATGATCTTTTATGTTTAGCATTTTGTGTTGAACATATTATACCAAATATGGAACCTTTGGCAAGGCAAACTTTGATTAATTAGCTCGGCAAAACTTGAAAATGTAAGATTGTTGCCAGTTTTTCTTTGTGGTTGCTAGGGTGTTGCTAGGCAGTTGTTAGGGTTTTTGTGTGTGTGTGTGTGTGTGTGTGTGTGTGTGTGTGTGTGTGTGTGTGTGGTTAAAGGCTTCCCAAGTGTTGTGCCAATATGTGTTTAATGATGTTCTTAGTCTTTCCTTCCTTGTAACAGGGAAGCTCAGACAGAAGTTAGTTTACTTTGAATT…
>Cid_circ_2711
GTCAAGAACCTCAAAGACACTTTAGGTCTGCCTTAGAGCATCTCTACTAA
>Cid_circ_1437
GATGAGGATCTGGGCAGGAGGGAGTTGTGGGAGAAAAACCTTGAAATGATCACCATTCATAACCTGGAGGCCTCCATGGGGATGCATTCATATGACCTGGCCATGAACCACATGGGTGACCTGGTGAGAACACGAGTCCAATGTCCCTTTTTGCCTTTCCTCTATTTCTTTGTTTGTGATTTTTGTCAGTCAAAAAAAAAAAAAAAAAAAAAAAAAAAAATTCCTGGCATACAATACTTTTTTATTTCCTTGTTTCTATTTTTAGCATGAAACTACTGTGAGCTTTGAGCATTGTTTACTATGTGAAGGAAAAATATACATTATCAGAATACAATGATTCATTTTTTTGCAGATTTTTATTTATTTATTATGTTTTCTTTACAAGAAGTTCTAGGTTTT…
>Cid_circ_1437
GCATGACAAGTTTTACTCTACTGAGGATGAGGATCTGGGCAGGAGGGAGT
>Cid_circ_0077
GGGGGCAAGGAGACGTTTAATCGAGCCAAGCTCCTCAACATTGGTTACGCGGAGGCTCTGAAGGAGTATGACTACGATTGTTTTGTCTTCAGCGATGTTGACCTCATTCCAATGGATGACCGCAACCTCTACAAGTGCTATAATCAGCCCAGGCATCTGTCTGTGTCTATGGACAAGTTTGGCTTCAGGTATTTCCTTTTTTTTGTTGACTGTTGTCTCATGTTGTGGCTTAATGGTGTATTTTCAGCCTCCAGAATGTGCCAGTATGCATATAAAAGTACCATGGTTTGTTTGGACATAGTACTAAGATTTTCTTTGAGTTACATATGCAGTATCATGTTGGCTGTATGTGCAAATTTATATACTGTGATATACATATTTGCATGACAGGGTCTGGAT…
>Cid_circ_0077
GGGAAGATGATGACATATATAACAGGGGGGCAAGGAGACGTTTAATCGAG
>Cid_circ_0728
CGAAAGAGACGGGGGGAAAAATGAGGCTGTCAGGCTCCCAGAGTTATTAG
>Cid_circ_0728
GCTGTCAGGCTCCCAGAGTTATTAGAAATGGACACCTGCTTGCTGAATGGGGGTCGAGCAATGCCACAAGAACTTGTATGCTGACTCCAATCTCATTAAAGGTGGAATCAGTCTCTTCATTGTTGTTTTTCCCCCTCAAGCACAGGACAACAGATAGATAGTTAGAAGCAACCATGTGTGTTCTATGATTAGATTTGTGAGGGATAATTAATCACAAATGGTGCAGGGGAGAGAAATACACACACTCACACACACACACACTCTTAAACAGCAGCAGCAGCATCATTTGAATATTGTTAGTGCTTTAATAAGCTAACTGATTGATCCCAGGTGAACACTTTGTTGTGGAGATTGCAATGCCCTTTAGGTTTGAATAAACAGAGCCCGCAGCCCACACTG…
>Cid_circ_3818
AGTGGGTGTTTGTGGGCGCTGTGGTCGTGGGCAGTGCTCTGGCCATTCTGCTGGTGGGTGTTTGCTGGTGTCAGTGTTGCCCTCATTCATGCTGCTGTTACGTGAGATGCTGCTGCTGCCCAGAGACCTGCTGCTGCCCTCGACACCGTGAGTACTGCAAACACACCTGTCCACATGAGTGTCTGAATGTATGATGAAGCCCAAAATAAGGCCAGAAACACACTACACAAGCATCCAAACACATATTTTGCACGTTCTTGCATTACTATGATTTGACAGAAACCTGAGAGGCTCACTGCAGAGGCAGTGGGTGGAGCTTGACATCCAGCCACACCCTATCCCTAAACCTAATCGGGACAAGCTCCACCCATTACATCCTTCCAGAGAGGGGGAGCTGGA…
>Cid_circ_3818
TCACTGCAGCACAACGGCTCGGCAGAGTGGGTGTTTGTGGGCGCTGTGGT
>Cid_circ_3439
CTGCTGGCTGGAGCGACAAGAACAGTTGGTTGCGGTGTTTGACGAACAAG
>Cid_circ_3439
TTGGTTGCGGTGTTTGACGAACAAGAGCCTCATGTCGGAGGTGACGGCACCAGTGCGAGTTCCACGGGCACACAGTCACCTGAGCTCTTCTCTGGAGAGCCGTCCACCTCCACCCCACTATCTGCCTTCCAGCCGTACCTGCCCCACAGTGAGATAGAGGTCACCACATCCACGCTTCGAACCAGTAAGAGACAGAAAAAGAATCTGATAATATAGTCTAAGTCTTTGAAACGTTGATATGTTCCGCTGCTGTGGAAGGCTTTTTATGTCACTCATTGATCTCTCCTTTCTCACAGACATGCCTTTGCATGTTCGTCGCAGTAGCGACCCGGCATTGTTGAACCTGACAGCGATGTCTTTCTCTGAGCCGAACACACAACCTGAAGAACCTTCCAGGAA…
>Cid_circ_2617
GCCACCAGCTGCTCTGCGCTAGATATGCCCACCACCTCTGAGGTCCTGCAGGTTATTCTGGAGTACATCTACACCGACGAGTCTCCCACTGTCAGAGGTTTCACCCCACATTATGTTTGGCTGATATTTCTTGCCGTTTCTTCCTTTCTTCTGTGTAATCCATAACTCGTTTCTCTCTGTATGTCTCAGAGTCTGTGAATGTGGAGTTCATGTGTAACGTGCTTGTGGTGGCTGATCAGCTGTTGATCACTAGGCTGAAGGAGATCTGCGAGGTCGCCATCACTGAGAACC
>Cid_circ_2617
TGCGAGGTCGCCATCACTGAGAACCGCCACCAGCTGCTCTGCGCTAGATA
>Cid_circ_3599
AATCTGACCTTCAACTCTCTAACCAACTGCCTGGGTCCTCGTAAATTGCTACACAGCGGGAAGGTGTTTAAGACCAAAAGCAATAAGGAGTTATATGCCTTTTTGTTCAACGACTTTCTGCTGTTTACTCAAGCTGTCAGGCAGTTCACTTCTTCAGGAACAGACAGGCTCTTCAACCCTAAATCCAACACCCAGTACAAGATGTATAAGACGGTAGAGTTCCACTCCTCTCTATAGAGTAGTAGTATTCTTATTGTCAAACCTTTGTGGGGGGAAAACCCCTGGGATATTGTTTAATGTGTATGTTTGTGTTCCCAGCCTGTGTTCCTAAATGAAGTTCTGGTGAAGCTTCCGTCAGATCCGTCCAGTGATGAGCCCATCTTCCACATTTCCCACATA…
>Cid_circ_3599
AAAAAACGGGAAAAAGCCTATCAGTAATCTGACCTTCAACTCTCTAACCA
>Cid_circ_4560
GATTGCCAACAGCTTAACCAGTACAAGTTAAAGAGTGAGATTGGGAAGGTAAGCCCACCTACATCTTTGTCATATTGTGCTATTTTGATAATAGACATGCATATAGAAATAAGTAAAATCTTATGGCCATATTGTGTTTCATAGCAGTCATTCAGACATCGACTCTTACTGACCCTCAGCACAGTCTCATAGTCTGACTCATCACAATCTACTTATTTTGTGTATATTTCTTCTATCTTAAAGGGCTCATATGGTGTTGTCAAGTTGGCATACAACGAGGATGATGACAAATATTACGTAAGTACCTCTTAAAATAACAATATTTTACATTTGGATGTCCTTGTTACATCGTTCTAACTATTAACTAGTGCAGTGTTGTAGGCTGTTGGGGGTGGCCTG…
>Cid_circ_4560
CCTCAACATAGTTAAACTGGTTGAGGATTGCCAACAGCTTAACCAGTACA
>Cid_circ_1661
ATGATCTTTATCCACTTCATGAGAATCGGTGGCGTGTCCTCAGTCGTGGA
>Cid_circ_1661
TCGGTGGCGTGTCCTCAGTCGTGGAGTCTAGTCTCTACCACAATGTCCATTCCATCCTCAGAGAACTGGACTGTGAACCTCAAGCTGGATCAGCCTGCAATAAAGGTACCTACTTTGTTTTAACAGTCTAAACTAAAAGGTAATACAAATCTATACATGTTATATCTCTAAAAATGCATCATATAGCCTTGAGATATCATGTGTTTCACCCTCAATTACCCAAAATATGCTATTCACTTGTCCAAGATGTAAAGATTAACCCTCTGACACATGCAAAATTAATCTTTTTACTTCTAAACAATAATATAAAATTATTTCTAATGTTTATATTTTATCAAAATAGTGTTCTGAGTTTTGGTTTTGGTAATTCCTTTGGGAACCAAATCATTACATTTGTGG…
>Cid_circ_3517
ATGAACTTTGTGAAGGAGCGGTATACAGACACTCAGACGGAATGGGTGCTGCTCGTGTGCATCGGAGCGTCGTCTGGGGTCGGTCGACTGCTGTTCGGGAAGATCGGAGACCTCATTCCTGGAGTAAAGAAAATCTACCTGCAGGTACAGAAGCCCAACGGGAACTGTTTATGTTTGTGATTAATAATTTCATGATCGGAGGAATTCTGCAACAATCATGTGACGCCGCCATAGCATTATAATGATTAATCATTTCCCCTTATTGGGATGATTTTGTAGGGGGCTGAATCTGCACAGAAAATAATAAACAAATTACAAATAAATGCAATAGAACAAAGATACAAATGAAATAAACAGTGCTTTATGTTTTTCAGCTAAGTGTTCAGGTATATAAATTGA…
>Cid_circ_3517
ATGACAGCGGGACCACCAATCGCAGATGAACTTTGTGAAGGAGCGGTATA
>Cid_circ_1382
ACCGAGTGAAGGGAGCTGGAGGGAACAACATGAGGGACCGTGCCACCATCAGACGATTGAATATGTACAGACAGAAGCAGAGATGGTAACAGTTTGACCCATCATTTACGAAATTACATATACAAGATTCAGATTAGTAGCAAACTAATAGGAGGTTTTTGCGATAATTATGATAAAACATGCATGTTTTTCTCATTCATATGCTCACAGCAACAGTCGAGGTAAGGTGATCAAGCCCTTGCAGTACCAGAACACAGTAGCTCCTGGAACTGTGGCCCGAGTTGAGCCCAACATCAAGTGGTTCGGTAAGAGCAATACATTTTATTTTTAATGAATCCTAATCTGTGTGATTGATTATGAGGGGAATTAGCCTCAGTTGTCCTCTTTTCCAAGTACGAA…
>Cid_circ_1382
GCTGCATGACAGAATAAAGGCACATACCGAGTGAAGGGAGCTGGAGGGAA
>Cid_circ_2929
TCACCAGCTGAGATTTCAGACTACTCATCCTACGACGATAATGATGAAGATACAGAAGAAAGCCGAGCAGAATCTTCCCTTCTGGATGCTGCCGAGACCAGCAAGCAGTCGGTCAGCGAGTGGGTTCGATCCGCTCAGGCGATTCTTCAGACACCTCAGAAACAAACCGCCAAGAGTGTCAAAACCCCAGAGGACTCAAGTAAGAAAAGGAGGAGATTTGAAAGGTATGATCTATGGTGCTTGGATCTTAATCTTCATTTCAGTGCAACCCTGTGCAAGATGAACTTAAATTATGAGCTCAGCGAATGGCTTTATGATTAGGATTTATCGTTTTAACTGACAGTAATCCTTCACACTGCTATTCATTCTTACTGGGGGTTTTTTCCCAAATGTTTGACA…
>Cid_circ_2929
ACATTGTCCACATCTACCCACCATGTCACCAGCTGAGATTTCAGACTACT
>Cid_circ_1492
CTACCTAACCAACGGTCTGACCTCTGTGGAGCGGTTCCCCATCAGCTTTAAGACCCAGTTCTCCGGCCACCACTTCCATCACGTCGTGCTGGGCGTTTACTGTAACGGCCGCTACGGCACCCTGGGTATGAGTCGGCGTGCTGACCTTATGGACAGATCTCTGAGCTTTCGTACTCTCAGCGAGTTGGTGTTCGACTTTGAGGACTCATACCGCCGCTACCAGCACACCATGAAGAAGATCAAAATCGGCCTGTACGTGCCCCACAATCCGCATGTTTTCCAGCCTATTGAGTGGAACTATCTGGTGATCAATGCCTGCAAGCAGGGCCGTGAAGACATGCGCAAAGAGCTGGAGAAGCACGGCCGTGACATGAGGATGAAGGTGAGTCCATAGCCTTC…
>Cid_circ_1492
AACACGTCCACAGAAGAGACAAATCCTACCTAACCAACGGTCTGACCTCT
>Cid_circ_2036
AGGAAGGTGCTGAGCCGCCCAGGAATGTGGAGAAAAAGGAAGAGGAGAGC
>Cid_circ_2036
TGTGGAGAAAAAGGAAGAGGAGAGCATGGATGATGAAGACGTTGTGGAAGAGGAAGAGTGTCCATTTGTGGATGATCCAAAAGATGAAAACTACCTACCCCATTCACAAAGGTAATGTTGTACCTTGTATGTACCTTGATTGTAGTCATCTGGATCTGACACTAATATCAACTTTGAGGCTTGAAAATTGTTGTCATCATAACCTTATGAATTATGTTGACTCATCAGAGTTTCCACTATCATGGAAAACCTGTAAATATCAGGGAAAAAATAAAATCGTGATTTCCACAATTGGTAAAGACAATTTCTAAAGTCAGTATCAATGTTTCTAGTCATGCTCAGTTTAAAAACAAATAAAAAAGTCTCTAAAATGTGTATATATAAGAAAATTAAACTTTT…
>Cid_circ_4069
ACTCCAGATTCTTCACTTGACAAAGGGCAAAATCCTGAAAATGATGGAGG
>Cid_circ_4069
GGCAAAATCCTGAAAATGATGGAGGACAACAAGCAGCTGGCTCAGCGGATCGATGGGGCCATTCAGTCGGCCAGCCAGGAGGTGACCAACCTGCGCTCCGAGCTCTCCGCGACCAGCCGCAGACTGGCCGAGTTGGGGGCGTGCAACCCTGTCGGCCTGGAGAACAACCAGCAGAACCACCATCACCACCATCACCATCTCCACGGTAAGACGTGTGTCAAGTTTCGCTTGGTCTGTGAGCTGCAGTTCAACTTGTTACTGTTGAGAATAGTTCATTTTTAAGGGTTTGTGGGTGGGAATGAGCTTTTGTTGAGAGAAGAAAGTAAAGAGGGGAGGACGGGGGCCGCTGATCCCGTTCTTCACTGCCTCGTCCCGTTTCCCGGGTAGCCGGTGGGACGG…
AACTAAATGTAAAACCCTAGCACAGTGTTGGTGTTTACAAGATTGTAGAGACCCCCTTTAGACCTGCATTAACATTTATATTTATGCATTTTGGCAGACACTTTTATCCAAAGCAACTTACCAAATGCATAATTTATCCAGTGCATCCCCTAAGAACCAAACCCATGACCTTGGCATTGCTTGTGCCATGCTGTACTGTTTAAGCTACAGTACTGTGAGAAATAGTAGGTTTCATTAGTTTAAAATGTTCATGGCACTCTCAATAATGAATGTAGGAAGGGCTCTGTTGGTTCCATTGTTGGGGTAATGAGAACTTGCGCATTGTTTTGCAACCTCAGTATTTCATTCAACCTCAAACTTTCCGCTGGGTGACTGAAATGTAATTAAGAATGTGAGTGA…
>Cid_circ_2459
ACAAATCTAAACACAGTGAATATGAGTGTTGATGGATGGATGAATTTAAC
>Cid_circ_2459
GTGTTGATGGATGGATGAATTTAACAGAGATTGACCCAGATGAGGAGGTGCAAGGGGAGATTCACCTCCAGATTTCAGTGCTGGGAGATCGAGTTATCCCACGAAAACTGTGTTGCCAAGTTCTAGAGGCAAGGTGAGGAACTATGAGGAGCAGCAAATGATTTATGACAGGGAACTTGTTATGTTTTTGTGATTAGATTATGCATTTTATCAATCCATGGATGGGAATCGTAAATAATAAAAGAGTAAATGTAAGTTCTGGTTCTGATTCCTAAAGTGCCCCTATCATGCTTTTTCGAATATTACCTTTCATGTAGTGTTTAATATAGCTGTTTGTGAATGGAAAAGGTCTGCAAAGTTTTAAAGATCGAAGTGCAGATAGATGGAGTTATTCAGGTG…
>Cid_circ_1612
GTGGTGAAGCGTTCCGCCCAGAAGCGGCCAGCATCTCTCTCCGATTACGAGTCTTCTCCGGTCAAACCTTGTCCCCCTTCTCCTGCCTACCAACCCACGGCACCCCCGACCCCTCCATGCGCCGTTCCGGATGTACCGGTACCTCCGGTCGCCCCCGCACCTCCAGTGTCAGCGGAGCCGCCAGTCAGCAGGCCCATGCCGCCTGAAGCACGCCGACTCATCGTCAACAAGAACGCAGGCGAGACTCTACTGCAGCGAGCTGCGCGGCTGGGATATGAG
>Cid_circ_1612
GCGAGCTGCGCGGCTGGGATATGAGGTGGTGAAGCGTTCCGCCCAGAAGC
>Cid_circ_0338
GGAAAGCCACTGAATGCCCCTGAGGGAAAGAACGGCAAGACCCAAAACAC
>Cid_circ_0338
GAAAGAACGGCAAGACCCAAAACACCCCCTCTAAGGCAGGAGGAGATCGATTCATCCCAACGAGAAATAACAAACAGTTGGATGTAGCAAGTTTTCTTATTTCCAAAGAGAACGAGCCAGTGGAAGAAACCTCATCCTCTACAGCAGTAAGTTCCTGCATAATAATAGTAATGTGTTGTTGTAATATTATAAATCATTACAATAAAATTAGAATTATTAGAAGTGCATATATCAGGTTGTAGATGTTTTTTGACTGTTGATTAATGTCCTGGCAGCCAAATCAGAAAGCTTGGTCTGTGACCCTAAATGGATATGACATTGAGGAAGCAAAGATCTTGCATTTAGGAGGAAAGCCACTGAATGCCCCTGAGG
>Cid_circ_0319
TCACTAAAGGGCAGCAGGAGGAGACGGAGGACGCCTCTGCCGTGGCAGTTTCAGCAGAGGGGGAGGAAGAGGAGCAGCCATCATCCCCTCTTCCTGCGAGCCCTGAGACGGGGGCGGCACAAACATCATCAGCCTCTGGAGAAGCTAAAAGCAGGTCAGAGCAGCATCCTCTCGCCTGGCTGAGTCACTGCTGGCGTGGGAAGCATGCGCTTGTGAACGTGTGTGTGTATGTCAGTGTGAAAGTTTGTGAATGGCTTCATGTTTTAAGCCTTTTTGACTGTGTCTTGCCTTTCCACCAAGATCTCAAAATGGAAGGTCAAATGATAAATGCCCGTTAGCACACGTGTGCTAAAGTATGTGTGCATGTATTGCTGTTGGCTACAGTTCTGTCTTAACATG…
>Cid_circ_0319
CAGGGAGGCACAGGGGCCCAGAGAGTCACTAAAGGGCAGCAGGAGGAGAC
>Cid_circ_1976
GTGGTTCTGTCACGTGGATGATGATAACTATGTGATCCTGCCCAGTTTGCTGGAGCTGCTGTCGTCCTACTCTCACACACAGGACGTGTACCTGGGAAGACCCAGTCTGGACCACCCCATCGAGGCCGCCGAGAGGGTCAAGAGCGACGGATCGGTGAGCTCGGCTTGTCCTTTGACTGGAAAGAAAGAGCAGGTGTAATTAAGTGGGGGAAACTTTTGAATGGTCGTTTATTAATCTCTGTTCTGCAGGTGTCGGTGAAGTTCTGGTTTGCCACTGGAGGAGCTGGATTCTGCATCAGCCGAGGCTTAGCGCTCAAAATGAGTCCATGGGCAAGGTACATTCACTCCTACCCTTTGCTCAGTGATCTTGCACTGATTATGCTGCTAAACAAGTTTTTA…
>Cid_circ_1976
CCCTACGGACAACATACTCAAACAGGTGGTTCTGTCACGTGGATGATGAT
>Cid_circ_2229
GTCCGCCACGTACTGCTCAGACAGGGTGTGCTTGGAATCAAGGTGAAAAT
>Cid_circ_2229
GTGTGCTTGGAATCAAGGTGAAAATCATGCTTCCCTGGGATCCCAGCGGCAAGATCGGCCCCAAGAAGCCCCTGCCTGACCACGTCAGCATCGTGGAGCCCAAAGAAGAGGTCCTCCCCACCACCCCAGTGTCCGAACAGAAGGGGGCCAAGCCCGAGGGCCCAGTCATGCCACAGGGGAGCCCCAGTGCCGACCACATAAAGGGGTAAGACCCTAAAAACCCAGTATTGAGGTCAAATGACCTCCACGTTTCCTTCAGTGATGATTCGATGACTAGTCGGATTAAGGCGCCCTCTGAGGATTCTGGGTCAGACTCACGTTCTGTGCGTCTGACTTTAGTTCCTCAGAGATTGTGTCCTCTTAGATTGAAGATTAAGGCATTTGTCTGAGAAGGGTTTT…
>Cid_circ_0439
GCCAACAAATCAGCATTATGAAAACAGACGCTCAGTTCACACCCATGATTTCGCAATAATGGAAGCCAATCAGTGTGAGTTTTCATTTTGAGATTTTGCAGTGGGGCCAATAGCTCTGTTTTTCTCTGTTATGCTCAACTATAAAACACTTTGCCGTTTTCTCAACTCTCTCTTTGTATTTCCCCTCACAGTTCATGAAGCGGATCACAGCTATGGAACGCCATTGTCATTTGACCTTCTTGTACGCTCATTTATCTCTGAGGAAAACAAGATCATGGATAGCTGCTTCTGCATCTTCTGTAGGTTCTATTTTCCATAGGTGTTGACATGACTAAGGAACTCTGGGACAGGCTGTCTGTAAACACCCTGAGTGCCTTGTAAAACTGGAACACAAGGTCA…
>Cid_circ_0439
TTCCAGTGTGACAAATAAATCAGAGGCCAACAAATCAGCATTATGAAAAC
>Cid_circ_4154
CTCCTATGCAGAGGCTCTGAGAGAGATTGCTGCCCAGATCTGTCGTCAGG
>Cid_circ_4154
ATTGCTGCCCAGATCTGTCGTCAGGCTGGTTTGGTGCAGAAATCCAAAGATGTGATGGACTACAGTGCAGAAAACTTTGCCATCGTCTTTGCTGCTATGGGGGTGAGTGGTTTTCTATGTCTTTATTTGTGCCACAGTTTCCAAGCATGTGTTTTGTTTTGTTTTTTGTTTGTTTTTTTTTTTTGTTTTTTTTTCTTACCATAATCAAATTCTTGTTTTACTTGAGGTTCCTTGTTTGTTCATTTTCTTTAAAAAAAATAAAAACCTGTTTTATATCTAGGTCTCATGAGTCGTCAACTTGCATGAATTTCAGGATGCTTGTGTAAAATGATCCTCTTAGTGGATGGAATGTATAATTGTGTCCATTTTGTGTGAGTGGCTGAATGTTTGTCCTCATAG…
>Cid_circ_2825
AATTGTAGGAGAAACATCTGAGATAATAAAAGATGAAAACTGAGATCTCCTTGTGACATTAAATAACATCAGAAATACATCAGAATAATGGATGACTGATGCTTAACCAGATTATGTCCGGTAGGTGTCTGACGTCTCAGCATTTAACTCTTTTTCATTCAGTCATCACTGTGTAACAATAACCCTTCTCATCTTTACAGCCATTTCACAATATTTTCCACTCCACTCTTCTTCTTTCATCTCCTCTGGTTTAGTGTGATTCAGTGAGCTGTAACATTGTCACGTGCCGCATGTCTGTGACGTGAGTGATAACAGCTCGTTCCTGTTCTGAAGAACCTCTATAACTCAGTAACTTTTAGTTTCAAAGTCACCATGAAATCAAAATGGACAATTCTTGTT…
>Cid_circ_2825
CCACAACCACCAGAGGAAAACAGAGAATTGTAGGAGAAACATCTGAGATA
>Cid_circ_1508
TGGGATCGGCAGAAACTGGCCATGGGCGTCAGGAGGAAGCAGCATTCTCGCCGAATACGGGACACTGCATTTGGAGTTCATGCACCTCAGTGCACTTTCCGGGAGACCAGTTTTTGCTGAGAAGGTGAGCAGCAGTTCAGGCGTTACGCTTCTACAGTGCATTAAACCCCGTGCTGAACTAAATGTGAACTTGTAGCGGTCATGAACTGTTAGAAGAGCTGACCACAGTGACCCAGAATGACCTCTGCTTGTAGCAGTTTTATTGATGCTCGTTTCGCTGCAATTCTCAGATCTGATTTCTCACCGAATGAGTCCGCTGACCTGACCTGCAATATAGACACAGACAAATGACACTATTACAAGCTCTGAATGAGGCTGTACAAACTGTGAAAGTGACCT…
>Cid_circ_1508
CCTAACAGTGGACAGTGGGGCCAGCTGGGATCGGCAGAAACTGGCCATGG
>Cid_circ_3979
GTATCATCTTTTCAGAGTAGAGGACCCTCTTTGAGCGCCGCATCCATCACAGGATACCGCAACTGCAAGAACACAGACTCCAGTGACAGCAACTCTGACTCTGAAGATGAGGCCATGCTGTGGAGACACAAACGGCTCAAGTGTTCCAGTATTCCAGCTCCTGTCCATGCCAGGGCTGCAGCGGGCCCCTTCGCTCGCAAGGTCAACAACATCTGGGGCTCTGTGGTGCAGGAGCAAAGTCAGGAAGCTGTCGCAGCAGAGCTGGGCATCTTGGGAATGGAAGGGGGCGTCAGCATGAGCAGTCGGCAGAGTGAGACCTATAATTATGTCCTGGCCCGCAAGATGATGGAAAAAGAGCGTGGAGAGGTGGAAGAGGGATCGAAGAGCATGTTGGATGGT…
>Cid_circ_3979
AAGTGGTTGATGAAATCGCACACAGGTATCATCTTTTCAGAGTAGAGGAC
>Cid_circ_1068
CGCTCTGCACTGGCATCGGTGGTGGACAGTGAGAAGATCTTTACTGAGCTGATCCACTTCATTGAGACAAGACGCTCTGAGTTCACACAGCTGATCAGAGATCAGGAAAAAGCTGCAGTGAGTCAAGCTGAAGGAATCTTGAAGCGACTAGAGCAAGAGATTGATGATCTGAGGAGGAGAGACGCTGAGCTAGAGCAGCTTTCACACACAGACAATCACAGCAATTTCCTCCAG
>Cid_circ_1068
AGACAATCACAGCAATTTCCTCCAGCGCTCTGCACTGGCATCGGTGGTGG
>Cid_circ_0872
GTGAATATGACCACAGACTTGGAGGGCAGCGACATGCTGGCGGAGAAGGCCGACAGGAGGGAGTTTATTGACCTGCTGACCAAGATGCTGACCATCGACGCAGACAAGAGAATAACGCCCATAGAGACACTCAACCACCCCTTTGTCACAATGACACACTTGCTGGACTTCCCACACAGCACACAGTCAGTTCAACTACACCAACAGGAAACTTTTGGGGGGAGTCGTAAAGGTTGTGTAGATTTATCAAATAGGTTATTGTGTTTAGATCGCTGACTATGTCCTTTTTGTTTTTGCAGCGTCAAATCCTGCTTCCAGAACATGGAGATTTGCAAGCGTCGGGTGAACATGTACGACACAGTCAATCAGAGCAAGACGCCCTTTATAACACATGTAGCC…
>Cid_circ_0872
CCAGCTTAACACTGTGCATAGCCAGGTGAATATGACCACAGACTTGGAGG
>Cid_circ_0500
GGTAATCCGGTTCATGGTTCGTCATGTGAAGTACTTCCTGGGTCTGCGCTACCAGGTCAGCGGTTGGGAGCATCTACAGACAGATGGACCCTACGTCATCATCTCTAACCACCAATCATCACTCGACGTGCTAGGTGAACTAATACACACAATCAATCAACACTCAATGTGTTTGTTATTACCATTATTACCACTCTTACCTATCAAAACATGGCATGGCAAACAAGCTCTGTGTGTCAAAATCCTGTTTAAAGAGCTCTGCCAACATGACCAGACATGAATGGATTCACTTCTTTCTACATGCACACCCAGATGTCACATGATCGTGCTTGTGCAACCAGTCTTTCTGTACTGATTCTCTCCTCATCTCTGCAGGTCTGTCTTTACTGAGATAAAATA…
>Cid_circ_0500
GTTTCATCTGGCCATTCAAGCACAGGGTAATCCGGTTCATGGTTCGTCAT
>Cid_circ_4474
GTTCCAGAGAAGTTGCTGTTATCTGCGTGCCATCTCCTGGTCTCCATGTCGACCACCGTGCGACCGGTGTTCCTGGTGTCATTGCCGGCGGTGCAGAATATTTTCAACCTGATCACAGAGAATCATAACCACAGATTACCTCAGGAGGTATGTGTGTGCGCATGGGTTTATATTGGTCTGACAACGTGGCACGGTTTGTACTTGAATCTGTCTGTATTTGTTTGTGATGTAATGTTTGATGTTTTTTTCCTCAAGGCCCACGTCCTCGTGTGTCGAGCTCTGTCCAACATGTTGCTGCTGCCATGGCCCAGCCTACCAGAGGCGGAGCAGCAGTGGCCAAACCGTTCATCCAATCATGCGCGGCTTCTCAGCAGTCTGACGCAGCAGTACCGCCTCCTG…
>Cid_circ_4474
CGCCCACCTGACCATCACCCCAACAGTTCCAGAGAAGTTGCTGTTATCTG
>Cid_circ_1036
TTATGAGCGAGCCCGAGATATACAGGCGGAGAGAGGCGGTGACGTGAACA
>Cid_circ_1036
GCGGAGAGAGGCGGTGACGTGAACACCCTTAGCGTGCCACTGGTCATGCGCAGAGGTGGTTCTGAGACTTGTTTAGACCTGGATTCTGATCTGGTGGTACGGGACACCCCACGATCACGCTCTGGTCTGGACACCCTGCAGCAGAAAGTTCTAAAAGTGAAAGAACAGCTGCGAATTGAGCAGAATTTACAGGATGAAAACGTGGCAGAGTATCTCAAACTCATTAACAACGCTGACAAGCAGCAAAGCAGCCGCATCAAACATGTGTTTGAGAAAAAGAACCAGAAAACAGCACACAATATTGTTCAGCTGCAGAAGAAGCTAGAACAGTATCAACGCAAGATGAAGGAGTGTGACATCTCGAATGGGACCAAACACACACCCACACACTCCAAAGAA…
>Cid_circ_3710
GTCTTTCTGGCACTGGCTTTGGAGCCGCGACCACGACATCCGCGTCCACGGGCTTCGGTTTCGGATCCGGTAGCGCGGGTGAGTGTGTGTGTGTGTGTGTGTGTGTGTGTGTGTGAGTGAAGAGTGTGTGTGAGTGTGTGTCCAGTGTCTCTAACACTTCAGGTCTTTCTAACTCTCGTGTGTCTCTTCCCTGGTCTGTGCGTCAGGATTCGCCGCCACGGCGCCTGTTAGTTTTGGGGCGTTTGGTTTGGGCCCCGCGGCCCCTGGGTTCAGTTTTGGAGCAGGTAGATAGAGTCTGAGAGGTCGGAGGTCACCGTTATTCATGATTCGCTCACATCACGCGTTCATGCATGTCTGTCTGTCTTTGTGTCCAATCAGAGGCCTCGTCAGTTACGCTCA…
>Cid_circ_3710
ATCCAGACCAATCAGACCCAACAAGGTCTTTCTGGCACTGGCTTTGGAGC
>Cid_circ_1898
GGAGCGGCTCAAGAGGGTTCGACTGACACTCTTCATGGAGGGAGCCCATC
>Cid_circ_1898
ACACTCTTCATGGAGGGAGCCCATCAATCCGTACTACGTGAACACCGGCTACGCGCTGGCTCCCGCCACCAGTGCCAACGACAGCGAGCAGCAGAGCATGTCCAGTGATGCAGACACTCTCTCCCTGACCGACAGCAGTGTGTACGTACACATCTATAGACACACAAATACACACAGATCCATTCTCACCACCGCAAGCTGGCGGAACATTCCATCCGAGAGCTTAGAGCGATTCAATTTCACCACACCGTCCCGAGTCAATTTAGCAGGATTTTCTTCCTCCAAGAAACTTGCAGCCAGTTCTGCAAAAGCCCAGATATTTCGGCAATCGAACGGAAGACGCACAGACAAAGCTCAATATTACATGTCATTGGCAGCTGTTAGCAGAGGCTGGTCTCA…
>Cid_circ_3853
ACGTCTGACTACATCAACGCAAGTTTCATGGATGGTTACAAGAGGAGTAATTCTTACATCGCTACTCAGGGTGAGACTTTTTGTTTTTCAGAGCTAAACATTGTGTTGTGAAGTACACATGTACATGTGTAAATGTAAAAGTTTGGCTTGTTTCAGGGCCTTTGCCAAAAACGTTTGAGGACTTTTGGCGAATGGTGTGGGAGCAAGTGGTTTTAATCATTGTTATGACTACAAGGTTAGTTTCCTTCTATAAAACATTATATTGCTTTTCCTTTAAGAAATGTTTTAATGATGCTTTAACAGGATTTTGGACACATACTGTAATAGAGGGCTGCAACTAACAAATATAGTACTGTTCAAAAGTTAGGGGTCAGTGAGATTTTAGTTTTTAAAGAAATA…
>Cid_circ_3853
ACACCTGGAGCTCTTTAACACTCAGACGTCTGACTACATCAACGCAAGTT
>Cid_circ_5011
GGTGGTCAAGCCAAAAAATGACCAAGTCACTGACAGGCCTGAAAGCGTTC
>Cid_circ_5011
GTCACTGACAGGCCTGAAAGCGTTCAGCCAACTGGAAGAGCTGATTGTGGACAACAATCTTCTCGGAAATGACCTCCGGTTGCCCAGGTTACCACGGCTCCATACCCTAACGCTCAATAAGAACCAAATATCCTTTCTCAAGCTTTGCTTTTCACTTCATGCTTGAACAAAATGACAGGATATGCTGTGATTTTCTGTGCAATGCAGTGTAGGATCTCCTTTTGCCACACTTCGTCTCTTTAAATGATGTTATTGTGTTAAATTGAGCTCCTGTCTAATGGGGTTGCTTGATAAATTCACTTGAGTTTGTGCCATGGTGACCTCTAGTGGAGGAGAGGCAAAACAAAATATCCAGTACAGTCCCATGACTGAAAGATAAAGCCCCTTTAGACCATTTTC…
>Cid_circ_2426
CTGTGCAGCAGAAAGACTCCCCACACACCACCTCCACCTCTGCAGTCACCCTGGTGACCAGCACACCGGTATCAGCCACCATGATGGCAGGAGCCACCGTCAGCTCTTCCTCTTCATCATCAACTTCCACAACCGGAGACTTCCAGATCCCCACCACATCTGCAGATGTAGCAGCAGACATAGCCAAGTACACTAACAAAGTGAGATTGCTGATAGAAATGGTTTTCATCTTTAGATGAAAACCATTTTAATTGGTCCATAAATGTAATTGTGTATGTGTTTAACTAACTGATTGTTTTTAAACTATTAACAGATCATGGATGCAATTAAAGGGACGATGACTGAGATATATAATGACCTTTCCAAGAGTACGTCGGGAAACACAATAGCTGAGGTTTG…
>Cid_circ_2426
CACATGAAGTCATGCACACAGTCTGCTGTGCAGCAGAAAGACTCCCCACA
>Cid_circ_3093
GAAATTTGCACAGCAGTGGTACTTGGTATTTGGAGATTATTATCACTTCA
>Cid_circ_3093
GTATTTGGAGATTATTATCACTTCAGGCACCGCACGGTGGTGAAGCGGTCTTTATCAGAGCACAGAGGAACACACATTCGTCTGCACACAGATCCCCAGGTATGTGTGAAATGTAGAATCCGGATCCGCCTCATCAGAACAGCTCCTTCCAGATTTTTTTTTTTTTTTTTCACCAACAAACTCAAAGGTTTTCTTGACCAAACCTTGTCTAAAAAGCCAAAACACTAAAGCCATTGAGATCTGAATAAGTTTGACAGAGAGAGTAAAGAAATAAGTAAATATTATGTTGTAAAAATATCTGCTGAAAAGCTGTTTTAAGGCACTTTACACAAATATATATTACAAAAAAAAATTACAGTTGTGAAACTCAAAGTTGCACAATTTGGACCCATGTTACAG…
>Cid_circ_0222
TTATATCTTCCACCCTGAGAATGCTGTGTATGTGTTGAAGAGGCCATACG
>Cid_circ_0222
GTGTATGTGTTGAAGAGGCCATACGTGGATGAGTTTCTCCAGAGGATGGGAGAACTGTTTGAATGTGTTCTGTTCACTGCCAGCCTTGCTAAGGTATCAAAACATGCATCACATGTCATGTTTCTTTAGGAAAATTGTAGAAATTCCTTACTAGATGCTGGTTAGTTAATGTTATAGAGTTATGCCCTTGTAGTGTCAGATTTATTTTCTTCTCTGAGTTTTCCTTAACCCATCCCTCCTTCTCCCCACTAATGGCTTTGATAGTATGCAGACCCGGTGACCGACCTGCTGGATCAGTGTGGCGTGTTCCGGACGCGGCTGTTCCGTGAATCTTGTGTGTTCTATCAAGGCTGCTATGTTAAAGACCTGAGTCGCCTCGGCCGTGAGCTCCACAAAACC…
>Cid_circ_2211
CTCAGTGGCTGAGCAGCTGAAGCGAGGAGAGATGGTGCAGGCAGAAGCCTTTGACTCAGTCACCATCTACTTCAGTGACATTGTGGGCTTCACCGCATTATCAGCTGAGAGCACACCAATGCAGGTCAGAAAACCCTCAGCAGCGGGTATAATTCAGTAAACACTCCTGAAGGAGATGCACGGAAATAATTATAGGCTAATTTTGTAGTTTACTGCGACAATCATGAGTGCAGTATTGAGATAAATAGATTATCTATTTGTCGATTTGTACATGCCACAGGTGGTGACGCTGCTGAATGATCTCTACACTTGCTTTGATGCAATCATCGACAATTTTGATGTGTACAAGGTAATTACAGACAGTCATTACATTCAACGTTTGTTTAACGACATGAGCGC…
>Cid_circ_2211
TCACGCATGGAATCCAATGGAGAAGCTCAGTGGCTGAGCAGCTGAAGCGA
>Cid_circ_2280
GCTTGGATGACAGCCAGGCAGCAGTGAGAGGCCACATCCTCCATCAGCGCAGCCATGCCGCCCCCAGCAGACATTGTGAAGGTGGCCATCGAGTGGCCGGGGGCCTTTCCCAAACTTATGGAGATTGACCAGGTCAGTTCTTATAGCTGCCTATATCTCCATATATGCTTGTATATGCATGCATAATTATCTTACAGAAGTGTGTGGCTGCTTTTTTGCCCATGTAAAAATGTAAATTGTCAATATTTACTCAGCTTCATGTCATTCTAAACCCCTTAGAATGTTCCATACAATGACATTTCATGACCACGGCTGTTGATATCAGAAAACACAACACCAATAAGGGACCCCTAGTGCCCAGTAATTGCTCCACAGAAAAATATCTTCTGAATATGAGTT…
>Cid_circ_2280
CATTCTGCGGCTTACTACATCTGCTGCTTGGATGACAGCCAGGCAGCAGT
>Cid_circ_2548
TGAGACGCATGGCTGAGACCCTCAGAGAATCGGCACCGACAAGCAAGAGA
>Cid_circ_2548
AGAATCGGCACCGACAAGCAAGAGAGAGAAGAGCCAAGACACAACAATAGCAGGCGAGAAAGAACTCAGGTGAGACATATGTTCCGCCGATGAAATGATTTATCCTCCACCCATGAAACTACAGGGTGAGACGTTAGCATGATTGCTTTCACGCCAGTGCACTCAATATAGCCAGAGGTGGTGAGTTCGAGGACGGGCAGAGTTCTGACATGTCCGCTCACACACTCATGGGCTTTCCTCATGTTCTTTTGTCCCTTGGAGGCAGTTGCAAACCGATTAGCCTTTTCTAGCAAGACCGACTCGTGGAATCATCAGTGCTGCTCATTAACCAAGTGATACTCAGCAGATCAATACACTGTGCAAGCCAAAGAAGAGAGACTGAGCCTGATTTTAAACAAC…
>Cid_circ_2911
TTTTAAGATCTTTCTCACAGCAGGGACCACACGGAGCGAGTTTGACGCGA
>Cid_circ_2911
ACCACACGGAGCGAGTTTGACGCGAGTGAGTTTGAGGTGCGAAGGCGATACCAAGACTTCCTGTGGTTGAAGGGACGTCTGGAAGAGGCTCATCCCACGCTCATTGTTCATGTAGGTGAAGTGTGCAAGTCTCTTGCTTGTCAAACATTCTGGAAGAATGAACACAGTTATTATGGAAGTCTATGGGGCAAGGCAATTTATATATTCATTTATCCATGCAAATATGTTGGTAAAGTTTTTTTTTATGAGTGGAGGAGGTTCTAATGCCTTTAAGACATAATTTCACTCCCCTAATAAAGGTCTTGTCCACCATCACATAATACAATGACTTGATTGTGTCCCATCAGCCACTGCCTGAGAAGTTTGTGATGAAAGGAATGGTGGAGAGATTTAACGAAG…
>Cid_circ_2059
CCATGCACTGGGGCACTGACTCAAGATCAGTGCGAGCGGCAGTGAGTGGA
>Cid_circ_2059
ATCAGTGCGAGCGGCAGTGAGTGGACGGAGTGAAGCCCATCGTCTAGCAGAAGAAAATGAGCGAACTCGACCAGTTGCGTCAGGAGGCTGAACAGCTGAAAAACCAGATCAGAGTCAGTCACTGCATGCACTACATGTCATACACATGCTCGACACTCAATACACCTTACGATACCGAACACTGCCACACATCGCAGTATGACAACTGGGACGGGACTGAGGCTACATTAATCGGATACATTTTCAGGACTCGACATTTAAGGATTAGTTCGCTTCAGAATTAAAATTTCCTGATAATTTACTCACCCCCATGTCATCCAAGATGTTTATGTCTTTTTTCTTCAGTTGAAAAGAAATGAAATGAAGGTTTTTGAGGATTTTTCTCCATATAGTGCACTT…
>Cid_circ_4927
CAGATCCAGGATGCTGCGGATCAGGGCATCATGTTTGTGGGCTTCATCCAGGAGCCAGCTGGCCTCCGCCCACACGTGCCACGGCACGGAGAACCAGAGGAACCCTCCCTCTCCCTGCACTCCAGCCCCAGCTCGCTGCACGGCTCCGGGCTCACGCCCAGCCCCAGTCCCCTGGAGGAGCCGGAGCTGGGAGACGAGTCTGGAGCGGAGAACGAAGGGAAAGACGGGGGAGGTGAGGCTCTGAGAGAGGGCGTGAAAGCTTCTGAAGGTGGAGAAGGAGATGATGTCTCTGTTGAGACATCAGCCATGTTGAAATCAGGATCTGGTGAAACACAGCAAGGAGATACACTGACACACAACAACAACGACACGGCCAAAATCAAAGACACGAGCGAGAAA…
>Cid_circ_4927
AGCGAGAAAGCCCTGACGAAGAGTGCAGATCCAGGATGCTGCGGATCAGG
>Cid_circ_1535
GGATACAGCGGGGCAGGAACGGTTTCACACCATCACTACCTCTTACTACAGAGGAGCCATGGGAATCATGCTCGTATATGACATCACCAACGCCAAGAGCTTCGAAAACATCAGCAAATGGCTCAGAAACATTGACGAGGTCAGTCTCCACACAACCTTACTGACAACATATTAGACACAGTCATTCAGGAAGTGGGGTTTCAATAGGATTGTGTGTGTTTGAATGGAAAATGTTGCAATGTAGTGTAGAGAAGTTTTGCCTTGAGACCCAGATTTTACATTTGACACAATAATCAACTTAAGTGTGCTTATTAGAAAAATGTGAACTGCAAAGGCTTAATGCTGTGTTATTTTAGTGTCATTGATACATTACTATATACAGGTGCTGGTCATATAATT…
>Cid_circ_1535
GTTAGCAGAAGACATTCTCAGAAAGGGATACAGCGGGGCAGGAACGGTTT
>Cid_circ_0754
TGGTTGACGCAGTAACGTGGCAACAGTCTTTAGACAAACTCTACAACTTT
>Cid_circ_0754
GTCTTTAGACAAACTCTACAACTTTGCCGACTGCGCGGGACTGCACCTGATCTTTGGGTTGAATGCCTTGCACAGAAATCCTGACAACTCATGGAACGCCTCCAGTGCTCTGAGTTTGCTCAAATACAGCGCCGGCAAAAAATACAACATCTCCTGGGAGCTCGGCAATGGTGAGTCCTCTCTAGTGCAGATTCAAAAATGATCTTTAGAGTTATCTTTGACATGTTGTCATTCTGTGATATGGAATGACATACATCATTCATGCACCTACGAAAGAAAAAAGCATCCATCTATAGATGTGATTATTGCTATAGCAGTGATTATTGTGGGAGTGTGCATAACTAAAAAAGATGCAAATTCGAACCTTGCAATGTGGAATTCTTGAGCAAGACACTAAAA…
>Cid_circ_1034
GCCTTAGACGGTTTCTTCTTCGTGGTGAACATGGAGGGGAACATCGTGTTTGTGTCAGAGAACGTGACACAGTACCTGCGGTATAATCAGGAAGAGCTGATGAACACCAGTGTGTACAGCATCCTGCATGTAGGAGACCATACAGAATTCATCAAAAACCTCCTGCCCAAGTCACATGGTGAGACTCTTTCTGTTTTCCATTCATTATTTCCTTCCCATTTTGCTATTTTCATTTCTTTTTCACTTCTAGCAAGTCTACTTTTCAGGAAACACTTATTCCTCAACACTCAAGTGTAGCATTACTAGAGCAGTTATGCTTTCCATCCTGCGATTATATTAATCAGATTGAGCATTAAGAACTGGGATTTACAGAAAGGAATATCAAAATCTCCTCCTCCC…
>Cid_circ_1034
AAGTCCATCAAGGAGGAGGGAGAGGGCCTTAGACGGTTTCTTCTTCGTGG
>Cid_circ_2091
TCACCCCTGATCTGTCTCCAGAGACTCCCCTACTCGGATCCCTTCCGCTCCCAGCGCCTCGACCCCAAGCAGCGAGCGCTGCCGTCCCCACGGCCCCCGTCCCGCGAGCTCACCGGAAGCATAGTGAAGCAGGACACAGCAGCCAGCCGGCGCGCGGCAGCATGGAGGTGGGCATGCGCGTGGTCCGCGGCGTGGACTGGAAGTGGGGCAACCAGGATGAAGGAGAGGGGCATATTGGCACGGTGGTGGAGATCGGCCGGCAGGGCAGCACCACCACGCCCGACAAAACTGTGGTTGTGCAGTGGGACAGCGGAACTCGGACGAACTACCGCACCGGCTACCAGGGTGCATACGACCTGCTTCTGTATGACAACGCACAGATAGGTGAGATCAAAAAAA…
>Cid_circ_2091
GCTACGAGACGGCGCATTCACAACCTCACCCCTGATCTGTCTCCAGAGAC
>Cid_circ_0526
CATCACCCACCAGGCCTTCATGAAGATGTTGCAGTGGGAGCTTTCCTGTC
>Cid_circ_0526
ATGTTGCAGTGGGAGCTTTCCTGTCAAACTCAGCTGTGGTGTTCAGGTAAAAACAGCAGAATTTTCAGTCACACTTGCTTTGGTAACTTTAAGGCTTTAAGATTTGGTATTTGCAATGCGAATTTGTTTCAGTTTGTTTAAGCTAAATTTATTATATTTTCAGTTGCCAATAGGACTTAAAACTCCATTTAGCACATTTAAATACACTCCACAGAATGATCTTCCAAAATCAGCACAGTAAATGCAAAGAAGTCAGCATATTCCAGGCCTAGCTGTTGTGAAGACTGGGACTAGTTTTTACTCCAATCAATCTGTTTTTGTTAAAGTCTGTAAAGACATTACTTCATAGTTTTTCTACAGAAAAACCCATTAAATTTCCAACAATTTCACAATTATTGG…
>Cid_circ_0657
CTTCCAGGCCAAGCGCTTTAACAGGATGTGTGTGTGCAAGCAGGCAGAAG
>Cid_circ_0657
ATGTGTGTGTGCAAGCAGGCAGAAGGAGACAGAGGGGTGTGTGAGGGATTGCTACTGAGCAGGAGTGGGAACGAGTCAGTGGGGACCAGAGACACGGGCTGAGCTCCAGTGGCATGGCAGGAAGGATGGAAGAGGGACAGTGAAGTGGATCCAGGCACCACCAGCCCATATAGGGATGCTGCTAACACTGCTGTTCTATCTGCGAGTGAAAGGTACCATTGTATGCTGTACACAGAGACCGAGAGACAGACAGATAGATAGATAGGATGAAAGGATCAAATGGAGGGATAAATAAGACAGAATGGTTGTTTTATATGATGGATTTTGTTCCTTAAAGGGATATTGCATCCAATTTTTTTCAACCTTATGTTATTTCAAACCAGTTTGACATTCTTTCTT…
>Cid_circ_3911
AGGGATTTGAATTGGAACGTGACTCTTCAACTTATTGAAAAGGTACTTGTTTTTTTTTATTAAAAGGGCTTTTCAATTAGGTTACATTTAGCTTTACATTTAACAGTGTTTTTTTTTATTAAAAAACATATGAACTAAATATTCTCTTGACTTTCATGACACCAGTCATGTGCAGATCCTGTCCGTTTGGAGGTGTGTATTTGCTGGCTGAGGGGTTCCGTGTTAGGGGAGAGGTTGGTGGGTTTGGCTGGAGAACTGTGTGCGATGGGTCTGCATGGATCCCCTTCTTCATCATCCCAACATGCACATGGCTGGCCTCTCATCAGCCTCGCTCTGTCACAGCAGCACAATAATG
>Cid_circ_3911
GCTCTGTCACAGCAGCACAATAATGAGGGATTTGAATTGGAACGTGACTC
>Cid_circ_3373
ACGGCCACAGAGAAGCGCCCACTTGTGCCAAAGGCCACTGCCGCTCCTGCGCGACCCGCCGCAGACAAACCTGCGACCACGACACGCACAACGACCACGACACGCACCACAGCCAGCGTTCCCGCAGCACGACGCCCGGGTTAGTGCTCATATATATGATGATGCTTTGTTTTTTATGCTGATTTATGAAATGCTAGGAATATTCACATTATGCATTTTTATTTTTGTGTTTAGTAGCAAAGACTGAGAGCAAACCAGGAGACGAAAAGAAACCAAGCGCACTGAAAACTACAG
>Cid_circ_3373
AAACCAAGCGCACTGAAAACTACAGACGGCCACAGAGAAGCGCCCACTTG
>Cid_circ_4085
GTCCATCAGCTGATGCGGGCGGCACGTAGTGGAACGAAAGATGGCCTGGAGAAGACCAAAATCGCTGTGATGAGGAGAGTTTCATTCCTACATAAAAAGGACCACTCAGGTAATCTAAGAATGATTTCATTTGAGAATTTATCTTCTTTCAAGCACTCATCCTGACCCCTTTCCCTTTGATAGAAAAAAATTCTATTCAGGAAAGAAGCAATTATACATTTCTAATGTTTTTTTTTTCCCCTCAAAGGAACAGCGCTGTTCATTAAATTAAGCTAGACCTCTTTAGAGATGGTAGATGATCTGACTGCCACGGAGTCAGACATGATAAAAAGGTTGATGGAGTCCAGTACCTCTCAGTGCTTTCTTATATTCTGCTTTTAAGTAGAGAATTGACTCCTG…
>Cid_circ_4085
GGACTCTCTTAAACGGATACTACAAGTCCATCAGCTGATGCGGGCGGCAC
>Cid_circ_3375
ACTAAGGAGCGCTACGAGAAGTCTCTGGAGGATCTGGAAAAGGTGACGCCTCAGTACATGGAGAACATGGAGCAGGTGTTTGAACAGTGGCAGCAGTTTGAGGACAAGAGACTGCGCTTCTTCAAGGAGCTGCTGCTCAGCGTCAAGCAGCACCTCGACCTCTCCTCCAATCACAAGTGAGAACCTCACCACTGTCGTCGGGACCGTATATCTGTGTGGGGCAGGAACTGGTTTGAGGCCTCAGGGCGGCTCTTGCTGGTTTGTCGTCATTTGCATAGACAAGCACAGGAGCGCTGTTATTGTTCAGACACCAGCATGCAAAGCCCTGGGATGAGTCACCCTCACGCAAACCCTCTAGCTGTGATAGTTTGATTAGTTCTCAGTGTTTGGCACAGGATC…
>Cid_circ_3375
AGCAGGTCTCGAAGGCCAGCAGCAGACTAAGGAGCGCTACGAGAAGTCTC
>Cid_circ_2404
GCATTCCCATCACATGGGCTGCCAGCACTGAGACTCTGGCGAGCTTTGAG
>Cid_circ_2404
CACTGAGACTCTGGCGAGCTTTGAGTACATCCAGCAATGTCTGAAGTTTGACTGGGACATTCGACTCATTCTTACCAAACGGAGTTCTGTCAGCATGGAGCTCGCCCGAATGGTAAGACCAAAGCTGACAGCAGATGGATTAGTGACTCCACAACATGTTTTCTTCTTGTTAAAAAACAGTTAAAACTGCAGGAAACATCTGTAGGAAACATTTTTTTTAGACCTCTTAAGACTAACAAGTCTGCACTCTTTGTGTAACCAATTCTGGACGGTCTGTATAAAACCTTGAGTTACAGGTTTGAATGAGTGCAATCAATATTAACCTGACTGAATTTTGAACATTTTAAAAATGCAGTCCACATTGCACCAAGCATGTTTTCCATCATGCAATTCCCCAAG…
>Cid_circ_3643
ATAAGGCCCAGCTCTGTCTGTTTGGTTCTTCTAAGAACGGCTTTGGCTTTCGTGACAGTGACCTGGACATCTGTATGACACTGGAGGGTCATGACACCGCTGAGGTATAAATACTGTTGCCCCTACAAAAGAAACATACCTTATTTTTTTAAAATATTTGTATTTAATTTTTTTATTTTATACTATGACAAGTTTCAAAAGTTCTGAACAAGGTTGCTATCCTTTATAATGTGTGTTGTGCTGATGCCTGATTTCACTTAGTTTAAATGGTACTTTTTGTTTAGAAGCATTCAAAAGGGGATCAGTTTGCATTATAGTCCTTCAAAACATTTTTTACCCAATTATCAACTCTCTTAATGTTTAATCAGTCTCGCTTTCTTGTCCTTTTTACAGAAACTG…
>Cid_circ_3643
CTACACTATGAAAGTATTTGCCAAGATAAGGCCCAGCTCTGTCTGTTTGG
>Cid_circ_1113
GGAGGAAGCAGAAAACTCCAAAGAAGTTCACCGGGGAGCAGCCGTCTATTTCAGGAACATTCGGTTTGAAAGGTAATACAAACACACACACACACACACACACACACACACACACACACACACACACACACACACTCGTACACACATTTTTATATAATGGTAGGGACCTCCAATAAATTCTGTTGTTCTTAAAGTCTGAATTCTGTATTCTTAAAGCTAATTATTATTACTATAGTCTAACTTTACTTTTTGGAATTTTATAAATGAAAAAGATTTATTTTTTTCACCTTTATAAAACTCCACGGTTAGTAAAACCTGACACACACACACATACGCACTCTTCCTATTCTCACATCTGTTCCTATAACCTGTAAATTACTTTTATTAAGGCCCAATATT…
>Cid_circ_1113
GGGCCGAATCAAATGTCCCAACGAGGGAGGAAGCAGAAAACTCCAAAGAA
>Cid_circ_4789
AACCTGCGTGAGGCTCAAGTGTTCAGTCTAGTGGCGGAGCGCAGGAGGAAGTTCCAGGAGATCATTAACCGCAGCAACCACGAGGCCAGTCAAGCGGTGCGGCCCAAGTCCTCGTCCTCCCGCTGGCTGCCGCCGGGCTCACCCCCGCAGCTGGTGACAGAGATCTTGGAGATCCGTGAGAGCATGCTGTCACTCCTGGTCAAACTGCACCAAAAACTGTCTGCCAAGCAGAACTCTCTGTCTCTGAGTTGGTTGGCCGAGGTGGATCCGGCCCATCACGCACATGGAGATGGTTTAACAGCCATCGAAAGAATCTTGGCCAAAGCTTCCGCCCGTAGCCGGCACAGCAAGAGATGCCTACAGGAAATCTGTGGAAAGGTGTGTCCGCCCATACCACCC…
>Cid_circ_4789
GTGGTATTGCTGCAGGCTTCATCAGAACCTGCGTGAGGCTCAAGTGTTCA
>Cid_circ_1820
AGGAGATCTTCATCACTGATTGGTGAGATCCCGGCAATGTGTCGTTTGTT
>Cid_circ_1820
AGATCCCGGCAATGTGTCGTTTGTTCTGCTGTTTGACCCTGAGCTGAAGGTGTTGGTTGGACGTGTTTACACTGATACCAAGTATGGCGTCTGCATCGAGAACTTCAGCAGGTAAATAGGGGAGTCTGAGGACCATTATCAGGAAGTCTTCCCACTACTGATACAGACTGTTACAGAGACTTGTGAAGCCACAGGTGGTGTGTGTGTGTGTGTGTTTTGTAGGAAGCTGGTGATTAAGTGCAGTAGCTACAGGCAGGCCCAGTGGTGGAGTCATGAGATTCGGAGTCTCTCTGAGCGCTGTGATTTCCACCAGACCCATCGCTTCGAAGGCTTCGCCCCACCCAGGCCGGACACCCTCACAAAGTGGTGTGTGCATTTACATAATATGTCCTTGGATGT…
>Cid_circ_3727
GAACATGTTTGATAAGCCGAACAAAGAGGCCTTCTACATTGTCATCCGCTTTTTATTTGATAAACTGAATCCCACTCGTGCCCAAGACGTCTTCAGGTAGCACTATACAGTACTTTTTTAATTTTACAATCCTCATATGTTGTTATTTGAATTGCTGATTCAAAAATGTTATTGTCTGTATAGGCTTTGCTGGCCAATTTGGGATCATAAACGTGATGCTGAGTTTCGCAAGGTGGCTTTTGCATGGCTCCAGGAGATAGCGGTATGTGCATTTTGTTTTACATAAAATTTACATGTGCATGTTGCATTGCTAGAGAATGTTTAGGGACAAAAAACTGTCAGGTTACATATTAATGTATTTTACTATTTCACTAGTTTACAGAATACTTTTATTGTACT…
>Cid_circ_3727
AAAACACTGAAGACATTGACTACAGGAACATGTTTGATAAGCCGAACAAA
>Cid_circ_1363
TTCCTGAAAACAATATGTCTGCCAGGGCATCATCTCTGCCTCCCTTGGAC
>Cid_circ_1363
GGCATCATCTCTGCCTCCCTTGGACTGGCCGTTGCCAAATCAGTATGGGCAGTATGAACTAAAGATTGAGGTCCACCCCAAAGCTCATCACAGAGCTCATTATGAGACCGAAGGCAGCCGAGGGGCTGTCAAAGCCGCGTCTGGGGGACACCCTATCGTCAAGGTGAGTCTCCACAACAGGACTTTTAGTGATGATGTCATTTTCCCTGGCTATCTTTCCTGGTCGAATACATTTGTTTGTTGATTACCACCAGAGGTTAAACTTGTTTTTGGATTGTCATACGAAGCCTTGTAGTCTTGATTTTTTTTTTTTTTTTTTTTTTTGGTACTCATTACGCTGGCCACAAAAGTGGGAACAGAGTGTGATGCCATCCGTTCCCTCACAGGAAGCAGAACATG…
>Cid_circ_2695
GATTCTGGCCAGCCGCAGTTAAAAACAGCTACCATGACGCGGAGCGGCAGCACACTGAGGTACATCCAGTGCTCCCCATTACTAAATCCCATTGTATTCGTTTGAATTTGCTTTTATTTTAATATTTTCAGTTTTCATTTTAATTTTAGTTCAAGTTTTAGCAAGATTGTTATGTGGATTTGTCTTTTTAGTAATTTTATATATATATATATATATATATATATATATATATATATATTCCTTGATTCTGATTGGTCAATAGCTGTGTTTTGTTCATGATAAAACACGGCTATGACCGCTTCACCCAACGGTTCTGTGTATCACTACACTACACCCTTAGCAACCACTCTTAGCAACGTAAACTGTTTGTTCTCAACTGATATTGTTCATTGAAGCTTA…
>Cid_circ_2695
CCACCAGCTCCACCTCTTGAAACAGGATTCTGGCCAGCCGCAGTTAAAAA
>Cid_circ_3625
TGTCAGTGCCCTCCAGGATTTACAGAGCATGAGGTCAGTCTGGACAGAGA
>Cid_circ_3625
AGCATGAGGTCAGTCTGGACAGAGAGGTGCAGCTGGAGAGAGGATTCTTTATTTGGGGATTCAAGAAGGTGAGAGAACACATGGTGATTATATTAGTGACTTTAATCAGGATGGCACATTTGGCTGATGCACCCCACCAAGGTCAATTTCCTGTTTCCTGCTCAATCATCAAATTCCTTTTATACAGATGTACAAAACACACTCTCACTCTCTTTTTCTATCTGTGTGTGTTTTAGGACCCTACTGATTTTGAATGGAGTTTTTGGAATGAGTGGGCGTGGCGGTCTCTTCTGTGGTCTCTGATTGGACATGCTGTGGTGTCCAGACTGGCAGCCTATTATCTGCCTCAGGTAATTTTGATCCATAGAAGATAAATTTGAGCAAGTCATCAGATGTTTG…
>Cid_circ_2597
AACAGAACGGTGGAGCCACGGGCTGGTTGCACCCCAACAAAATGCGGCAG
>Cid_circ_2597
GTTGCACCCCAACAAAATGCGGCAGAGCTATTTCAGACAGTGTGGTGACTTTGGAGGAGGCACAGAAGCTTAGAAGGTACACATGCACACAGACATACTTCAGATATATACACTATCATTCAATAGCTTGGGGTCGGTAAGATTTTTTAAAATGTTTTTGGAAGAAGTCTGTTATGCTCACCAAGGCTGCATTTATTTTAACAAAAAAATAATTATGAAATATTACTAGAATTTAAACTGTGTTCTATTTTTATATATTTAAAAAGTTGATTATTTCTATTTTCTATGGAGCCCCTAAAGGGACATGGTGGTGGAAAAATATATTTCAATGCTTTTGCATTCCCCTGAGAAAATTTGCATTTGCTTGCAAAATCTTTGCATTCCCTCGCAAAACGTTTG…
>Cid_circ_3604
ATGAAGGGTATGTCAAAATGTATTTGAAGGGACGACCCATCACCATGTACATGCCCAAAGACCTGGTGGACACATATTGCCTGGAAACAAAGGCTGACTTGCCTCCAAAAAAACTGAAACTAGACTGGGTGTATCCTTTTATTGCTGCATGTGAAATAGAAATGGAGTTGCATTTAGATTGATTCTTGTATTGAACGCTCATTGCTGTGAGATTGAATTAAACTGTGATTTATTATTGCACAGAAAGGTGGTAAAAATGTCATGGTCAAAATTAAAAAATGATTGTGCATACTGTAAAACTTTGGACCTTAAAATGGGGTAAAATTCATTGTGATGTACTAATTCCATATTCACATTCAAAGTTGCTGAATTTTGAAGCATGAATGATGTCTTATCATA…
>Cid_circ_3604
GGCTGGCACATCCTCAGATGGAAAAATGAAGGGTATGTCAAAATGTATTT
>Cid_circ_3750
ACGTACTCGGGTCTGTTCTGTGTGGTCATCAACCCGTACAAGAACCTGCCCATCTACTCAGAGGAGATCGTGGAGATGTACAAGGGCAAGAAACGACACGAGATGCCTCCGCACATCTACGCCATCACAGACACGGCCTACAGGAGCATGATGCAGGGTATACACACACACACACACACACACACACACATCCAACAGGATGTAGAATCTGACTTGCTGTTCAGTCAATTCATCTTCCTGTCATTCAGAGAAACTCAACAGTCACACAATACAGTAAAGTGATTAGTCATTAGTCCAGCGCAGACAAACATAAATGTTTACATCATTAATATAGACTGATTATATTTATTCCCTGAAATGTAAATAGATTTAATCAGCTGATTTGAGATGTTTTCTCTG…
>Cid_circ_3750
GTCTCACAAGACCAAGAAAGACCAGACGTACTCGGGTCTGTTCTGTGTGG
>Cid_circ_0046
GCGTGTAGTAAATTTGTTCCTCAACATAACCCAGCTGGGCTTCTGCTGCGTGTACTTCGTGTTCCTCAGTGACAATGTCAAACAGGTGAGAAACTTTTAAAATCAAAAGAAAGGTTTTGTCCACAATAAACTAATACACCTTAAAGTCAAACAGCATAAGTTCCTTTATTGTCATATTATTAAATAAGAACCCAGTGAAAACGGTAGTTTCTGTTGGCCAACTGGTAGAACATGATGCCAGATGCAAAGGTCATTGCTTTTATTTGTGAAGAATGTACAAACGACTAAAAATATTTACCCTAAATGCATTGTCCCTTTGGATAAAACTTCTGCCAAATTTATAGAATGTAAATGCATCAAAGAAATGCTGTTTCACCACAAGAGGGCAGCATTGCCTTT…
>Cid_circ_0046
TCACATTAAACTTACCGTTGTGCTGGCGTGTAGTAAATTTGTTCCTCAAC
>Cid_circ_3941
AGAAGTACATCAACAAACCTGGCAGGACAATAGTGTCATGGAAAATGTTT
>Cid_circ_3941
GACAATAGTGTCATGGAAAATGTTTCGGCAGTGCCTTCACGACGTGCACCCCATCAGCTCTGGGTTGGAGGCTATGGCTCTGAAATCTACCATCGACCTCACCTGCAATGACTATATCTCCGTCTTTGAGTTCGACATCTTCACTCGTCTTTTCCAGGTAACCCCTGAATGCCTCACCTCCCACAATCGCATCCAACCCATCTCTCAATTTCTCACCACGACAAACATATTAGAACTGCATATAAGCTAACATTTAAATGTCAACTACTTTCTCAAAACAGCTAATAGTAATAATGAAAGCGATACGGCAGGATCACCCTTGTTTTTCTCTCTCCAGCGTGGGCCGATCTACTCATTCTGTGGAGAAACCTTGCACAAAGTCGTCTCACAGATAACCAC…
>Cid_circ_2813
GCCAAGACTAGGAGCATTGCTGCACAGGGTAGTGGGAGTAGGACTGCTCTACCTTATCTTTTCTGTAATAGAGGGCGTCCTGAGAGTCAACACGGTAAGCAGAGTCTCACCGCTGAAACACACTTTCACACTGCCAATAATAAATAGTGACTAGTGGAGAAACATCTTCCCATTTGTGGTAAACCTTCTATTTTAACATGATGATGTTGCACCAAATGTCATGTGAAGCTTAATGTCTCTCTCTCGCAGGAGCACGGTGGTTCAAGCAGGCTGCTTTGTGACATTGTTATGGCCCTCATTGATTCTTGTATTGTGTGGTGGATATCCTTTCACAAGTCAATTATCTGTTAAGACCGTATCATAGTAGTGTTCATTTTGTGCTGTTATTACAGTTACTTC…
>Cid_circ_2813
AACACACTCATATTCGCTATCATCGGCCAAGACTAGGAGCATTGCTGCAC
>Cid_circ_0743
TTTTATTACTTGAAAAAATTGAGAATGATGACATTGGTCGAAAAACCCTGAAGATTACTGACTTTGGCCTTGCTCGTGAGTGGCACAAAACGACAAAAATGAGTGCTGCCGGCACTTATTCCTGGATGGCTCCTGAGGTCATCAAGTCCTCTCTGTTTTCCAAAGGGAGTGATGTCTGGAGGTAAGCTGTTATTTTAAGTTAATTGCAATGTTTGGCTCAAAGCCTGTTATTAAAATGAATTGGTTACCTGAGGTTAGACACGATCACTTAGGCATCATTTTAATCTTTTCCAAAAAGCATAATTACACTTCTATGACACATCATTTTGGCCAAATTCTAAGTCAGTGTAACATGTATTGTTTATGGATACAACATAGTTTAACATAATTACAGACTGA…
>Cid_circ_0743
TGATGAGCTACGCACTAAAGAAAAGTTTTATTACTTGAAAAAATTGAGAA
>Cid_circ_3929
GCTGATTTGACGGGGATAAAATGGAAGAGGTACGTGTGGCAAGGTCCGACCTCGGCGCCCATTCTATTCCCGGTCACCGAGGAGGACCCCATCCTCTGCAGCTTCAGCCGCTGTCTGAAAGCAGATGTGCTGAGCGTGTGGAGGCGGAGCCAGAGGCAGGGACGCAGAGAGCTCTGGCTCTTCTGGTGGGGCGACGATCCCAACTTCTCTGAACTCATCCACCACGAACTGACAG
>Cid_circ_3929
GAACTCATCCACCACGAACTGACAGGCTGATTTGACGGGGATAAAATGGA
>Cid_circ_1003
GAGGAACCTGCCTGTTAACTTTGAGGTACCATTACCCAGTGCCTAAGGTA
>Cid_circ_1003
GTACCATTACCCAGTGCCTAAGGTATTTTATGTGCAGCTGACAGTGGGGAACAACGAGTTTATCGGAGAGGGGCGGACTCGCCAAGCTGCCCGACACAATGCGGCAATGAAAGCCCTTCAGGCCCTGAAGAACGAACCCATTCCAGAAAGACCACCTCAGGTAACCTTCACAACTATCCCACCAAACAGAACGCACGCGACACAACCATGCAATCAAAACTCTTTTAAATTTCACATAGCATCTTAAGGAAATCTTACATACACTACCGTTCAACAGTTTTTACAGTTTAATTTATTTTTTAAGAAATAAATGCTTTTATTTAGATAGAATGCATTCAATTCTGAAGACATTTTTAATGTTAAAAAAAAAAAGATTTCTAATTCAAATAATGCAATTCT…
>Cid_circ_4975
GTACCTGTATGGCTTTGAGGACTTCTGCACTTCCACGGGAATCACGTTCCGCATGGATCTGCCGTATAAGACGGGTGAGAAGACGGGCTCCAAGAGTGAGGTGAACACTGAGGAAACAGCCAGCGGTGGAAACAGTGTCTCTTTAAGCACATCCAGCACAGAAGAAGAACAGAAAGTCCTTAAAGAACCAGAGCCCTCCAACACACAGCATGTGGTCAAG
>Cid_circ_4975
CTCCAACACACAGCATGTGGTCAAGGTACCTGTATGGCTTTGAGGACTTC
>Cid_circ_0681
GAAGAACATCAATTCTGAGCCTGAACTCTGCTTTTCACCCGGTCCACATGACTGAGCCATGCAGCAGCGCTGAACAGCAGACCAACACCTGTGTTCTTGGTTAAAGCAAGGTAAACCCTAATTGCATCATATTTTATTAGCAGTACCACACATGTGCTGCATTTACAAGCCACTCAATTACTCTGGCAGGATATCCTGTGGTCCTTGTCGGGCTCTTTTGCAAATCTGATGGTTTACGGCTGGACACGGCCTGAGGACATCATTTACATACACTCAGCTAATGACTGTAAACTAGTCTTGTGTAACTTTTAACTCTTTATCGCTTCATGTAGATGTCATCAGCCAATGAGAATGGAGTCAGCGGGTCTAGCAATAACAGTAGAGAGAAAACATACAAAA…
>Cid_circ_0681
TGGGATCAAGCCAGATGATTACTTGGAAGAACATCAATTCTGAGCCTGAA
>Cid_circ_0158
GTGACCATTATGGATACTGGAGTGAGAGGGACAATTGCTGTCGGGCTGGTTCCTCACTATTACAAACTTGACCATCAGCCCGGCTGGCTTCCGAACTCAATTGCTTACCATGCTGATGATGGGAAGTAAGTTCACTTTGAGAATTGTCACTTACTTTTTATTTATTTATAAAATGCCTACTTTTGCTGTTTATTGTCTAAACCCAAAACCCAATTTTTTGGGGTTTAAATATTTATTTTGTTATGTTTAATTTATATTTTATTTGATTTCAGTATTTATTATTTATTCAATTATTCTTCGTTAGTTTGTAAACTTTGTTTTGTTGGATACCTTGTGGAATTTTTGATTAAAGATCTCTTCCTCTTTCCATGAACCTTTCCAGTTATAAGTCATAGATGA…
>Cid_circ_0158
GTATGATGTCAGAGTCAGTGGCACGGTGACCATTATGGATACTGGAGTGA
>Cid_circ_1961
GGAAGCGTGTTAATGAGTGCTGTGGGAGCTTTCCAGTGGAAAGGTGGATATCAGGAATATTTGCCAGACTACTCCTTTCAAACAGGCACTGAGCATGAAAGCTATCTAGGTGAGGCTTTTTTGAAACACTTAAAACATAGAAGACGTGAATTTACAGTCATTTTCTTCTATTCAGCAAATAGAACTCAGAATATACATACTACTGAACTATTGCATTTTGTCTGAAGGTTATTCACTGGCTACTGCAACAACGTCAAAGACCAGCTTTGCTATTCTAGGAGCCCCGAGATACAAACATAAAGGACAAGTCTTTGTATCACAACTCAGAACCAATCAATTTAAACAGCTGCTGGACTCTCCCAAG
>Cid_circ_1961
TAAACAGCTGCTGGACTCTCCCAAGGGAAGCGTGTTAATGAGTGCTGTGG
>Cid_circ_2173
TGTGTAAAGACCTATTGCAAAAGAGGTGACGCACTGCAAACACAATACAG
>Cid_circ_2173
GTGACGCACTGCAAACACAATACAGCTGAAGAGGAAGAAAGACGAATGACTTTTGACTGCCGCCTCCTCTCTCTTCCTCTCACTGTTAAAGGGCAGACATTCAGTGTGTTGCACAGTGAGCGAGCTGGTGGGTGTTACTGAAGTTTGTGTGTGTGTGTGTGTGTGTCAGTGAAGTTGGGGATTATGTGTGTTTGACTGTAGCTGCTCGTCTGAAAAGAGTCAGTTGAAACAGGTGCACCTGTGTTCCTTCACTGAATAATGAATGAATAACTGAAAGAGAAACATGAAGAACTGAGAAATAAGGGAAAAAGAGGGTTTTGTGAGGGCTGGGTGTGTGAATGTTGTATGCACTGCAAAAATATTTCTAAGCAGGATTTTTGTTTTGTTTTCCAACAGAAA…
>Cid_circ_1358
TTCGGGGGACTCATGTCCTTCGCCATGGTAGTGACAGTGATGCATATGAT
>Cid_circ_1358
TGGTAGTGACAGTGATGCATATGATGACTCCAGCTCTTCCTACTCATCTCTTGGAGATTTTGTGAATGAGATGATCAAAGGGGACATACAGGGGGACACACCAAGTTAGTGTCTTCATTTTTAGTCTCTTTTCTAACCAGAGTATCTTCTTCTTATCTTATCTTATTTATCACTCTAAATAGATAAATCTTGATTAAACTCAAAACTATTGAAGTTCAGCTTCATAATTGTTATATTTGCTTTTTAGATATTGACCCCCTGACCCATGCTGCACTGGGAGATGCAAATGAGGTAGAGATCCATGACTTCCAGGAATATAAGGGGGACAGCGGTGACCCAGAGCCAGAAGGTCCCCTAGAGGCAGCGGACAGCCAGCCGCTGCGGTCCAGCTCCAGCACC…
>Cid_circ_4726
TACAGAGATGGAAAAGCCCCAAGAGATGCAGGAAAAGCAGCAGTCGTCCCCGCAGATGGCGGCACCTGATGGGGGTTGGGGCTGGGTGGTGGTGGGGTCTCTTTTCGTGATTTCTGCCCTGGTGTTTGGGATCATCCGCAGTCTGGGTGTCTTTTTCGTGGAGTTTGTGCTGTACTTTGATGAGAGTGCTCAGGCAGTGTCATGGATAACATCCATTGGGTTGGCCATGCAACAGCTAATGAGTAAGTTCATATGCACAAATTCATTCATGACATATGTCTATATCAACAAACAAAATATGGTAAAACAACACATTTTGTCTTGCCACATCCAGTGAATTACATATGTCTGCAATGCATACAGGTCCAATAGGCACAGCTTTATGTAATGTGTATGGAG…
>Cid_circ_4726
AGGGAATCTAAAAGTTGGGAACAAGTACAGAGATGGAAAAGCCCCAAGAG
>Cid_circ_4561
TGCACTATCAGAAGATCGTTCACAGGGATATCAAACCATCTAATTTATTACTTGGAGATGACGGCCATGTCAAGATTGCCGATTTTGGGGTCAGTAACCAGTTCGAGGGTAACGATGCCTTGCTCTCCAGCACTGCTGGTACTCCTGCATTCATGGCCCCAGAGACATTGTCAGACAACCGCAAGAGCTTTAGTGGAAAGGTAATGCTTGCCTTTGGTGATTTTGCAGATATGTGTTGTGATAGGCCAATCATTTAGACTGATTTTGTGAACCATATCATTGAAAAATTAGGCTCAAAAGAATTTTTTTTTATGAATGGGTCATCGCTACTGTTCTCATGAACTCTCATGAATGTGTCAAAGGGTTACACTACTGTTCAGTAGATTTTTTAAAAAGTTT…
>Cid_circ_4561
TGTCTGCTCCCGGCAGTCTTCTCATTGCACTATCAGAAGATCGTTCACAG
>Cid_circ_1233
GAAAATGACATCTTCCTGGGCTGGGAGAAGGGAACAGGGAAGAAATGGGGGAAGAGCAAGAAGAAGGGAGGGACTGACCTTAGTCTTGAAGAGATGAAAAAACAAGCTGCTGTGCAATGTTTGCGTTCAGCATCTGATGAAGTAAGACCTTTACTTTAAGGAATTTTATCAAATGTGGTGTTTTGTATTCCCACAACCATTTTCACAGCTAAACTGCGATTAGTGTACTTTATTTAATCATCTGCAGACATGATAGCCCAGGGTTGGTCACAATACTGTTGAGTTTGTGTTGTGGGATTAGTGGAGCAAAGATTGGTTAAACAAACAAGAATAGCACTCCTCATTAAGACTGTGAAAAATGCCACTTAGGGCTCTAGTGATGTGGATTTGCCTTTGCCA…
>Cid_circ_1233
TTTCTTCTAAGGACCAGGTTGAGATGAAAATGACATCTTCCTGGGCTGGG
>Cid_circ_4768
GCCGTCCAGCAGAGTGTGACGGTAAATTCGTCTCAGAAAGTTCTCACGTTCACCACCACCACCCTGGAAGACATCCTTAAGTCCTTCTCTGATGTCAGCGTGATCCGTATCGCCAGTGGCTACCTCCTAATGGTAAACTCACTCACACATCTCCAGTTCTGTCTGAAGAGCTTTAGTTTTATCTAGACTTCCTCTCCTTTTATGTTCAAGTTAAAGCACAACCTCATTCACTGCACTCTGCTTTACACATTTTAACCTAAGGACTCACCCGAGTATTTGTATAACCGTGGAATATGCCTCATTTCGATGTTAACATCATTTTAAGGTCCATTCACACAAAACTGGAGTGACTAAATAACATGAAAATACAAAACACTGATCATGAAAAGAAAAATTCAC…
>Cid_circ_4768
AGCACTCCGAGCCTTCTCCTTACAGGCCGTCCAGCAGAGTGTGACGGTAA
>Cid_circ_4138
AGCAACCAGGATCAGCAGTCAATCTGCGCTATATACTGGAGTGGGCCTGGAATAAGGTTGTGCACACCAAAGAAGAACTGGATGAAATATGTGAGTTTCCTACACATTTCTCTCAATATGGTTGTATTGCAAATTTAAAAGTGTTCTGATCATGTGCTTTCTATTCATCCAGGTGCTCCACTCTTTGACAGCTCAGCAAACTTCACAGATCCCCAGACACTGCAGCTGCTACAGCACAGTCAGCGCTTGCTGGCAAACCTCAGCACCATTTTCCACTGTTTGCTAAATGAGGCCCAGGAGCTCACACAGAAAGGTGTCTGAGTATACTCAGAATCACACGTGAATATGTGAAGTTGAAAATCACTAGAATGACTGACTATTTTTGGTTTCCTGCAGGGT…
>Cid_circ_4138
GCTGCCCCTTGGACTTGCAGAACAGAGCAACCAGGATCAGCAGTCAATCT
>Cid_circ_2651
CAGACAGCGAGAGAGCACCCCAAAGATGAGGTGACGCGTGATTTCGCATA
>Cid_circ_2651
ATGAGGTGACGCGTGATTTCGCATATGGAGAGGCTGATGCTTTGGTGAGGAGATGCCGCCTGTTGCCATGGCTACCCGATGACCTTGAGGCCGTGAGCGATGACATCCAGGAACCGTCTGACCTTTACTATGAAGTGAGTGGATTTAATCATCTTTAAAATATTATTTGCTTTGGGAGTGTTTGTCTATGTGGAATTCTATTTGGTTGGTGTTTTTGTTTCTGTGGACATCATTCTGATCCAGTACAATCATTAATTATCATTTTCTCTCTACATCACTGCACTTTTCTAGACGATTCTACAGGAGAACAAGGAGAAGCTTCCTGTAGACATCCAGCCTTATTGTGTTCCAGATGGAAAAGTTCTGAAGTAAGTCGGTGTTGAATGTCGGGTATTGTCT…
>Cid_circ_1699
TTCCCACAGCCTGGTTTCACTCCGCTCTTAGGAAGTCATCTCTGGTGGAACAGTCAGACATGAAGGTCGAACTGCTTCCTGCTCTCACCGACAACTACATGTACCTCCTCATCGATGAAGACACGAAGGAAGCAGCCATAGTCGATCCAGTAGAGCCCCAGAAAGTAAGTCTGGTTTATATAATATGTATATACTACTGTTCAAACGTTTGGGGTCAGTAAGATTTTTTTTTTTTACAGAAATGAATAGGGTTATTCAGCAAGGATGCGATAAATTGATCAAAAGTGACATGTTTATAATGTTTAAATTTCTGTTTCTTAGAATAACGTTTATTCATCAAAGAATCATGTAAAAAAAAAAAAAAAAGGTTTCCACAAAAACACAACTGTTTTCAACATT…
>Cid_circ_1699
ACTGAACCACCAGCTGTGTTTACGGTTCCCACAGCCTGGTTTCACTCCGC
>Cid_circ_3069
GTTTGAGAGCACTCAACTACAGCAGCATTCAGCATTTTAAGCAGAGCATT
>Cid_circ_3069
CATTCAGCATTTTAAGCAGAGCATTATGTTCATGCACGAGTCCCGACTGAAAGGGGAGGGCTGTCTAGTTCACTGGTAAGTGAGGGGTTTGTATGTCCTCCAGCTATTGAAATCTACACTGTAAACTAACTGATGTTATTAGATCCATATGGTTGCATGCAGGGCTTGACACCCGCCAACCCGCCAAATGTGGGTGGATTTTAGCAGTGGTGTGTAACGCAGTCACCCCTACTAGCCACTTTGGCAGGTAATATAGCTATACATTTTTCAATTGAAGTCTTTTAAAAAGGTATCTGAAATAATAAACTAAGTGCAATGTAGTGTTGTCAAAAATATAGATTTTTCAATACATATCAATACTGAAATATCTGAAATGTTACAATATTAATTTTCCTCAGA…
>Cid_circ_1349
AATAATTCAGTATCACCGTCAGACAGTCTGAGAGCCAGTGAGAAACACAGAGGCTCGTCTGAATACAGTCTGGACCCGAAAAAACGCAGAGTGGAGGAGAAGGACAACATGAGCCGATATGTAAGCTTCTGTCCTATACAGCCCCAGTTATACAGTATGAAAAATATTAATTTTGATACAATTACATTCAGCAGTGTTATATTAGTGTTTTAAATATTAATTTTACCTGACTGCAAATGTAATCTACAAACTATAAATAGTCTGAACAATGTTATACGAATATATTGTGCGTCCCTAAATCGTGCATTTTCATTTTGCTGTTACATTTTTAGCAAAAACCTATACTACTGTTTAAAAGTTTGTAGTCAGTAAGATGTTTTTAGGAAAATGAACACTTAA…
>Cid_circ_1349
TTCTAAAGTGAAGGACCATCCACATAATAATTCAGTATCACCGTCAGACA
>Cid_circ_4749
GTATGGATGAGAGGACAAGCCAGGCATCATGGGCCTCAGGTGGCCAGTCCAGCCCGTCCTATGAGTCCTCTAGGGTAAGACCGGTTTTGCCTCGCCTCGCCTCACCTCAACTCACTCGCCACATACATGCACACGACAGCTAATGCAATGACACCAGTGCGGTGCATTGCCATTTGTCCAGAGTTATCTGTCCTCAGCAAAATGAAACCGTAGTGTCTGATTTGCTTACAGGATTTCTATTACTATAATAATATCACTATTGAGAGATGAGTCCATTTCCTCCAAAATTCATTTAGAAAGACACCACATCTGTAAGATTATGTTGGTAGATGTGCTCACTTTACATATGCAGTTGATAACTGATAAGAAGAAACATAACGGTTTAAATAAAATATAATC…
>Cid_circ_4749
TCACCACAGGAAGTGCCAGAGATGGGTATGGATGAGAGGACAAGCCAGGC
>Cid_circ_1604
TGCCAGGCCGGCAAATCCTGCCAAGATGGGCATGGCAGGTGGCAACAGTC
>Cid_circ_1604
ATGGGCATGGCAGGTGGCAACAGTCCGTTTGGTCAGTACCAGGGTGGAGGGCAACAAATGGGCACGACTGGCGTGAACGCTCAGAATAAAGGCGGCCTTCCCAACAGCCTGCCCCCGTTTCCAACTGACCTAAAGGGAGCGACGGTCACCAGCGTGCCAAACATGGTGAGTTTCCCATCATGCACACAAACTGAATAGAGCTTGCAGGCAAAAGTTTATTCTGTGATGCCTTCTTTTGCAGCCCCAGCAGCAGCAGGTGTCGGTGGGTATGGTGGCAGGTCAGGGCGTGTCCGCAGGCCCCACGGCCGATCCGGAGAAGCGCAAGCTGATCCAGCAGCAGCTGGTTCTGCTGCTCCATGCCCACAAGTGCCAGCGGCGCGAGCAGGCCAACGGCGAGGT…
>Cid_circ_1354
CAAATGGTGATGAGCCTGCGGGTGTCAGAGCTGCAGGTTCTTCTGGGCTACGCGGGCAGAAACAAACATGGACGAAAGCACGAGCTCCTGACTAAAGCCTTACACCTCCTTAAAGCCGGCTGCAGCCCCGCTGTCCAGATGAAGATCAAGGAGCTCTACAGACGACGCTTCCCCACCAAGTTGGTGTCCCCGGCAGATTTGGCCCTGCCCGGAGTCCACCCCGCTGCTGCTTCCTTGCCCCCCGGCCTCACGCAGCTGGGATTTGATGGGCACGGAGCACCCCCGTCCCCTCTGCTCCCCATCTCCCTTCTTGGACCCAAACATGAGCTGGGCCTGCCCCATCTTCCCACCAACCTGCACCCCGTACACCCTGATGTCAAACTGCAACGGCTGCCCTTC…
>Cid_circ_1354
GAGCTCATTAAACCTACAAGTCTTGCAAATGGTGATGAGCCTGCGGGTGT
>Cid_circ_0462
GAGAGCACAGACTACCTGGATCGTGGGACTACCACTAATTTCAGCAGAAAGGGCCCCACTACTATTGCTAAAATCAAAGAAGCCCTGAACTTTATGAGGAATCAACACTTTGAGGTATAGTCATGTGGGGAAAATAGGGTGTATTAGGGCTGTGACACACCAAGCCTACGGTGAACGTTTGTCGGGGCAAATCTTTGCAGTGTGTGGCTCACGTCGGCGGCAGTTTGCCCTTATTCAGCATGCTGAAATCGCCGTGTCACTATTGACACCTGCTGATATAGCTGTTCCTTACACACAGGCACAGAACACACATGCTAGTTGACAGTCGCCTGTAGTCCTTTTGGTGTGTTCAAGCGCAGCTTTTTGTTCCAGACACAGTCGATGCAAAGCGGCAACACA…
>Cid_circ_0462
CCCTAGACACTGCTGATATGGAGAGGAGAGCACAGACTACCTGGATCGTG
>Cid_circ_2689
ACATTAAACAAAGCGCAGACCATGACGAGTCCCCACCCAGGACGCCCACAGGCAACGCTCCTTCCTCTGAGTCTGACATTGACATGTCCAGCCCAAATGTGTCTCATGATGAGAGCCTGGCAAAGGAACTGTCACTGAAAGAATCCGGCCTTGCTCACCGGCCCAAAAGACGGCGCTTTCATGAGAGCTACAACTTTAACATGAAGTGCCCCACACCTGGTTGTAATTCACTTG
>Cid_circ_2689
CCCACACCTGGTTGTAATTCACTTGACATTAAACAAAGCGCAGACCATGA
>Cid_circ_1929
CCGAACAGAGGAAACAGCAAGACCAGATTATGCAGAGAAGGAAAAAGCCA
>Cid_circ_1929
GATTATGCAGAGAAGGAAAAAGCCATTGCTAAAGCTCTAGAGGAACTGAGGGCCAACTTCTACTGTGAACTGTGTGATAAGCAATACCAGAAACATCAGGAGTTTGACAATCATATCAACTCCTACGATCATGCACACAAGCAGGTAGGAGAGATTCACATAGGCATGACTATACTGAACAACATTTGAACATGTCATAATTTTCAGATGTGCAGCTCCAGATTGTAACACTTTCAGGAAGTTTTTATTCCTCTCTGTCTAATCCTACAGAGACTGAAGGAGCTGAAGCAGAGGGAGTATGCTCGGAATGTGTCTTCTCGTTCTAAAAAGGATTGCAGAAAACAGGAGAGGATGCTGCGGCGGCTTCATGAACTGGCCGAACAGAGGAAACAGCAAGAC…
>Cid_circ_0698
ATTCAGAGGATGTGAAACAGGCAGCCCTGGTGATGAAGGAGGAGGACTTGGTGAGTGAACGCACACAGGCTTTCACAACGGCCCGGAACCTTCTGAACGCTGCAGCTGATGCTGTGGAGAGGATCATGGTCTCCTACAAAGAGGTGAGATACATTTCACATACTAACATTTCAGTAGGCACTTTCAAGTCAAGATAAACTGTGAAGAAGAAAATAAAATGTTTCCAAAAGTACAAACTAAGCAGAAACTACATGAACAGAAATAGAAAGAAAATTACTTAAGTTGTCTTATTTTAATGTGCCCCTAAAGTGCCCCTTTAAAATGCCCAAAATTGGATTAAAATTGTGCAAATGCTGTTTTTTAACTGTTCCTAGTTTTGTTTTGGAGGCTCCTACAATA…
>Cid_circ_0698
GTGGAGGGACCGCTGCAAATAAGAGATTCAGAGGATGTGAAACAGGCAGC
>Cid_circ_4137
CAGCCAAGCAGGAGCACTGTTGAGTGGCTGAGAGGCCTGCAGGGGTTTGAGTGGATCTTCATGCTCTCGGTTAGCTGGACCTTATGGACGACGGACAGTGGCAGAGCGATGGCCCAGTGCGGCGGGGCGGACTAAACGACCCCGACCTCCTAAATGACTCTGATTCCAGCCGCAGCCCGGACGAGAACCAGAACCGACTGGTGGAGGAAGCAGAGGAGGTCGAACAGGGGCCCCGTGGTGGACAGAAGCTTGTCAGACAGGATAATACTAATAACAATGGTGATGATGAAGATTATGACAGCTCCAAGGTGGAGGAAGAGGAAGAAGAGGAGGATAGTAACAGTGGTGCGTACTCTCCGGAGCTGGATGGACACATCCAAGACTCACCAACACCCAGTC…
>Cid_circ_4137
CCAACACCCAGTCCCAGTCCCACAGCAGCCAAGCAGGAGCACTGTTGAGT
>Cid_circ_2576
GACGAAACTGGCGCTTATGTGATTGACCGAGATCCCACCTATTTTGGTCCCATACTCAACTATCTGCGACATGGGAAGCTGGTTTATAACAAGGAGTTGGCAGAAGAAGGTCTGTTCATTTCTTTTCAGGCATTTTCAAATGTATGGCCATATTTTAATATTATAATAATATATAATATTTTAATATCAGCACATAACTATTGATGCATTGGTACTATATGGTTAACACCTTTTTATTTATCAGTATTATTCAATTGTGCTATTGTAGTATTATTAATGGAATATTATAGTATTTTGAAGTATTTTTTTTTTTATATATTTTCAGTTTTTGTTTAATTTCTAGTTGTTTTTACCTTTTTTTATTTGTTTTTTTCCCTCCAGTTTATTTCAATTGATGAA…
>Cid_circ_2576
GTCGGACGGCTGGAAGTTTGAGCAGGACGAAACTGGCGCTTATGTGATTG
>Cid_circ_1842
CACCAATGTTGTGATGAACTACTCAGAGATAGAGTCCAAGGTTCGAGAAGCCACCAATGATGACCCCTGGGGCCCATCGGGTCAGCTCATGGGTGAGATTGCCAAGTAAGTGCTCGGCCTGCTGGGTGGTGGGGGGAATGCATGTTCCCCACAGTCTTCAGGCATTCAATGACTCTTCTCTGAATTACCGCAGGGCATTTGTGTAGGGCAATTACTGCAGAATTACATTGATCTCATCATTGATAGCTGATGATTTCATTTGCATTGCATCATGGTTTAGACTTGTGACTTCTAGACTTGTGCTAAAAGTTGATTCATTACCTCCTCATCTAGGTTTCAAAAACAGGATGGATGGTTTGCCAAACTTTTTGATGGAAACCCTGTGTTAGTACTATCAAA…
>Cid_circ_1842
ATGGGAGGTTTTAAACAAAGTAACTCACCAATGTTGTGATGAACTACTCA
>Cid_circ_2116
AGTGTTCAAAGCCATTCAACCTGAGGGGGCCATACAGGCGAGCTGATGAG
>Cid_circ_2116
GGGGCCATACAGGCGAGCTGATGAGGATGACGATGGTGAGTGAGCTGATGGTCTGATGGTTTGGTAATAATGGATGTTCCCAATGGCCAGCCCAGCATCTCCACCTTCACGACCCCGGCCTCAGAGGTCAGCTCACACTCAAACATCATTGCCAATGAAACAAATACTGTTTACCTGCTTTACCTAGATTGTTTTATAAGGTAATCTAATGATGAAAACCTTTTTTGCTCATTTATCCTGTCATTGTTTCCATGTCTTTCCCTGCAGAGGAGCAGCAGTTCTGAGTCCCTCAGTGAGAAGGGCCCATCAGAGCTCAAGAGCTTTGACGCCGTGGTCTTCGACGTGCTGAAGGTCACACCAGAGGAATATGCAGTAAGTCAAACTTGCCTCTGTGTGCCT…
>Cid_circ_5037
AAGACGTCCTTGATTTAATGGGTCCAATCATCGGGATGTCGCCGGATAAGAAAGCAGAATCCCCGGGCGTGCTGGCGGAGCGGACGGACCTGCGCGGGGTTTGTGGGACGTTGCCCGAGGCCGAGTGCGCCGCCAGCCCTCTCGCCACCAGCTTGGACCGCAGCTCCAGCTCAGGAGACGAAGAACTCACCAACCTCAACTGGCTCCACGAGAACCTGCTCCAGAACTTCACGCTGGGAGGCCCCGAGGCCCAGTCCAGGCCCAGTCCGCTCTTCGATATCGAGGGCAACCACGGCAGCTCCGTCATCTCCTCGGCGGCATCCCATGGCGGAGAGTCTGTAAAGTCAAAGCCGCCGTTTTCCTTCTCTCTGCTCATATACATGGCCATCGAACAGTCGC…
>Cid_circ_5037
CAAGGTGGAGAGGAGCCTTGGGAAGAAGACGTCCTTGATTTAATGGGTCC
>Cid_circ_0741
GTGTCCCTGACACCAGACATGACCAGATGACTGGAGTGGCTTTAATTCAA
>Cid_circ_0741
GATGACTGGAGTGGCTTTAATTCAAACAGAATTCAATCACACAGCAATGCAGATGACAAAGCCCACAGCCTAGAGACTCTTCCTCCAGGTAAGAGCCAACCTGACAACCCATGTGCATAATCAGCTCATGTCAGGATTAGCCCGCTCTCATAATTCAAGTTTTCTTTTTCCGTCCCAAATGAATAATGGAGCGTTTCTTCTCAGGGTAACGCTCAAAGATGGACTTTAATGAACAGCTTGCACAAAACAGGGCATTAGGTTTTTCTTCTCCCATAAACAGGACTTAACCTGAGGTTATTTGTGGAAGTAGGTGTAGAAAATCTCTCTTGAGGGCACTTAAAAATGCATGAGAGTGATTTGAGAGTGGCTGTATTACTGGCCTGAAGACAAGGACTTGGT…
>Cid_circ_3199
GCGATGACTGCAAAGGGAAGCAGCACATGGAAACACACATGGAGCATAAGCGCTATTCCTACACCCGCCACGTATTCACAGCCTTGTGGGCCCTTGTTTCTTACACAGGTTATACACCTTCAGATCTTTACACACCTTCCTAGTAGACATCGACTTCAGTGTCTCTTTCCAGGAGAAGTTTCTGTGTTTTTTTTGTTTTGTTTTGTTTTTCTATAAGCTTTCATGACATTACTTATGTTTTCTATCCATTTCTTTCCTGAAGACTTCACTAAGGTGTAATGAAATTTGGTTGAAAGATATATTGGATAGCAGGATGTTGTCTGATCGTCTTCTGTTTTAATGGCACACTCTCAGGTTACGGTCTTCTGAGGGTTTGCCGAAGCTTCGGCTCTGCCGGTG…
>Cid_circ_3199
CTGCTACCCTTCCTGCTGCTGTTCGGCGATGACTGCAAAGGGAAGCAGCA
>Cid_circ_3178
ATTTGATAATTATTCTGCAAATGTGATGGTGGATGGGAAACCAGTGAATCTGGGTCTCTGGGATACAGCAGGACAGGAAGATTATGACAGGCTTCGTCCCCTGTCGTACCCTCAAACGGTAAGATCACACAACTGCAGAAGACCAATCAATGAAGAGATTTGGGTTTTTTTTTAGTGCCAACCAATTTGTTTGTTTACCAACCTTTCTTTTTTTTAACTAAACGTATAAAAGAGCTTGCTGTATACACAAAATTGAAAAGACACAAAGGTACCTTTGCATTGACACTGTCTCTTGCATAAAAGTGGACTTAAAGAGGTCCTATTCTGCTTTTTTCCATGTTCATCTTTCTTTAGTGTGTAATGTTGCTGTTTAAGCATGAAAAAAGTCCCCCCAGCAGG…
>Cid_circ_3178
GGACTGGCCATGGCCAAAGAGATCGATTTGATAATTATTCTGCAAATGTG
>Cid_circ_3390
GACCCTTCACAGATGTGGTGACCACTAACCTGAAGCTGAGGAACCCGTCCGACAGAAGAGTATGTTTCAAAGTGAAGACCACAGCTCCTCGCCGCTACTGCGTGCGGCCCAACAGCGGCATCATCGACCCCAGCGCTACGGTCACTATCTCAGGTCAGAGATCGTCCATGTGCTTGTGTTTACGAGTAGATCTGGCTGTGTGTGTGAGGGCTGATGGACTTTGTCTTTTCTCTTCCAGTTATGCTGCAGCCGTTTGATTACGACCCAAATGAGAAGAGCAAGCACAAGTTTATGGTGCAGACGATTTTCGCGCCACACGGGGCGACGGACCTGGAAGCGATGGTGAGCGCTGGATTACCGGTTCATCTTCAGCACTCAGACGCAGGAGACAAAAATAAT…
>Cid_circ_3390
AAACGGGCCTTGCCTTTCTCACACGGACCCTTCACAGATGTGGTGACCAC
>Cid_circ_3230
GGCTTCCCCGAACACACCATCTCCGGATTCGGGGTCATACCCCTCCACCG
>Cid_circ_3230
GATTCGGGGTCATACCCCTCCACCGCTCATGTTCCTGGCCCAGGAAACACCATGACGCCGCAGCCCAGCAGCAACAGCATCCCGGCTAACCATAGTAACACAGCCTACATAAAGCAGCAGCAGATGCAGTTCCTCCAGAGACAGATGATGGCCGAGCAGGTGCCGTTGCTATCTTTGATACAGTGCCAGCAATAGATTAAAGAAACCGTTGTTGTGTAGTAATAATCATAATTAATTCTACAACTGCTTCCAAAGTGTCTCATTCACAGATCCGCCTCTAGGGGGCAGCAGCCTCACAGGAATACTTTGGCTAGAAGTCTGTGGGTGTCTGAAAGACTCCAGTTCATCACATTGTTGAAGTAACTGAAGTGTGTTTGTCTCAGGAGAAGCAGCGGCAGC…
>Cid_circ_2773
TGGTACCTCCTGGCAGCCCTGGTCCCATCACCCGGCATGAGTCTTATGACAGCCTGGCCTCCGATCACAGTGGCCAGGAGGATGAAGAATGGCTCTCACAGGTCAGTCAGAACCCCCAGCCTCCTCCCATGGCCTTCATCTCTGCATTAGCTTAACTTTAACCGTAATAAACAGCACTTAAGCTACACACATCATACATTTCAGTGAAACACTTACAGTGATAATGCATCACTGACTTGCTGCCAGTATAAGTCATAAATAATTTCTTGCCCCATTACCAGGTATGTACATCTAACATGGATTTAGTCAAATTTTTATCCTTTATTTCCACCTTTTGTCATCCAGACTAAAGCATAACACTGTTATGCGTGATTGCCTGATTTATTAGACAAGAAAACA…
>Cid_circ_2773
TCCACAGTCATAGATACCGGCTCAGTGGTACCTCCTGGCAGCCCTGGTCC
>Cid_circ_2444
TGAGGATATTATCACTATGAACCTGTCTCTAAGGAAGTTATGGCAGTCCA
>Cid_circ_2444
TCTCTAAGGAAGTTATGGCAGTCCATGGATACGCATGCCAACTTACCCAAGTGTCCTCTTCCATCGGAACTGCTTACCTTCACTGAGCTGGTTCTGGATTCTCAGGGTCAGCTGGTGCAGATGAACCGCCTACCTGGAGGAAATGAGGTAAGATTGCACCATGTTAATGATACCTCCTAGCTTAGGTTGTTGTTTAAAAAAAAAAAAAAATCCTTATCCTAAACAGAACAACTATGTACTTCACAACTTCATCTTAATTTGTGGCTTTCCTTGCTCATTTTCAACAAACCATCACATGCAGTACACTTTGCACACTGTAGGGGGCCCCTTTGCTTCTTAAATGTTGGTTTATAAGGCTCTAAAAGCATTTATTTAAAAATTATTTATTTTATCACATTT…
>Cid_circ_1794
CAACCTGCTGGCCTCCTCAGGACAGGGCTGGCTTCGGCCTCAAGAAGCCT
>Cid_circ_1794
GGCTGGCTTCGGCCTCAAGAAGCCTCTAAAGATGAATATGGTGAAGAGGATCATGGGGAGGCCACGGCAAGAGGAGTGCAGCCCGCAGGACAACGCACTGGGACTCATGCACCTGCGCCGCCTCTTCTCCGAGCTCTGCCACCCGCCGCGCCACATGACACAAAAGGAGCAGGAGGAGAAGCTCTACATGATGCTGCCTGTTTTCAACCGGGTGAGAGAGAGAGAGAGATGGCTGTTTACTTAAAGAGACAGCATCATCATCTAATATGCATCAGGATAATGCGATTTATTTAAAAGAGGCAGACAGAATGTAGAGAGATTCTCGAAGATACAGCCTCTCAAGTCAAAATGTATTACAAGAGATAACACGTGTAATAGACAGGATTGTTTTTTGCTGAT…
>Cid_circ_0448
TCCACACCCTGAGGAGAAAAGCCGGAGCCCATCATAGTGCCAGCCGGCTG
>Cid_circ_0448
AGCCCATCATAGTGCCAGCCGGCTGGCGCTTCAGGGTGCTGGACTACGCAGGCAGCAGGTGACACGGATTTCAATAAAAGGGATTATGGATGTGAGGACTGCAGAGATGGAGAACACACACAGGTAACATGCATACGCACACATATTTCCCGCATATAATCTATGCGCAATGCTATTTAACAACACCAGCACCCATTATCCCAGTGAATTATGTGTTTGATTTAAACATCGAATTGTGCTTGGGAATAAATAACCCTTAATGAACTGATGTGCTAACTTTAAGCTACTTAATAATAGTAGTTTACATTAGTTATATGTGCTTTTTGCAAGTCCGACAACTTTTGGAAGTTCAGTACTGGCCCAATTATTGGTGCTGCCCCAACTGTCCTGACAGGTAAT…
>Cid_circ_4060
GTGTCCGCAAATACACCCAGTATGTATTCTCAGGAACTGTTTCAGCTCTCCCAGTACCTGCAGGTATGGAACAACACTGACCTCTACAGGCCATTTGCAGACATTGTCAAAATGCAAAGATGAGATGTTTGTCCATTTTATTTACTGGCCTTGAAATGTAATATACTGTATTAAAGGCACAATATGTAAATATGTTTTTGCAGCAAAATATCCAAAAACCACTAGGCCAGTGTTATATATTTTGTTCAGAAAATCACGAAATGTTGAACAGTAGTGTATATATTAGAGATCAGATAATGTTGATGTTCTGTTTGTGTCCTTCAGGAGGCCTTACACAGAGAACAGATGCTGGAGCAGAAGTTGGCCACTCTGCAGAGGCTGCTGGCCAGCACACAGGAA…
>Cid_circ_4060
GGTCAGAAAACTGTCTGAGGTGGAGGTGTCCGCAAATACACCCAGTATGT
>Cid_circ_0554
GGAGTCTCTGGTTCACTATGTGAAGGTCTGAGTGCTGCCAAGCTGTTGGT
>Cid_circ_0554
GTCTGAGTGCTGCCAAGCTGTTGGTGGAAAGCGGCCTGAATCCTGTCCTCCTGGAAGCCAGGAACCGTGTTGGTGGAAGAACCTTCACTGTTCAGGTAAGATACTCAACTCATCTAAATTCTAAAACAAATGAAATTACTTCGTTGTAGCACACACGGTCTGCTTTTACGTGTGTGATAGGAACGTAAGTCTGTTGACCATAGTCACAACTTGGGGTGCGCGATAAGTTTTGCCTACATTAAGATCGTACTGTATGTGCGAGCTAACATTGTCACTCACTTTGGAAAAACCAAACAAAACTCGCTCCACACATTTACTGTGATGTTGCCTATTAGAGAAATAATTTCATTTTTAGGTCATTCATATTTCAATATTCAAAAGTGATTTTTTAAGACATTA…
>Cid_circ_0528
TAGAGAACTGGCTCAGGACCTGCAGGTGAACCGTCCCCCGCTGTAGTATC
>Cid_circ_0528
GTGAACCGTCCCCCGCTGTAGTATCCCGTCCGAGCCAAGGACATGGAGGAGTGCGAGTCCGCCCCTGCCAGTTTCAAGAGGAGGGCCTGGGCTCAGAGCCGAGACTCCTGGCAGGCTTCTGAGTCTCAGGACCAGGGAGCAGAGGAGCCGCTGTCTGCCCAGCCTATGGCGGATAAGACTTCGACAGCCTCAGAAACAGGTACAGTGTTTCTATTAATGGTATAATGGTTCCAATTTTTAAGCTTTGTTCAGTTCTGTGGTCATGGATACTACATACATAGTATTAGGGTTGAATTTTCAGAAATTTGCCAAGCAGCCATGTAGATTCAAATGCAGAATGTACAGTAGAAATCTAGTTAAAATATTGAAGGTATGTCTTTCACACTGAGAATGATACTG…
>Cid_circ_4117
TCACGAGTTTCTTCGCAGCATCAAGGTGGTTGTTCACACCAGAGCAGGTG
>Cid_circ_4117
GTGGTTGTTCACACCAGAGCAGGTGAGCGGCTCTACCGAATCTCACCTTGGGCAAAGTATGTGACCCAGCATGAGAAGTCCGTCATCTATGATTGGGTACACTGGGACCCTCCTCAACCTTACATTGTAAGTGATTATTTCCCCCAGCACCAGTGTGCCACAACCTTATATTTCGTAGTTAACTTATCATGATTTCTCATTTTCAAGTTTTTTTTTTTAAAGGGGCCATATGTAGAATTCAGAAACCCTTGTTATTAGCGACACTGGTGGCCGTTAAGTGAACTGCAGCCAGCAACTTATTGACTTAACTTAAAACTTAAACTTTTGATTTTCCTGGCAAAAAACAAGTATTTTACATAAAAATCAGTCTACAGACTTTCAAAGACACCATAGGAAATC…
>Cid_circ_3884
TTCATTGGTTTGGTTCAATCCTGATTTCTTGCAGATCCGCGTACAGTTCT
>Cid_circ_3884
TTCTTGCAGATCCGCGTACAGTTCTCTCCTGACCAAGAGATGCTCATGTTAAATGACAACGTGATGCGCATAAACAGGGAATCACTGTTGACAGACACGCTAGAGTATCTCAGACAAAACACCCACTCATTTTATCATCAGTTACAGGTAAAAGAATTACAGAATTGAAATCAGAGTTTAAAAGTCTGACAGTGCATTTTACCTTTATATTTATGAAAATGTCTCCTGTACAGGTGGTGTTCATTGGGGAGAATGGAATAGATTGGAGGGGCTTATCGGCAGAATTCTTCACCCTCCTTTCCCAGTCTCTTCTCAAATGGGAGAAAAGGGTGCTGGAGGTCCATGAGAATTCATTGGTTTGGTTCAATCCTGAT
>Cid_circ_2026
AACTGTTCCAAGCCGACGTGGATGAGTTCTGCCAGTACTATGGAAGGAAGGACGGAGGGCTGTGCTTTCCAGATTTTCACCGAAAGCAGTTGCGACGAGATTCCAACTACCTGTTAGATGAAAAAATAGAAGTGATTAACAGGTATATTTAATACATTTTTATAATTACTGTTGAAAACACAATTCTGATTTCAGCTTAGTTTGTTTTATATGGTATATTCAACATAGTTTTTAAATAGTACAAGAATAGTTCACCCAAAATTCTGAGAAAATTAAGAGTTCATTTATGAAGAATATCCTGGCCAGTCTTTGCAATACAATGAAAGTGAAATGGGGCTGTCAAGCTACTTCAAAATGCCAATGGTCCACATGACTTGTGTGATATATACTGTATCTTGT…
>Cid_circ_2026
TAAGCTGGTCCAAAGCGGTATGAAGAACTGTTCCAAGCCGACGTGGATGA
>Cid_circ_1906
ATCCGTCTCCTGGTGGAGTCACAAGGGATTTCTCCTGGTCACCTGGTGAT
>Cid_circ_1906
GGATTTCTCCTGGTCACCTGGTGATAACATCATTGCATTCTGGGTTCCTGAGGATAAAGACATCCCAGCAAGGGTAACACTCATGCAACTTCCATCAAGGAACGAGATCAGAGTCCGCAATCTCTTTAATGTTGTGGACTGTAAACTTCACTGGCAGAAAAATGGAGACTATCTCTGCGTGAAGGTGGACCGAACACCCAAAGGAACGCAGGTATAAGAGCTGCCTTGAATTTACACTACTAGCTTAAACGTAAACATTTCCTTTTCATGGATTTGCTCAATTCTGTTTGTACTTCAGGGTGTTGTCACCAACTTTGAGATCTTCCGAATGAGAGAGAAGCAGGTGCCTGTGGATGTGGTGGAGATGAAAGGTAAAAAGAGGATTATATTGCTATTTCT…
>Cid_circ_2682
GAGCCACACACAGAAGTGGACAACAACCATGGGAAAAATGCAAAATGACA
>Cid_circ_2682
ACCATGGGAAAAATGCAAAATGACAGTCCCCCTTCCAAAGTCATCCGTCCACAGCCAGGTTAGTCTGATATTTCAAAACATCTTCTCAGGACTGGTGAGGACCAGTATATTTAGAGTGCTTATTGGTGGTGTTTGTATTTATTTTGTCATCAAACCCATCCAAATTCATCTGAATTTTCTCTCTATGCCAGGCATGTGCGTGAAGACCTCCTCAGTGTCAGACAAACAGAAGGTCTTTCTGAATATTTGTCAATCACAAGCGGTACCACCCCCTCCTCATCTGTCCCAGGAAGCACTTGTGAAACTACTGGAGTCAGAGGACCCGACAAGTTACAGAGTGCCCATGAGTCTTGGCGAGCCACACACAGAAGTGGACAACA
>Cid_circ_4651
GCGTGGGCCTGAGGAGCCCCTTACAATTGAGAGAACCAGCAGCTTGTCTC
>Cid_circ_4651
ATTGAGAGAACCAGCAGCTTGTCTCTCATGGGCTGAAGGTTCTTTCCTGGCCTCCATGTCACAAGGCCAGGGCTCTCAGGGTACAGATATCCTCGGACAAGACGTCCTCAACCAGCTACTGGAAATGCTGGACCAGTGAGTTATGAAGTACCTTAAAAATTCATGTGTACTTTCATACATAATACAGTAACACACTTTACTTAATGTATAATACATTTTAACTTTGGTTACAATTATTTATGTAAGATATCTAATGCTTTATAAAGTGCATTATGAATACCTTTATGATGGATTATACATAAATGCTTTAAGTAAAGTGTTATCCATAATACTTAATAATACCACTATAAGCAGTCACACCCACTTATTGGATAAATGATATGGCATTTTATTCAACTT…
>Cid_circ_3286
ACATCTGACAGTCCTGCTCACTAAGGGGCTGCGGCGAAAGCATCCGTGAA
>Cid_circ_3286
GGGCTGCGGCGAAAGCATCCGTGAACATATCTCTGCTCCTCCACACGGATATTCCCAACAATCAAACTCCTGCCGGGACGAAGGCCAGACAACCGCTGACCTGTCTTCATTTCACAGCCCTGACCCACGTTCTCCCTCAAACTCCGTGAGAAGCTTATATATAGGCTATACGAAGCCCATTTTTGGAGTGAATAAACATCCTGCAAGCTAATTTACTGATCTTTCAGGTCACCTCCAGAATGCCCAGTTGCGGAGAACGCAGATAAGAACGCTTCACCTGTCAGGACGGTTGCTGTTGAATCATACAAACACAATTCCCCACACTGCTTCAGTCTGGAGTTCAAACCAGATTCACATCTGACAGTCCTGCTCACTAAG
>Cid_circ_1267
GCTCCAGGAAAAGCAGCATGTGCAGGCCGGGGGGACCTTCAGCCTCAGCT
>Cid_circ_1267
GCCGGGGGGACCTTCAGCCTCAGCTGGACAGTGCCATGCAGGATGTGAATGACATGTACCTGCTGATGGAGGAGACAGAGAAGCAGGCGGTGCGGCGTGCTCTAGTGGAGGAGAGAGGACGCTTCTGTACCTTCATCAGCTTCCTGCAGCCTGTAGTGGTACAGCCCACCTCAACGTCACTTACATGAGCTGTACAGCTGCTCCGCTCAATAAGAGAACTTGAGATTTTAGATTTGAGAGTGCATTTAATTTCATCCTCAGTTTACTTGGTGAAATAAAGCTTGTTTTGAGGAAATCCCTTTATGTGAAGGACATTTATTTAGTTAATGAAGTTTACATTTTGGATTTTTAATTGTAAATGCAGTACCATTTAATAATAATAATGTTTCAATGTTTTTG…
>Cid_circ_4551
GTAACCTACCGGGTAATCCACTTGGCTGATGGGCAGGTAGAAGGACAGGCAGATGGGGCTGCAGCAGTCAGTGTGGTGACTGGCTTTCCAACAGCAACACAGGCAGCAACACCACCTGTAACCCAGGTATTACTTTTTTTTTTTTTTTTTAAACGGTATGTCAATTTGAGCTTGTTGCTGAAAACAATTTTTTGTATATATATGAGAGGTAGTTGTGTTAGTAGGTGTTTGTGTGCATGTGGTTAAAGGCTGTAATCTCTCAGTCTGAGAGTCTAGAGGGAGAGACGTCTGAAACTCAATACTACTATCCTGCCACCATCTCTGACACAACTGCTGGTACCATGGTAACCAATCTCCACACAGCTGATTCTGTACTATCTCAGCCCAGCCCTGCAG
>Cid_circ_4551
GTACTATCTCAGCCCAGCCCTGCAGGTAACCTACCGGGTAATCCACTTGG
>Cid_circ_0278
GAAATGAGCGGTGTGTACTCAGTGAGTGACATGGACCCCAATTTAGACAGCACTGTACCCCAGTTTGAAGCTCCCTCACCTGCACCCAGGTAAGACCTTACTACATTTCATATTGCAGGTGCACTCAGTATTTATTTATTTATTTCCCATTTAAAAAATAAAATCTTGATTCTGTCTACAGCAGTAGCATAATAGACCCCACAGAGTACATTCAGCCCCCTTTTGGTGGAAGCTCACAGGTAACTTGTTTTAATGAATTGTTCCCATTTGGTTATAGCTGGTTCATATCCCTTGGAGTAATGCTGATATTCTCTTTTTTCATGTTATTACTTTTAGGGTAAGAGACAAACATGGTACAACAGCACTCTGGCGTCACGGCGGAAGAGACTGACTGCACAC…
>Cid_circ_0278
ATAATGGCTCCAGTATTGTGTCCAGGAAATGAGCGGTGTGTACTCAGTGA
>Cid_circ_0064
GAGATCAGAAACATCCACAATGAAGAGCTGATGGGAATTCGGAGGGAGGAGGAAATGGAGATGTCAGATGATGACATGGAGGACGCCCCAGAAAGCAAAGATTCAGATGATTCAGGTATGCACTGTGTCAGATCGACACGTTTCTGAGGAACCCACTGCACACAGATTGAATCCACTGGTGATTTGTCAGTTTTATGTGGAACCTTTTTCCCGGATCACACAATGCTGATACATTTGCAGATAGAATAACCAGCTAACTTTCATAAATGAAGAGGGGAAATAAGGAATCCAGCTTCATGGAAAGCTCTGACTGTTTAATGACCCTTGATATATATCTGGATTCAGGCTGTGTAACTGGCACTTTTCCCCAGCATTTTTCTATAAACATTCTCTCAGGAA…
>Cid_circ_0064
GCAGGCTCTGCAGGGCATGCAGAAGGAGATCAGAAACATCCACAATGAAG
>Cid_circ_4774
ACTGAGGGGTAGATGCATCACCAGGAGCGAGCACAGTATGAAGAAAGCAGGCAGGCCAGTGGGGAATAAGGCAGCAAGTGGAGGAGGTAAAGGTGACACAGTGACAGCTGGAACCTCTGCTGGCAAAAGCGCTGTTAAGAGCCCTACCACAGCTCCGCTCTCCAAGGTAACAACTTTCTTGCTCAAATCAACAACTTGTATTTGAGATATACAAACGAATATTTGAGTCACTCTGTTATTGTTACTTTTTTGGTGATTCATTAGTCTTTGATCAACAGGTCAAAAGCGATGATGATCTTCTAGCTACTATGGCTGGGAGCAGTGCAGGGACAAACAGCAGTGTTGCCAAGGGCAAGAAATCAAACTCTACTCACTCAACATCCTGTGGAACAAACACTA…
>Cid_circ_4774
GACACCAAGACCAAGACCAACTCAGACTGAGGGGTAGATGCATCACCAGG
>Cid_circ_3658
GAGCTTGAATACTACCAGGCAGTGTGTAGAGAAGCTCCTTCTGTTCCCAGATCCTGCATCAAGTCATCTTGCTCTCGATCTTCCCGAACCAGACTTCAACAGACAGCCAGAAAAGACACACATTCCTGTAAGACAGCAACCAATGAGAGAGCACACACACACACACACACACACAAGCTGGCATGTACTGTATAGTTTACGAGGACTCTTCATAGGCACAATTGTTTTATTCTGAGTGATCTTTTTTTTTTTGTCACCAAAAAGTGAAGATTTTCACTGTTCAAGAAAAAAAAAAAAAACCGGTGCACTTATTTGTACCGAGAATTTTCGGTACGTGTCTTTCGGTTCGGTACACGTGTACCGACGAATACAGTTGTAGCCCATTAACCACTTTTAACG…
>Cid_circ_3658
CATGGAGAACTACTACAGAGGACAGGAGCTTGAATACTACCAGGCAGTGT
>Cid_circ_3145
GGGCTGTGACAAGCGTTTATGGACGCGGATCAGTCTGAGCCAATGCCGCTCTATAAGTCCACAGGCCCTCATGGGCATCATCAAACGGCAGCCTGTCACACTGGACCTCTCCGGGGCCAACATCTCCAAGAAGCAGCTCAGTTGGCTCATCAACCGCCTGCCAGGTACGTGTTCTCACATTCCCACTGCGTCTGTTTTAATGCACAGTACTATATAATATTATAAACAATCTGCTCTCTCACAGGCCTTAAAGATCTGGTGCTATCAGGGTGTAATTGGGCATCAGTTTCAGCACTGAGCTCTCCAAGCTGTCCTTTACTGCGCTCTTTAGACCTGAGCTGGGCAGATGGCGTCAAGGACGCTCAAATCAGGGATCTGCTGAACCCACCAG
>Cid_circ_3145
ATCAGGGATCTGCTGAACCCACCAGGGGCTGTGACAAGCGTTTATGGACG
>Cid_circ_0881
CAGCTGGTCTGCCCGCGACAACTACCAAATCTCATCAAGAGGCCAAGCGT
>Cid_circ_0881
CAAATCTCATCAAGAGGCCAAGCGTGAGAAGGAGCCGAAGAAGCCGGTGATCAAGAAACCTCTGAACGCGTTCATGCTGTACATGAAGGAGATGCGGGCGAAAGTGATCGCCGAGTGTACGCTGAAGGAGAGCGCCGCCATCAACCAGATTCTGGGGCGACGGGTTCGTCACGGCTCTGTCTGTCTGTTATCAGGATGTTCAGTGACTGCTATGATGAGTCGGTCTGAGATGTTGTTGTCTGTGTGTTGTGTTACAGTGGCACGCTCTGACCCGCGAGGAACAGGCTAAGTACTATGAACTGGCACGGAAGGAGCGGCAGCTTCACATGCAGCTTTATCCCAGCTGGTCTGCCCGCGACAACTAC
>Cid_circ_0373
ATTCTGGTGAGCCCAAGCCTCCAGTGTACCAGCATGTGCCAGTGTGGGGATGTCCAGACGGAGGGGAGTCATACCTGGCGCTGGCGCTAGAGGTGGCGCTGATGGGTATGGGGCAGCAGCGGCTGATGCCCGAGGGCCTGTATGCCCAAGACAAGGTGTGCCGGAACGAGGAGCAGATTGTGGCCAAGCTGCAGGAGATGGTGCTGGATGATGTTTTAGTGCAGACACTCCGCAAACAAGCCATCCTCCTTTTAGAAGGTACAAACTTTCTTTGTTCTCAATATCACATCTACTTTTCAACCTTTTGCTCTTGTCGTCACCCCATAGGCACTATCCTCCCTGTGTGGAGTGGTTTCCTCCCCTCACTGTTCTCTTGCTTTTCCCACAACCTTTTTCCCC…
>Cid_circ_0373
TGTAGCGCTGGAGCTCGGTCTCCAGATTCTGGTGAGCCCAAGCCTCCAGT
>Cid_circ_4011
GAGGCCATCCAGTTAGACGGCGAGATCCTGTTCGCTCTGCTCAAGCGCGTGTCCCCGGTGGCCCACCGGCATCTGAAGAAACACAAGATTGACCCTATCCTCTACATGACAGAGTGGTTCATGTGTGCCTTCTCTAGAACGCTGCCCTGGGCCTCTGTGCTGCGCGTGTGGGACATGTTCTTCTGTGAGGGTGAGACTCTTTAAAGGCTTCTTTAACACTGTGTGCACTTTGCTAGATTTTGCACTTGCTAGATTTGCACCTTGCTACTCATGACATTTACTTGCAGAGTGCAATAACTTTATGCCAAAGCAGATGTGTAAATATTTAACATGCTCACTGCAGGGGGGTATTTCAGAAAGCAAGGTTAACTTGCCATCACATATACCCTGATTAACCCA…
>Cid_circ_4011
GCATGAGACTTTCCTAGTGCAAGAGGAGGCCATCCAGTTAGACGGCGAGA
>Cid_circ_1069
AAACTGAAGGTGGTGTTTGCTGTGGGGACTGGAGGAGAAGTCAGTGAACCCTTAGAGGTCAACGCACTGACCTGTGACACAGTACAGCAGGTCAAGGAGAAGATCCTACAGACCTTCCAGCGAAAGTTTGGTTTCTCCTACACACAGCAGTTCAGGGATATAGAAATTGGTTAGTAGACTCTCTGTTTATTGTGATGATTATCAGAATATTTCATGAAACTTCCTTAGGTTTAAAGCTTATGGTCCCAATTTGTGTTGTTAACAAACCATTGTTTCAGTTGCCAGTCGCACTACCCGCAGAACTAATTCCTTTTTGATGTCTCTGTTCTTTGTTGTGCACTCACAGAATATGAGAAGGAAGGAAAGTTTGTCATGCTACAGGAAGTCGATGAGACCTCA…
>Cid_circ_1069
GTTGAACACTCTAAAACATTATAAGAAACTGAAGGTGGTGTTTGCTGTGG
>Cid_circ_2120
TGTGCAGGCCCCCGTCATACAGCAGAGTGCCGCAGCCACAGCAGCGACTT
>Cid_circ_2120
AGTGCCGCAGCCACAGCAGCGACTTTGGCTTTACCCGCAGGTGTAGCACCAATTCAGCAACTTATCACGCCTCAGGGTAAGACATTACACTCTGACATGTGTCCTGTAAGGCAGTGGTTCTCAACCCAGGCCAGAGGCCTCAGAAAACTTCCAAGAAGGCCTCAAGGTGACTTAAAATCTTTTAAAATAAAAGTAAACAAACTATAACACATCAACTTCTGGAATTCTACAATGTATCTTAATTATAATTATTTTAGTTATTTTAATCTATGGGTGCTCCTAATTTCTGTAAAAGAAATGTGTGAGGCCTCTGAAAGGTTGAGCACTACTGCTGTATGGGGACGTGTTGGTTTATTGTTAGAGGTATCAATTGATTTAAAAAATGTTACATTATTTAAA…
>Cid_circ_0028
GCGGGTCATGACGGAGAGAATGTAGGGAACTGTCCCTTCTGCCAGAGACTCTTCATGGTTCTTTGGCTGAAAGGAGTCAAATTCACAGTTACCACCGTTGACATGAGGAAGTAAGCATCGCTTTAAGCTTTCATTTCACTGAAATAGAAAAGTACAGCCCCCATGACGAAAAGGCTATCAAATGGAATGGAATTCAGTAGACAAAAGTGCTTGTCACACTTTAAATAGTTAACCCTGGTTTATTCCAAACCCTGGATAAACGGAATCCTGGGTTATCTTGCTTCATGTTTCACACTGCTCATAATTTATCCAGGGTAAACAATTAATTCGATAATCAGGGTAGACAATATTCGTAAAATGGCGTTTCACACTGTACATTCCTAAACCCTGGGTTAACGT…
>Cid_circ_0028
ATCAAGAACAGCCCAAGCAATACTTGCGGGTCATGACGGAGAGAATGTAG
>Cid_circ_1741
CCTAGCCCTACCAAGACCAGCCCCCCTGCTCAGAGTGAGGAGAGAGAGCG
>Cid_circ_1741
CTGCTCAGAGTGAGGAGAGAGAGCGGGAGTGTGCTTTTAATGACCAGCACCAGCAGGTGGATGAACAGAGTGTGGCTGGTGACTGGCACATCACCAGAGAAAATAACACCATCCTGTGCAGCAAGAGCAGCCGCTGCTACGGCCTCTGGGAGAAAACACATGACGGCGAAATCCGACTGGTCAAACAAGGTCAGAATGAACTCAAGCTCACACAAACTTCTGCATATATACTAATGAGGACCTTCAATTGACTTCTGTTTTTCTTAAAGGGACAGTTCAACCAAAAATACCACCACCGTGTTTTTTCAAAGTATGCTATTGTATGTTAAGCTTACCCACTGAAAAACGACAGCGTACTGGTTTGTAAAAACATGTCTCCTAAATAAGGGTTTGCATGAT…
>Cid_circ_4451
GGAGGAGGGAGACCAGATTCTCAGGTCACAGGAGCCGTGATGAAGACAGG
>Cid_circ_4451
TCACAGGAGCCGTGATGAAGACAGGATCTCAAAGGCTGGGCCGCTCCCCTTACCTGCTAAGATGGTGGAGGAGATGCCGAAAGAGCAGAGCGCAGCCAGAGAAGAGAAACAGCTCCCCCCTCTGCCAGGTCAGAGGTCATTACACATGGATGCACTGTGATCAAACATTCTCAGCCTGTGCATGTGGGCTTGTGCGCAGGCGGTGATGAGCAGCGGGAGTTTGTCAGCTGTGACAGTGCCTTCCCACCTGCTCCGTCCCGCTGGGTGTCTCTGTGACCTCCCAGTGCGCAACACTCTCCTGTGGTGACATTTTTGTGTGTGTGTGCTTTACTCAGCTACTCATTGTGCTTTGATCTCCTCAGAGCCCAAGCCTGTGTACGCTCAACCTGGCCAGCCTGA…
>Cid_circ_0636
AACAGAGGTGCGGAGGGACGCTCGGTTGTGGTGCAGGAGCGCAGGCTGCTGGTTGGGGTCCATAACGGCTGGGGTTGGGTGGAGAAGCCTCATGTGTTGGTGCTGGAACGTGAGGCCGGAGGGAGCGGAGCGGCCAAGGCTCGTGGAGCCAGCTCAGGCGGCAGCTTCAGGCAGACCTCCACGGACAAACTCAGGTGGGTAGTCATTCCATCTGGTCCACTAATTTCCCGTAATTCTGAGAAATGTTGCCATACTTCCATGGGTCTCACTTCCAGTTGCATCCAGTTTTATTGAAATTCTTTTATACCAGATATCCTGGATCTTTAATGATCTATTTTTCTTTTCAGCTACAGCTACTACAACAGTCATAATTCTCATACTACGGTCTATAAAGAGATC…
>Cid_circ_0636
TTGTCCACTGGTTGGAGATGGGCAGAACAGAGGTGCGGAGGGACGCTCGG
>Cid_circ_4205
AGTTAAGAGAGCCCTGCTGTCACCCTGCCTGTGCCATCGGCTACAATGAGTGCCAAATCGGCCCTCAACAAGGCGGTCTTTCTTCCGAACGATGAACGGATGCTGGCAGCCGTGCAGGTGAGGAGGAGGACGAAGAAGAAGATCCCATTCTTGGCTACAGGAGGCCAGGGTGACTACACCACATTCATTTGCCTATCAGGTAAAGTCTTCCCTCATTAGTGCTGTTTCACTATTACTGCTGCAGTTTAGTGATTTGATCACTATTAAACTATGGCACATAACTTCTCCAACACCTTTGAGCTGCAGATATGAATGATTCCTCAAATCAGGTTTATTAATGATTGGTGTTTTCTTTAATATAGTGCTGCACGATCAGTGGTATAAGTTTTGGTCCAATTT…
>Cid_circ_4205
AACTGCCACTCCAAACTGTTGGGAGAGTTAAGAGAGCCCTGCTGTCACCC
>Cid_circ_4281
ATGAACCGCCCCATTCAAGTGAAGCCAGCGGACAGTGAGGGCCGAGGAGGTAACACACACACTTGGCTTTTCATGTTTTATGGGGACTTTCCATAGACATAATTATTTTTATACTGCACAAATTGTATATTTTATCTCCTACCCCTAAATCTACCCATCTTTTTTACATTTTCAAAAAACATCAATTAGCATGGGGAACAAAAAATGTCCTCACAAGGACAAGGATTTTGGATATTGCCATCTTTGTTGGGACACACACACACTATAGGGATAAACCATAGAATTCTATTGTCTTGATTTAATTTATGTATCATTTTTACCTTGAATTATAAATAATTTTTACCTTTGAGCTTGTCTTCAAATGAAAGTTTTGTCACATTCAAATCATTAATGGGGATA…
>Cid_circ_4281
CGCCTACAACGCCTACACACAGGCAATGAACCGCCCCATTCAAGTGAAGC
>Cid_circ_3110
GCTCTGGAAGCTGTTTCTCTGAAATGTACTGAAATGTCTATTAACAGAAT
>Cid_circ_3110
GTACTGAAATGTCTATTAACAGAATGGCTGTTGTTCCCTGTGGTTGGCATGAAAAGAGTTATCAGGGTAACGTTAACTTTTAATGCATCTATAAATTTACAATTAAATGGCTTCTTAGCTGTGGATAGTGCTGTCTTCTCCAGACTGTCTTTCCACAGGGTGGTGATAGCATGTTGGTGTTGTCCTGAAGCTTGCCTGAAGACTGCCTTAAGGGGAACTCCTCAGAGGAGGCCATGAGCCTACTGAACTTCCCTCCTTTCACCCCACATCAGCCAATCGGCTTCGAGCAACTACGCGAGCCTGGATAACCGCTCTGGAAGCTGTTTCTCTGAAAT
>Cid_circ_1426
TTTTTGTGCTTCGCCTCGCCAACAGAGGACGGTGCAGAAGAATGCGAAGT
>Cid_circ_1426
AGGACGGTGCAGAAGAATGCGAAGTACGTGTGTTTGGCCAGTAAAAACTGCCCTGTGGACAAAAGGAGAAGAAATCGCTGCCAGTACTGCCGCTTCCAGAAGTGTCTCAGTGTAGGCATGGTGAAAGAAGGTATCAAACACAGACACACACACATACACACACACCTATAATATGTGTCTGGCCAAGCCACTCAAACCAATTATCACACAATAGGCCCCGGTGCATATGACCTCGGCTGGACCTCTGGTTAGAGACTGATGCAAAGGAGATAGACACTCTTTATCTTAATGACTTAAAACCTGCAGATGCACACACTACACTCAAGAAGCGGCGTGGATTAATACAGATTCGGCGCGTAGCTGGTTTGGTTGGTTAGAATGAATGCATGAATTAAACTA…
>Cid_circ_3989
ACTCACGACTCTGGATGAGCTGGACTGCAGCTTCAATGAGATTGAGGCGCTACCGTCCTCCATTGGTCAGTGTGTAAACCTGCGTACGTTTGCTGCCGACCACAACCTGCTCGCACAGATGCCTCCAGAGGTCAGTCCAGTCCTGGCATGATTTATTTAAGACAACATTGAAATGGCATTTAACTTCCATTATATGATGTATTTTATAGTGAAACAAAAAATAGTGCAGGGTGGGACTTAACTTTGAATTAATTCATTAATTTTAATAGCTATAGCATGTAGTTATTACTATGGTACCTGTGCAGTTGGTTGCAGTAGCTTTGATTTGTTTGTCAATTAGTAATTTCAAATTCAAAAAACAAATTGTTCTTCTGAACAGATTCTTATTAATGAATCACT…
>Cid_circ_3989
CGCAATGTGGCTGTCTGAAAACCAGACTCACGACTCTGGATGAGCTGGAC
>Cid_circ_2577
TGGGTAAGAGACAGAAGCCTGGTGAAGTGAGTACAGCTGGCCCAGGCAGGGAACGCACAGCATGCTTCTTCTGGCAGGGACGTCACTCCAGTGTCAGTGGGCGTGGCACATCTGCCCTCATGACGGTAGAGCTGGGCAACCACAGGGGGGCGCAAGTGCTGGTCACACAGGGCAAAGAGCCGCCCTGCTTCCTCCAACTCTTCCAAGGAGGGCTAATCATCCACCGAGGCTCCAGGGAGGATAGCTTTAACAACACAGGTAATAAACACAGATAACAATGAACAAAACTCACCAGACCTGTTTTATAACTTGCAGTAATTCCATGTGTATGTGTTATTTCTTTGTTTTCCTGTCAGGAGACTGGCATTTGTTCTGTGTGCGTGGAGAGGCAGAAATGGA…
>Cid_circ_2577
GGACCGTGGAGCGCCTCACTCAAACTGGGTAAGAGACAGAAGCCTGGTGA
>Cid_circ_2492
CATCTATCTCCTGGCATTACAAATGGTGAGGGACAGCAGTAAAGACCCAT
>Cid_circ_2492
GTGAGGGACAGCAGTAAAGACCCATCTGGCTTTTTGTCTTTCTTGCGCAAATCAACCAAATACGAAGATAGTCAACATGTGTTGTGCAACCTCAACGTTACCATGCCACCATGCATTAAGGTAATACAAAGGTCAAAAATAGGTCACTGTTTATAACACTCACATATTTGTTCTCTAACAGTGTGTTTATTTCTTTATAACAGATCATAGGAAGCGATGAGCGAAGGAGGACTCTGACACCTTTGGCTCTGAGAGAAAGATACAGTGCTCTGAATGAACCAGCCATGGGTAAGATTGCTCCCACACTGACAGCTCCTGCATGTTTAGCCCCCAAATCTCATACAACCTTTGCCTGACCCTGCTTTGAATAAGATGTGAGCTGCAGCATCAGATTGCTGA…
>Cid_circ_4096
ACAGACAATTTTCCTGCTGAGCCCAATTACATGGGTAACAGGCAGCAGTTTGTTCAAAGGTAAGGCCTATTTAACAGTTTTCTCAGCTTTATTTGTCTTAAACTCCTCTGCACATAAACGTTCTTCAGATTAGAACTAAAAACCCATGCCCGTTTGATCACTTTTGTCTTGTTTATTCGACTTGTAGCAGCTCCACATTCAAAGATCCAGAGCGAGCTAGTCTCAGAGACAGCGGGCACGGGGACAGCGACCAAGCAGACAGCGATCAGGACACTAATAAAGGCTCCTGCTGTGACATGTCCGCTAAAGAAGCGCTCAAGATGAAGGCCACTGGCCTCAAGCCTCAACCACTTGAGCAGG
>Cid_circ_4096
CTCAAGCCTCAACCACTTGAGCAGGACAGACAATTTTCCTGCTGAGCCCA
>Cid_circ_4176
ACGTGCCTTTGTTCCAAAACCAACCCTGATTGAGCTGAAGTCAGATGGCA
>Cid_circ_4176
CTGATTGAGCTGAAGTCAGATGGCAGCTACACAGAAACTGGCCTGTTATCGGTTACCTCCCCTGCCGACCATAGGGGAGATTATCAAACTGTACAACCTGAGAGCGGAGAAACAGCTTTCTCAGAACTTCCTCCTCGACATGAGACTCACAGGTACATCTCGAAATACGTTTACAAGACTTGATAGATTTCAATGAATTAGCACACTGTTTATGTGTGTACTGAATGTAAATGGATTGGATTTCAGATAAGATTGTCCGCCAGGCGGGAAACCTGAAGGATGCGCATGTGTGTGAGGTTGGACCTGGACCTGGGGGTCTCACCCGGTCTATTCTGAAAGCTGGAGCAGCAGACGTGTTAGTGGTGGAGAAGGACTCTCGCTTTTTGCCAGGATTACAGG…
>Cid_circ_4525
GCAGGCATGGGCCTTGGTCTCAGTAATTGGTGGAGGGAATGGTTCTTGCACAGAAGACGTACGAGAACATGAGAACCATGACACAGGTGGCAAGGCGCTGGCTCGCCGAGACTTTGTCACTGTGGATGGTGTGGGTTTCACTGTTACTGCTTACAGTGAGTGGAGTAATGGTACGTTTTGCACAGCACAAAATACAACTCGACTAATAATGTATTAAAAAAAACCCTTTTAAAACTTGCACTGGTTTTTGTTCTACCACAAAGGTTACCCTACAACAGGCTTCCATGTGGATGCAGTGGATAAAGTAGTTCTGAACTTGCAAGATGATGTTAGCAGCTGGAAACCGGGTGATCGGATTGTGGTGGCCAGCACAGATTATTCCATGCATCAGGCAGAGGA…
>Cid_circ_4525
AACAGGAAACAGGTTCGAATTCAAGGCAGGCATGGGCCTTGGTCTCAGTA
>Cid_circ_3984
GCGAGCAAGAGCAGCTACAGTACACCTGAAGAATGGCGAGCGCGGCGTGC
>Cid_circ_3984
CTGAAGAATGGCGAGCGCGGCGTGCACTCCGGCCGGACAGCAGTCCTTGTCCCGCGGCAGCAGCAGCACTCCACTGAGCCCCGCGCGGATATCCAGACTGCAGGAGAAGGAGGATCTGCAGCAGCTCAATGACCGGCTGGCTGCTTACATCGACACGGTCCGCAGTCTGGAGTCCGAAAACAGCGTACTGCAGCTACAGATCAGCGAGCGAGAGGAGATACGGAGTCGCGAGCTTACCGGGATCAAATCGCTCTATGAAACCGAGCTGGCGGACGCGCGCAAGGCGCTGGATGACACGGCGCGGGAGCGCGCGAGGTTGCAGATCGAGCTGGGCAAGATTAAGAGCGAGCAAGAGCAGCTACAGTACAC
>Cid_circ_1294
CTCACCAGGCCAGAGGATTTTGATGCAACTCTACGCCGCCCAGCTGGCCA
>Cid_circ_1294
CAACTCTACGCCGCCCAGCTGGCCAGCATGCAGGTCTCTCCAGGAGCCAAGATGCCTCCGCTGCCCCAGCCCCCCAATTCTGCCGGGCCGATCTCCCCATCTGGCTTGAAGAACGAGAAGAGGGCCTCAACCCCCCTGGCTCAAGTCAAGGTACGGTCCCGGCCCGGTCTGGTGCGAGTGGAGTGGTGCTTGACCTAGTCTTCTCCTCTTTCTTGTTCACTAAATCAGCTGTGGTAGGTACAGCAGCGAGCGAGTGAGCGAGAGCCTGCCACCGGTTCTCCAGCTCCGAGCCCATCAATCTGGGCTGCTTTTACAAGGCACCCGCTCTCTCAAGCAGAACTCTGTGGACAGGGTTGCTATGGCTTTCCCTGCTCCTGGAGAGCAATTTTTGGAACACAT…
>Cid_circ_2634
GTATCTGAAGCGCTTCAAGGTGATGAAGATAAAGGTGTTGCGGAGCTGGTGCCGACAAATCCTAAAGGGCCTGCACTTCCTCCACACCAGGGCTCCTCCCATCATTCACCGGGACCTTAAGTGTGACAACATCTTCATCACCGGACCTACTGGCTCCGTTAAGATTGGCGATCTGGGATTGGCCACCCTCAAGCGCTCTTCATTCGCTAAGAGTGTCATAGGTACGACCCAATGCTAGAACATTCTTGCTTTCCCCACCTTCCAAGTCAGTTCACCATGACGTGTACAATCCAAAATATGTGTCCTGTCACTGCTTGTCTTTTCAATGATGAGGTGAAATTGCGAAGGTGGGGCACTTTCTATTAGTTATGCTCAGATATTTAAGGCATGCAGAAGCCC…
>Cid_circ_2634
TCAAATCTATCGCCGAGTCACCAGTGTATCTGAAGCGCTTCAAGGTGATG
>Cid_circ_2937
CCACTTACTTCGCTAAAGCCCGCGCCGCTGAAGTCAACGCCATGCTGAAGGCCGTCAGGAAGCCTGCGGGCAGCTGCCACGTCTTCAACGCTCTGCCGAAGCACATGCGCAGACGAGCCATGAGCCACAACACCAAGAGACTGCCGAGCCGCCTGCGCGAGAGCGCTCAGAGACTGGTACTGCTGACTCTTGACCTACTGACCCAGCAGTCATCGGTCTCACACAATCTGACTGATGAGGCAGAGGTCACAGGTCACTCAGTGTGTGTGTGTGTGTGTGTGCAGGCGGAGCGAAGTCAGGGCGCACCAGACAAGGAGAAGAAACCGCTGCCCAAAAGCAGGAGTCGGCGAGCGCGCCGTCGTCATGGAAACCTGCTGCTGGAGTTCAATCGCAGACAGA…
>Cid_circ_2937
CATGAGCGCTCACGCCCTGCTGCAGCCACTTACTTCGCTAAAGCCCGCGC
>Cid_circ_0634
CCCTACCCAGCACCTCCTCTAGTGGAGGCTGAACAGAGCAGTAGTCCTCG
>Cid_circ_0634
AGGCTGAACAGAGCAGTAGTCCTCGTACAGGCATTGGTTCAGATCAAGAGGACAGTCGAGCAGCCACCATGGGTAAGAGAGCACATGTACACACCCACATTCACACAACATGTACGGGAATACTTGCAGTATACTGTGTGCTGCAGCATACAGAGCGGTGCAGTCCTGTAAGCGTCCTCTCCTGCACTATACAAACATCCTGTTTACACAACGCAACCTACATGCACAGCTTCAAACCCATACCCACACACTCAACATCTCTCTCTATATATCTCTGCCCAGTTCATGTCACACTCCTACCTACATTTCAACAGAACTAGTCTGAAAGGCCAGCAGTTTATTCTGTATTACGTGGTGGATAAAAGTCTAGCTCTGTTTAGGGAAATGCTAGATAGGAAT…
>Cid_circ_1064
TGTCAGTCCGTCTGAGGTGTGTATTCGAGGAAGGCCTGGTGGGAAGTGGACCTCATGCAGATTAATGCTAGGTCATTCTGTGCTGTCTGCATTCTGCCACTCAAATGCCTGTCTGCCTGTGGAGGAGGTGTAACTAAGGATTCACACGTTTCATCAGCTGGTAAAAAATATATTTATTTAACAAATGCTATTAACGTTCCAGGGCTTGAGTTCCTTTTACATAGGCTTACTAACAGATCACATCTCCTTGAGCAAGCAAAGCCTATCAGGCTGTGTGAAATGTATCGCCCAGGGTGTGATGCGTGGGTACCAGTCATCTTGTGGGAAAGGTCTGCTTTGTTCATGACCAGAGTTGTTAGAAAATCTTCACAGCACAGGTGATTTCAATCAGTACTGAAA…
>Cid_circ_1064
CCCTTTGAGGATGGAGGTCCTCAATTGTCAGTCCGTCTGAGGTGTGTATT
>Cid_circ_0446
TGCCAAATATGAATCTGCATTTCAGTTGGCCTGGCCCATTGGCGGCAAGT
>Cid_circ_0446
TTGGCCTGGCCCATTGGCGGCAAGTTTGGACTTTGTGTGCTGCTCTGTGGGGTCGTCTGGGTGACCGAGATGTGGAGACTGAGCAATACTCAGACTACCAGCAGCAGCTTGAGAGGCGGAGGAGCTTCTCACACTGGCTCTCTGAGAGCTCGGCTGAGTGCATTGAGGAGGAGGTGGGCCGGGCCCTTCAGCGCAACCATGCTGAGGCTGTATTCAGTTACCTTACCGGTCACTGCTTAAGCAAGGCCTGCAAACTGTCCCAGAAGAGTGGGGACCATCGCCTTTCACTGATGTTGTCTCAGGCTGTGGGCTCTCAGTTTTGTAGAGATCTATTGGCTCTGCAGCTCAGTGACTGGAACAGGATGCAGACAGACTCCTTCATAGAGGAGGAGAGGCTGC…
>Cid_circ_4985
GCGTACGAGCTCTCCACACTCACGGGAACTCAAGTCCTGCTGTTAGTGGCCAGCGAGACGGGTCACGTCTACACGTTCGCCACACGTAAGCTGCAGCCCATGATCACCAGCGAGACGGGTAAAGCGCTGATCCAAACCTGCCTGAACTCTCCGGACTCTCCACCTCGATCCGACCCGTCCACGGACCAGAGGATGAGCGCCACGGGCTTCGAGGAGACCGACCTCACCTACCAGGTGTCTGAGTCTGAGAGTCTTGGAGAAACCAAG
>Cid_circ_4985
GTCTGAGAGTCTTGGAGAAACCAAGGCGTACGAGCTCTCCACACTCACGG
>Cid_circ_0733
CAGATGAGAAGTGTCCTCGCACAATTGGAGGGGCTCCAGAAGCAGCTTCA
>Cid_circ_0733
TGGAGGGGCTCCAGAAGCAGCTTCAACTCGAGCTTAGATATACCCCCCAGTGGGACTACTGATGCTTGGAAGATGAGTCTGGTAGCAAGATGCCTACATGATGGTGGAGTTGGGGAGGTGGAAGGATGCCAAAACAGCTGATGCCAGAGCAAGGTGAGTGGCTGCTTACAGTCATGTCAAAAAGTTAGGACACCCTATTGAATTCCATGGTTTTCCGTATCAGGACATAATAAAAAATCATCTGGTCCTTGGCAGATTTTACAATTTGGAAAAATTTGGCCCATTCTTCTTTACAATGTTGCTCCAGTTTATTGAGGTTTGTGGGCATTTGTCTATGCACAGCTCTCGCCACAGTGTTTCAGTCGGGATGAGGTCTGGACTTTGACTGGGCCATTGCAA…
>Cid_circ_2752
TTGTGTCTCCGATGCCAAAAGAGCCTGAAGCGGTAGAGACTAGGATGCATGACGAACAGGAAGGCGGTGACATCATATCTACGCCAAAACCTGTTGGAGCCCTCATATGTGGAATGAGGGGTGACTCGTCTGTCGTCAAATATAAAATTACAGCCACCCCAGGGTATGACACTTATACAATCCAACTTGAACTTGAATAACCTTTATCTCATGTTCATGTGCACTGTTTCCTTGGAATAAGTAGCATAATGTTAGGACTGTTATAGATGTAAAATTTATGTATTTAAAAAAATATATAATTTAATAATAATAAATTGAAATATTTTAAATTGTTTATTTACTTTTTTTTTTTAGTACCAGTAAAACTTTGGATACAACTTCTCATTCTTTATTATTACC…
>Cid_circ_2752
GTGACCTCTCTTTGTGACCTTGCAGTTGTGTCTCCGATGCCAAAAGAGCC
>Cid_circ_1021
CACTTGCAAAAACAAGAGAGTGCATGTAACTCGGAGTCCTGCTACTACTACTGCGCGTTGTGCGACTACTCCAGCCGAGCCAAGCTGAACCTGCTGCAGCACCTCCGCTCGGTCAAGCACCAGCAGACCGAAGGTCTCCGCAAGCTGCAGCTGCACCAGCAGGGCCTTCCTCCAGACGAAGACAACCTTGCCGATATTTTCTTCGTCAAGGACTGCCCTCCGAACGAATCGG
>Cid_circ_1021
AAGGACTGCCCTCCGAACGAATCGGCACTTGCAAAAACAAGAGAGTGCAT
>Cid_circ_3731
GACCTGCAGAAGCTCCAGGAGCTCTTCGTTCATTCCCACGGGTGCTGAGG
>Cid_circ_3731
TCGTTCATTCCCACGGGTGCTGAGGATCTGCTGCTGAAGGAGTTCGAGCGCATCGGCCGGCTGCGGTACAAGGACCGGCTGAACCGGGAGATGTCGAGGCTGGGCTGGTTCTGTCTGGTGGGGTCCAGTCTGCACATCCGGCTGGAAGAGAGCAGTGCCGAGGAGACCATCGACCTGCAGAAGCTCCAGGAGCTCT
>Cid_circ_0775
GATCCCAGCTTAACGCACAACTTGAGGGCTGGTTATCTCAAGCACAATCCACAGCTGGTCCAGCTAGAGCCATAATAGCACCGTATGTGAAGTGAAACCAGACAAACGTCTTTCTTTGCTTGTTTCCGTTGTTTCTGCATTCTTAAATGACTGTCTTTTGCAGGCACGCTGGCTACACCTACTGCGGCGCGTGTGCCGCTCACGCCTACAAGCAGGTGGACCCCTCGATCACGTAAGTGTCATCAGAGCTTGTTTAAATTCTCTTGAAGTAGCCGTAATGTTAAGTTTGCCGTGGGGAGAGAGGTAACCGCAGCACTCTCTTATTCATCAGTCGGAGGGTGTTCATTCTTGGCCCCTCTCACCATGTGCCGCTGTCTCGCTGTGCCCTCTCCCCCGCCG…
>Cid_circ_0775
CTTATACCGCTAAAGCCATGGAGAGGATCCCAGCTTAACGCACAACTTGA
>Cid_circ_0079
TGTCTATGGACAAGTTTGGCTTCAGTGGGTCCACTCCGGGTTGAGTTCTC
>Cid_circ_0079
TGGGTCCACTCCGGGTTGAGTTCTCTGACCCGGTCACCCTAGACCTTGTGAGGTCCGAGAACCCTGCATTGCAGCCCGGCGGGCACTTTAAACCCCCAGACTGCATTGCCCAGCAGAAGGTGGCCATGATCATCCCCTTCAGGAACCGTGACGAGCATCTGAAGTACTGGCTATATTATTTGCACCCCATCCTACAGCGCCAGCAACTGGACTACGGTGTCTACGTCATCAATCAGGTTTGTCTTTCAACCAGTGCGATAAAATCTTTGACCTGTTAGTTCCTGCAGTTGCTTAATCTGTAAGCACACGAGGGTTCAAAGGCCTGCGTACAGCCTGATGTTATCATTGAGTCAGAAGTTAAATATCTGTGCTTGTTTAACACTGAAAATTGGTGTAGGA…
>Cid_circ_2879
CATGGCATGGGCGTTCCCTCCATCTCCATTATGCTGCATGAGCTCATTAAAATGCTCTATCATGCTCGTTGTCGTGATGTCATCATCTTTCGCATTGGCACGTCAGGCGGAGTTGGTGAGCACTTCCTTCTTTATTGTATCATTGAATTATGAAGCACAAATACATCACCTTAAGGAAGCGGTTTTAACTTTAATGGCATTTGTGGAGACTCAAAACTTAATCAGTCAATCAATCAATTCTGAAGCATTACATATGAAATTTAAAACTGCTGGATGGAGGGGGACATGAAGTATATGGGTTTTCTACAGTATCCTCTGGAAAAAAAGGTAAATTTTGCCTTTTCTTTGAACACACAGGTCTGGCTGCAGGTACTGTAGTGATCACAGATAAAGCTGTGG…
>Cid_circ_2879
ATGTGCACGCATGACTTCTATGAAGCATGGCATGGGCGTTCCCTCCATCT
>Cid_circ_2362
AAGCGAAGGAGATTGTCCTGAAAGCTCAGATTTTAGCGGGAGGAAGAGGCAAAGGAGTGTTCGACAGCGGCCTGAAAGGAGGGGTGCATTTAACAAAAGAGTGAGTACTGCCCAGACCCATTTTCTGAGAAAGAATAGACCTGTCGTTCATTCCTCTTAAAACTCATGTCATTGCTTGACATCCTGTATTTCTCACCAAGAAAATAGAGCAGAATATCACGCTGCCCTCAGCATTTGTGATGTCCTTAAAAACTCAGTTGTAATGTGGAATGATGGATTTCTCAGTTGAACAAATTATAAGTGTGATAGAAACTATAAAAATGTTGTGAAAAACCCTTGAGAATGAAGGGGACGTGAAATATGGCAATCTCTTAAAACTTTTCCAGAAAACCATGAGTT…
>Cid_circ_2362
TAAGGAAGGAGTGAAAGTAAAAACGAAGCGAAGGAGATTGTCCTGAAAGC
>Cid_circ_0098
GAGAAGCAGTATTCTCAGTGGATGGCCGCCTGTAAGCTGGCGTCCAAAGGTCTGACATTATTGGACAGCTCGTATCAGAGTGAAGTGAAGAACATCCAGACATTCCTTTCCATGCAGCGTTCCAACTCTGCAGCTCCCACTGCACAAACTGACGACAGCATCAACACACACAGCCTCGTCTCACCGAGATACCATAAGAAATACAAGCCCAAACAGGTAGAGTGACCATGAAAGGTGCTTGCCAGTGTACTGCAATATTTAATTCAGGTCATCTATTCAGTGTTTGTGTTACTATTATATATAAAAACTATAGCCTATTCTATATTAATTATCATGACCTCACCTTGTTCTTTTCAGTTAACCCCTCGTATCCTGGAAGCCTTTCAGAATGTCGCCCAG…
>Cid_circ_0098
GAATGTTAATTGGGACATAAAGCAGGAGAAGCAGTATTCTCAGTGGATGG
>Cid_circ_2497
GTTATGTGGTGGGTCCTTCCTGTCTTACCTACAGGATCAGGGGTCTCCCGGTTGGCTCTCGACCCCAGAACCAACTCAGAACAGAGTGGGGTCTCTACAATGCTCCCTTCCTAGACAGGCAATAGAGTCTGTGATGTCATCAGTGCGAGCCGCAGTGGACTGTGATTCCAAGCAGTCTTGCCTGGCCCAGGAAGCCCTGATCGAGCCAGTGCGGGACATAGGGCATTCTGAGATCATCCACGGGCATTATCAGGGAACTCAGCCTTTTGAGAAGGGACTAGGCTTCCCGCACAGAACAGCTAACATTCGGGCTTGGGAGGACATGCGTCTAAGAGGACAG
>Cid_circ_2497
GGAGGACATGCGTCTAAGAGGACAGGTTATGTGGTGGGTCCTTCCTGTCT
>Cid_circ_1943
GCACCATGGAGGAGCTGAAGAACAAAGGGAGGATTCATAAATGATGAGAT
>Cid_circ_1943
AGGGAGGATTCATAAATGATGAGATCTTTAAGGAGCTGGTGGAGGCATTGAGCCAATACTCAGACCCAGAGGAAGAAGAGGAGGAAGAGCCTACAGAGAGGGCAGAGAATAAGGAGGAGGAGGAGGAGGAGGAGGAGGAGAAAGGGATTCAGAAAAGTGTAGCAGAAGGACCTGAGGAGTCAAAAGGGGCCTTCTTCAAGAGAAAGAGGAGGAGCACTGCTGAAGGTGAGCAGAAACAAAATAATGAATAATTCTGATAGTAAAAAATACACATAAATATATATTATATAATACATTTTAAAAAAGTATATTAATTATTTGTATAATTAAATAATTTAATTTAATTGGATTAATTTTTTAAATGAAAAATACAATTAAATGCTTTTGTATTATAAAAAT…
>Cid_circ_0570
CAACATGCGTTTCCTGATGATAGCGCTCGCCTACTCCGTGCCCACAGGGGTTGTTGCCGGCTGGGCCGGCGTGTTGGACATGATTTTAACACCTGTTAAAGTCAGCCAGGTAAGACGTATTCCTTGCTTGGCCCATTTAGATGATACATTATAAATAATCATAAGGTTTCCAGGAAAAGAAGAATTACAAATATAAAGACCTGTTTATTTTGGGCCATTCCCATATGTTTCTACATATTTTTTCCACTCAATTATGTTGTAATAATGAGATGTTATATCAGATAGACAATATATTTTCTCCTAATAACAAGATGCTATGTTGTTAAAATGACATTTTTCTCATTAAAAACAACACATTTTCTCGTAATAACAAGTTATGTTAAAACGATACGTTTTTTT…
>Cid_circ_0570
TTTTTCCTCACCTTTTACTTTACAGCAACATGCGTTTCCTGATGATAGCG
>Cid_circ_3416
TGTGACCACACGGACAAATGCAGTGGTGAAGTAACCGATCTAGATCATGA
>Cid_circ_3416
GTGAAGTAACCGATCTAGATCATGAAGACTGTGTAACCTGTGAGGAGGGCTGTCAGCATTGTCTCGTTGGTCAGTATATTATTATTTGGATGGATGTGTGTACAAACTTTGCTCTTAAAAAATGAATGATCTACATATTCTCACTAAATCATACTCTATGAGCCATAAAAGCCTGATGTGTCAAATATGATACTCAACAAAAACACAAATGCAAACTTTTTTTATTTAATAAAATATATGTTTTCTAAATTAGAAAATAATACAAAATAGAAGCATTTTCACAAGGAGTCTGAGATATTTGGACCTCTTTTGCTGTAGATGCACCGGTCACTTTTTACTAGATGCGTGTGTAGTGCACAAATGATAGGGGTTGCGTCTGTCTCAAAGCTTCCTGTATCT…
>Cid_circ_1847
AAACTGGCTGTACTGAAGGATGATTTCCAGTTAGATTATGGCTCTCAGTCTGACCTGTGGGCCAGCAATCCGTCCCTGGCCAACTCAAACCTCTCTCTGCCCCGTCTCTACTCAGATGCCGAGTCTCAAACAGACATACCTGCTGAGGTGAGAGACGGCCTTCAGCACTGGGTTTTACATGCTTGTAAATGATGAATGACTATGGTGTCTTTTAGTGGTTTCACAATGTGCAAGTCATTTGTAGAATAAAATATCTTTTATAATTTCAGAGAAGTATTTGTTTTTTAAATTGTGATTCTTTTTTAATTAGTTTGTATCAAGCTCAAATAAACTGGCTGAGAAGGTACGACTGAGTCTGAAATATGAGGAGGCAAAAAGAAG
>Cid_circ_1847
TGAAATATGAGGAGGCAAAAAGAAGAAACTGGCTGTACTGAAGGATGATT
>Cid_circ_0393
CCTGGAGGAGAAACTTCACGCCCTGGATCCTGCAGCAGCAAAATGAAGAC
>Cid_circ_0393
GATCCTGCAGCAGCAAAATGAAGACATCCGTCGCCGGCTGTCCCAGACCACTCATAAGATGGAGGCCATGGAGACGGAGTTCGAAACCAGTCGACATTACATGCAGGCAGAGTTGGGTCGAACCAGAGACGACCTGGAGAAAATGAGAGACAAGTTCAGAAGGTCAGTCGTGCAGTGTACTCGCACTCCCACTTTTTTCTTTTTTTTTTTTTTTTGGAAAGAAATGAATTCTTTTATTCAGTAAGAATGCATTCAAATAAATTGAATCAAAAGTAACAGTAAAGACTTACATTGTTACAAAAAAATAAAGTAAATGCTGTTCTTTTGAACTTTGTATTCATCAAAGAATCCTGAAAAAGAACATCTCAGTTTCCATGAAAATATGAAGCTGCAGAAGTT…
>Cid_circ_3131
CCTCTCTCTGGGCAACGCAGGAACGGCTGGCATGACCCTCACGTACGACC
>Cid_circ_3131
GCTGGCATGACCCTCACGTACGACCCCACCACAGCTGCTATGCAAAATGGGTACGAAACAACAAGAGCTCAGAAAGAACCAGTGTTACTGCAGTATTTGTACAGCATTATAGTATTTATTAATATTTTTTAATTAGCTTTAATTTTTATATCTTCATTAGTGCTGTCAAATGATTAATCGCGATTAATCACATCCAAAATAAAAGTTTGTTTATATAATATATGTGTGTACTGTGTATATTTATTATGTGTATATAAATACACACATACATGTATATATTTAACAAAAATATATTATATTTATATATAATATAGTAAATTATATATAAATATATATGTATACATGTAAATATTTACACATACATATATTATGTAAACAAACTTTTATTTTGGATGCAAT…
>Cid_circ_1818
AGAACAGAGGCGTCGCTTAGAGGAGGTCTAAGAAGTTTATTGACTTCATC
>Cid_circ_1818
GTCTAAGAAGTTTATTGACTTCATCGAGGGTTGTCTGGTGAAGTCATATCCAAGTCGTCCATCCACAGAACAGCTCCTGAAGCACTCGTTCATCAGAGACCAGCCCACTGAGAGACAGGTCCGCATCCAGCTCAAAGATCACATCGACCGCACACGCAAGAAACGCGGCGAAAAAGGTATGTGTCATGTGTTTTCTTTTAATGTTGCCTTTACAAATAGTTTTAGACAAAATACAAGAACAATAGAGCTTTTTTAATCACAAAAGCCCCAAACATTTCATGACCCAAGCGCTTGATAATTAATTCAGTAGTTAAATCAGTTTTGTTATCAGAGTAAGGACAGATGCAGATGCATGAAGTATGTATCCACCCATTTGCACACTGGAGCTCTGTGGTGGAA…
>Cid_circ_1502
GTTTATTGGACAAAGAGCCTCTAAAGGAAGTGGATGAGGACATGGTGTCAGAGGTGGATCTAAACAACACTGTCACAGAAGAGGAGCGAGAGGAAATGGAGAATGAACTGACTAAGGTACTTTCCCCATCGTTTTAGTGCTATAAACTAGGAAAATTAGGTGCAGGCACATTAAGGGCTGTTTGATCTTTAGTAACGGTGTCTGAGAACTCAAAGGCCACAAAGCTCAAGCAGAAATGGTCTTGCATGTTATGCAAATCCTGCATATCTGTCTGCATTTTCCTTCTTTGCATGTTGTGACTGATTGTAAAAATTGTAAAGGAACTATTCATACCTGTTCTGACCTTTAAAAATGACATTTATCGGCATAAAAGTGTAGTTAGGTTGATTCAGTCACAGT…
>Cid_circ_1502
GGTACGACATGCAGACCAGCACTGCGTTTATTGGACAAAGAGCCTCTAAA
>Cid_circ_4395
ATGGAGTCGTATGAGTAGCAACCAGGTCCTGTCCTGGTGAGGGTTATCAG
>Cid_circ_4395
GTCCTGTCCTGGTGAGGGTTATCAGCTGATTCACTTGGCCCTGCTGCTTAGACGTCTGCTTTTTCTCATGACTCCAAAGCACCAGGTTAGTTTCTTTTTTCTCTTATCCTGATATAGCATGTGAACAACTGCAGAAAACTTCCTCAGAACATTGATGAGTTTGTTAGTTTTTTTTGGCTTCCTAATATAGTTTATGTATGTTCCCACAGTTGTTCTGTCTTAGCACAATGGTACATTTCTAAATATAAGGTGTTTTTGTGACAGGTGGAGTTTGTGGAGCGCTTCCCTCCCTCTCAGGAGGAGAACCTGTGTGTGTGGCGTCACACTCTGCTGAGGTGTCTGTGTGTGGAGGCACGTATGCAGGTGGAGGAAGAGGTGCTCGTCAGGGCTTCTGTTGTG…
>Cid_circ_4104
AACATCATACGCTCCATCCATGCAGGTGCCGGACAGGAGGGCGCCATGTT
>Cid_circ_4104
GTGCCGGACAGGAGGGCGCCATGTTCGTTCACGCCCAGTCTTTTGAGGACCTGACTGCTGACAGTGAGTCTAACACTGATGACAAATCTGCAGAGGTGGGCGACACTAATCTTGAGAACGCTCAAGAAGCGGCTCTGGAAGGAGATGAGAAGGAAGTGCAGGAGGAAAGCTTAGAGGCTGAACTTGGTCAGGGGGGCAAAGAGGAGGTGCAGAGCAGCAACAAGGCAAAAGAGGAGGATGTGACAAGCGAAACGTGGCGGAGTCACAGGAAGCATGTGTTTGTCTTAAGTGAGGCGGGGAAACCCATCTACACACGCTACGGCACAGAGGAGGCGCTCTCCAGCATCATGGGAGTCATGATGTTACTCATGTCATTTGTAGAAGATAAGAAGAACATCA…
>Cid_circ_4163
GTTGTTTCCTGGATTATTACGATCTGGATATTTGGATCACTGACGATTTTCCTTCTTGCAAGAGTGCTGGGTGGAGAGGTATTTATATCTTGTGAAGTGTCAGATAGCATATGATTTTTATGAATTGAAAGGGATGCCCACTCTTTTTAAATGTTTTTAATAGGTGTCTTATGGGCAAGTTCTTGGAGTTATTGGCTATTCTTTGCTCCCGCTCATTGTAATAGCTCCACTTCTTCTGGTCATTGGGGGCTTTGAAGTTGTCTCTACACTCATAAAGGTGAGAATTAAATGTATATAATGTTGAATAGTATGAAAATAGTTTCTCTTGAATTCAAAAATATGGATGATTGATTTTTTTTTTCTTTTTCTTTTCTAGCTTTTTGGAGTATTCTGGGCTGC…
>Cid_circ_4163
GACATTTACAAAGCACTGTGGAGAGGTTGTTTCCTGGATTATTACGATCT
>Cid_circ_2286
TTAGCAGAAAGCTGGAGGACGTAAGGGACCCAGGAGCCAGACTTCATCCC
>Cid_circ_2286
GGACCCAGGAGCCAGACTTCATCCCAGAAGTAGGCGAAGATGCAGTGGATGCAGTACCCTGTTCACCCTGCATGGCTCTAACTGAGAAAGAGCAAGCAGAGCTCTGCAGTGAACTATCTAAGGTCGGCATCCTTCAGTCGAGTTACATTTCAGATTCCAGCCTGTCTCTACAACGTCTCTGCAGTCATTCAATGGCAGAGATTCTCTCAGGACCAAGTGTGGTTGATTCTCAAGGCTAAACTCATTTTGCAATGTCTACTGTCTTCCCTGTTTTGACGCATGCTCTATGTTATATCTTGTAGATGGACCAATCTCTGATGGATAAACTATATCAGTGATTTGAATTTTTTGAGTCTCACCACACTTTTATTTAACCATATTTTCCATGATGAATTCTTC…
>Cid_circ_1969
ATTTCCTGGAGCTAATGATGAGGACAGCCGGATTGGGTGTCTGTGACGCT
>Cid_circ_1969
AGCCGGATTGGGTGTCTGTGACGCTGGGTGTGTTCGTGTGTCAGGGATGTTCGCTCATCCACAGAAGTATTCCCAGCCTCAGCCAGGTGAAGTCTGTGCTGCAGGACGCATTTGAAGATAAAGAAATAGAGGTGAGGCACAGCAGATTTTGGCTGAAGGCTGTTTACTCAGATTTGCCTGAGCAGAAACACAGCTCTCTTTGATCTCCTGAACACCATCCAAATCTGCAGTAATCTCAAGAGCCACAGAGATTGATTGGCTCTTTGCCTACTTGAAAGATTGAGGATGAAAGCCATTAGTGCACAACATGAGCCTGGGAATCTAAAGAGAGCTGATGTTTGTGATAATCTTAACAGAGACGTGATTGACAGATCTGTCAAACCGGTGAATAATCAAGAG…
>Cid_circ_3936
TGCAGAAATGTTCCACTCAGCAGTGTGTCGTCGCCCATGTGAGTGTAACT
>Cid_circ_3936
TGTCGTCGCCCATGTGAGTGTAACTCACCACCAAACCACTCTACACTGACCAGATCTTCACTGCAGAAGAGTCACACAGCAGCCTGGAGGCAAGGAAATCTGACCTTTTGTTCAAAGGGGTTCATATGGTCAAGTTTGCCACAATATTAGTGACCTATGAATAGTGAAATATTTCTTACTCATTTTATGTCATAAAGTTTCTTTGTATTGAATTTGTCAGAAACCCCACAAATTTGTTCATTTCAAGATTTAAATTCCACATGTTCACTGTAGTCTCAGACTTTTGGACCACAACATATTTTGGCTGGTTCGATAATGCGTTTAGCTACCAATAAGCTTTTTGAACATGTTAAAATTCATTCAGCAGATTCAAAACCAGCAAAGAACGGCCCAAAAAAA…
>Cid_circ_4317
AGCAAAGTCATCAATGGCAACCTGTGTGGGAAACCCTCGTGTGGAGCTCA
>Cid_circ_4317
GTGGGAAACCCTCGTGTGGAGCTCACTCTCTCAGAGCTGCAGGAGATGGCCACTCGTCAGCAGCAGCAAATTGAGGCCCAGCAACAGATGCTTGTCGCTAAGGTAACACGCTCACGTGTCCTTTGATGGGCATCTTTTTATAGATTTTTGTTTTCATCTGTGTGTGGACTATTTCCTCCAGTTAGCTTTTGCAGTTAAATCAAACCAAACATTGGCAGTAATTAATTCACACATTAAAATGGCATGGTTTCTATTTTGATTTTATTGATATTGTGGATTTTGAGCATCATTTTCTTTAGACCTTAAGCAGAGTGACCATTTATTTTGACACTATGAAGGCACTGTATGGTGTATAATCATACGATTTGGTTTTATTTTTCAGGTAGAATGTAGAATTAC…
>Cid_circ_2263
GATCTTGAAAGGCAGACCGAGATTGAAACTGTTCATTGTGAGGGAAATGTCTACTGCCCAGCTGAGAAGTTCTGCTGCAAGACAGCGACTGGCCAGTGGGGGTGCTGCAGTGGTAAATTATTGCTGTATTATTAATCATGCCTAATCATCAAGCTGAAATAAATGTGAATGATTAATAGATTTATGATAAAATCTCATGCAATGTATGGTTTTGTGTTTGCTTTATAAGTTGCATTTCTATCTATTATAGGGTTGGTGTTGTAAGGAAACAACTCCCATGACCTTGGTGAACCTCTTACCAAAGACTGCCAAAGTGAAAGAGGCTTTCAAACTCTTGAGGATAGATTAATCTAACATCCAAACTTAATTCATGTGAAATCAACATTAATAGAATTACAG…
>Cid_circ_2263
CTCCAAAGCTATCCAGAAAACTCAGGATCTTGAAAGGCAGACCGAGATTG
>Cid_circ_4177
TCGAGAAACGCACAAAATTGCCGTGTTCTATATTGGAGAAGGCCAAGAGGACAAATTCTCCATTCTGTCCAACACCGAGGGCAGTCAGGCTTATGAGGACTTTGTCTCTGGGCTGGGATGGGAGGTGAAATAACACATACGTTCCACTTATTGAGTCTGTAGTGAGCAGGGATCATGCCCTGTGACTATGTCAGAGCATCAGGAAGTTTCTCTCTCTCTCTTTCAGGTGAATCTGGCCACTCACTGTGGCTTTATGGGTGGTTTGCAGAGAAATGGCAGCACAGGTAGCACAGCGCCATACTATGCCACCTCTAACGTGGAGGTCATCTTCCATGTGTCGACTCGCATGCCTTCTGACTCCGATGACTCCATCACCAAAAAG
>Cid_circ_4177
CTCCGATGACTCCATCACCAAAAAGTCGAGAAACGCACAAAATTGCCGTG
>Cid_circ_1939
CATGTTTGGCTCCTTGCACCAAATGGATGCAGTATGTCGGAGAGCAGGGA
>Cid_circ_1939
GATGCAGTATGTCGGAGAGCAGGGACACATGGCTCTGTTGGGACACAGTCTGGCCGCATATATCTCTGTCCTGGAACGAGAAAGATTGAGAAAGCTGACCACCCGCATCCTGTCAGACACCACTCTCTGGCTCTGCAGGCTTTTCAAGTATGTTCAAATTCTCTCTGTGATCTCCTGTGGTTTCAGGGGATTTTATTCCCCCTGTCATACAAACACTTTTAGTGATTAAGTGAGATTTATGTTAGAGCATTAATAATGGGCTCCACCTTAGCTAATTTTATTGGCAGTGTCTTTACTTGAAAAGCTTAGGAGGCAAACCATTGAGCTTTTTGTGATAACAATGACTTAATGAGTGGACAAGGAGAATCTTTGACTTGGTCTATTTGTCCAGTGCGGTCT…
>Cid_circ_1234
GAATATGAAAGAAGGAGTGAACACACAAGCAATTCCACATCTCCCAAGAAGAATGTAAGAAAGAGCCTGGACTTCGAGCCACTTTCAACCACAGCTCTTATACTGGAGAACCGTCCAGCGTGAGTGTTTTTGTGTGTGCATTTGTCTCTGTAAATGTGTTATATTTATCTCCTCCTATCCTCAAACTTCTCATTCCTGTATTATGGGTAAAAGAAAAAAAATTGTGGTACCATAGCACTCTCCTAAAACAAAAACAGGAAAAAACCTCTATCTTGCATGCAACGTTATACCATTCACAGACAGGAGCACAGCAAATGTTGCATACTAGTATGTATTAAAGCATAGGGATAATTAAGATCAATAAATGAGTTATAGATGTAAAGTTTTACAGAATGTGTT…
>Cid_circ_1234
ATGGTGGCTCAGGCCAAAAAGAGAGGAATATGAAAGAAGGAGTGAACACA
>Cid_circ_2874
GAGGGCAGGTCAAATTTGGATGATTATGAAAAGGAGACCAGTGGCCACCCTTCTCATGACGCCACTGTGCGTGACCTGGGCACAGGCCAGGGTGGCGGACCGGGTCTTTATAAGGTAGTGAAGACCGGACCTTCGGGTCACAACATCAGAAGCTGCCCAAACCTTAGAGGTATCCCCATTGGAATGTTAGTTCTGGGGAACAAAGTCAAGGCGGTAGGCGAGGTATGGACTCCCAACTGTGTTACTGTGGCTGACAATAAATGACTAATTAGCCAGATATCTTGCTAGTTCTGCAGTTTCTGTAACACAAATTCTTCATTTTTCTTTAGACAATTAGAGAACCCTTTGAGTAACTTCTTTTGGTAGAGGCCATACATGCTATGGCTCTGGTGTGGGTGT…
>Cid_circ_2874
GACTATGGCATCTCCAACAACAAAGGAGGGCAGGTCAAATTTGGATGATT
>Cid_circ_1510
CTCAGCACTTTCAGGGCCCGTTCAGGACTCTAAACCCACTCTGATCACGG
>Cid_circ_1510
GACTCTAAACCCACTCTGATCACGGCACTGGAGAACTGTGTGTATACCTTTGTGTGGTTCACTGCTGCAGCCTGTCCTCTCAACAGCACTGAGCAAGGAGACTGTAAAGTCACAAATCCAGCTACAGGTGGGTCGCCCACTTGAGCATCAGTCACACAGAATACACTTACTCACATGACCACTCAGAACCAGAACAGCTGAATCATCTTATCCAGACACTTCCTGTCTGCTCATAACAGTGTCTTGTAGGTGCATGTGTCTGCAGCATATAAATAGCCTAAATACAGGGAATGTGTTTTCATACATTGCTCAAATGAAAGCTCTAGCATACTGCATTTATTTTTGTCCCTGAATCAATCTAAGATGTACTGTGTATGTGTTTGGTCTCTACAGGTGAAG…
>Cid_circ_3227
TGGGAGATTTCGAGAAAATATGGCGCGAGCATTGTGAAGACGAGCAGACTCTCAGTGAGTATGCCATGGCCATGAAGAACCTGGCCGACAACCACTGGGCGAATAAATGCGAGGGCGAGGGACGCATCGAGTGGTGCCGCAGGTATGACCGTTGATGGTCAATGTTTTATGTTGAGAAACCGATTTGGTTCTTTTTAGGGCTTTTCACTTTTGAGATGGTTAACCCTGGGTCATTCTTAACCCCGGTTTAAAGGATTAGTTCACTTTAAAATGAAAATTACCCCAAGATTTACTCACCCTCAAGCCATCCTAGGTGTATATGACTATCTTCTTTCAGACGAACACAATCGGAGTTATATTAAATAATGTCCTGAAGCGTCCAAGCTTTATAATGGCAGT…
>Cid_circ_3227
TATCGACATTGTGCCGGCAGTAGAGTGGGAGATTTCGAGAAAATATGGCG
>Cid_circ_3141
GGAAAAAGAAGTCCAAATTCCAGACGTTCAAGAATTTTTTTGTAAAGAAAAAGAGGAAGGAAAGTCCTACTCCGTCGGGTGAGAGTGGCTTGAAGGCCAGTCAGTCAAGTGATGATGTCAACACCTCAGAGCCAACTATCAGCCACGCTAACAGTGACAATGACCGCGGGTGAGGGAATGAAGTTATTTCTTTACTGCATTTCTACTATTTGTATTACTATCTGTTAAATATTACCAATGATATATGACATATAAACATTACTATCTTTCATTCAAAGATCCAAGATCAGCTTGGGAAACAAAGCCATGTCACATGATAGTGTCTTCGTTTCTGATTCGCCCTCATCAGAGACTACTGAGGGTCTGGGGGCGTCCCAGGACAACATTCATGGGAAAGTG…
>Cid_circ_3141
TCATGGGAAAGTGAAATCTTTACAGGGAAAAAGAAGTCCAAATTCCAGAC
>Cid_circ_0014
GTGCAGGAGTTGGTGGAGACCGAACAATACAGTCGTTTTGAGTCCAAGAT
>Cid_circ_0014
AATACAGTCGTTTTGAGTCCAAGATCCACGACTTGAGGGAGCAAATGATGAACAGCAGCATGAGCTCTGGCTCCGGCTCCCTCCGCACCAGTGAGAAACGCTCCCTCTACGTCAGGTATCTTCTTCATCCTCAGATTCCTTCATTCAGTTGTACTGATATTTGATTTTTTTTTTTTTTTCAATATTTATAAAAGTGTTTTTTTTTTTTTTTACAATCAGAGGAACCTTCATTTCGATTAAACAGCCATAGTAGCTAATTAGATTCAAAATGTTTGGTGCAAAACACAAGTAAATTCTAGTTTAAATAATCAAGGCATGTTTGAACTTGAGTATCAGCTGTCTTGCATTAAATTTAAATAATGCACCATTTATTTCTAAAAAGTGTTCAATTATACATCT…
>Cid_circ_0005
CTGGCTGTGTTTCTGGGCAGAGCGGCGAACATCTACCCCCTCTCCTTCCTGTTGAACTTGGGCCGTAAAAACAAGATCAGCCCCAACTTCCAGCACATGATGATGTTTGCAGGTTTGTGTACAGATTTGCATCTGCAGCTGATTTCTGTGGTTAGCCAAGGAAGAATAACATGCCAAAACCAAAAGTCTCGTTGAGGTTAAATATTTGAGACTTTAAATTCTTGTTTGTTTGTTTGTTTTTTCAAATCCATTTATTTTTTTATATTCTGAACAGCAAAAAAAAAAGAAAAAAGAAACCAATTCCATATGAGGTTTGAAACTTATTGACATATTTTCAGTCATAATGGTCAGATTGGATTTCAGTTTTTCATTCTTTCATGCATTTTTCCCATTTACACT…
>Cid_circ_0005
GGATCTGGTATAACTTTGATCACAACTGGCTGTGTTTCTGGGCAGAGCGG
>Cid_circ_2644
ATTGACCAGGTGAAGCAGGATTTGTCCCGGAAGGACACTGAACTCTTGGGCCTGCAGACTAAACTGGAGACGCTCACTAATCAGTTTTCTGACAGCAAACAGCACATCGATGTGCTCAAAGAGTCTCTCACTGCCAAAGAACAGCGTGCTGCCATCCTGCAGACTGAGGTAAGAGTTGCGTTATGGCAGTGAACTGGCATTGTATAGCATGGTTGGATAAAAGTAATATAGAATTTACAAAGTTGAGAATTTCTTTAAGTTCTTGATGGATTATTTTTCTACCAAACTGTCTTTCGAGAAAGAAGTTTTGTTGGAAAATGATGCCATACTGAGATTTATAATTTCTTCCCTACACTTTCTGACTTTTGCTTGCCACAATTCTGACTTACTCATCTAGTT…
>Cid_circ_2644
CAAGGTCAACGTGCTGCAGAAGAAGATTGACCAGGTGAAGCAGGATTTGT
>Cid_circ_2292
GATGAAAGAACACTCACAGAATACAGAACTTTGAATCAAGTCATGGAGGA
>Cid_circ_2292
GAACTTTGAATCAAGTCATGGAGGAACCTGGAGCCATAGAGGTGACCGTGAAAACTCTAGATTCCCAGAGCAGGACGTTCACTGTCAGGGGAGAGGTGTGTATTCTAGTTTATCAGTCATGATAAGAGGAATTCATTTGCGCTATGGTTATTTTGTATGTGTAACCCAAATAGCTTAATTCAAAGAGTCATTGTAGAGTATAAACCCAGACTGCTATATTGAAACGCTGGTAAATACACTTTACATTGATAAATCATTTACGTTGTAGTTCACAATCTGATTGTCACCTCTCTTACTTTCTCTCAGTGGACAGTGAAGCAGTTTAAAGAGCACATTGCTTCCTCCGTTGGTATCCCGGTGGATAAACAGAGGTTGATTTACCAGGGTAAAGTGCTGCAG…
>Cid_circ_1458
GCCCGACCACTGCCAACTAGACAAGCTGCCTTCAAAGAGATCTGTCCTGC
>Cid_circ_1458
CTGCCTTCAAAGAGATCTGTCCTGCTGGACCGGGCTACCATTATTCAGCTTCAGCTGTTAAGTTTAACCAAAGACTAGCTGAGATGCTTGACACCGGCGGGCCGCCCTTGGTTTCCGAAAATGCCCGCACATCCACACAGGGTGTAGTATCCCAACCTGAAAGCTCCAGGACGCACTCAACAAGCTCTAGAATCCAACAACCGACCAACACGCAAACCATCAGAGTCCAACAACCTTCGATCTCTCTATCTACAAGACCACAGCAGCCTGACGCCAATCCACAGACCGGTTCGTTTATCATTATAACTCAACCAAATCCAAACCTGTCAACAGGCGGCGGCTCTCAAACCACAAATGCCAGACCTCAGCAGCCTTCCAGTGTCCGTCCTGGGAGCGCCG…
>Cid_circ_2480
AAGAACTTCCTGTTTCACACTTCAGTTCCTCACGTTCTGAAGACTTGTGC
>Cid_circ_2480
TTCCTCACGTTCTGAAGACTTGTGCAGAGTTCATAGAGGAACATGGGATTGTGGATGGAATCTACAGACTCTCAGGAATCACATCCAACATTCAAAGACTCAGGTTGGCCAGTTTTTAGACTCAACACCTCATGCATACAATTGTGTTTTGGATGGTGGGAAACCCTTGCTTATACATCATTTATACAATCAGTTCTTTGTGTGTTTCTCTATGTGCGCATACAGACAGGAGTTTTGCTCTGAGCTCTGTCCTGACCTCACTAAAGAAGTGTATCTTCAGGATATCCACTGCGTTGGCTCTTTATGCAAGCTGTACTTCAGAGAGCTCCCCAACCCTCTCCTCACTTATGAACTCTACAAGAAATTTACAGTAAGTATGTGAGCAAGACAACAAAAGGA…
>Cid_circ_0701
ACTGCTGTGCTCACTGCATACTAGCCTGTCTGTTCTGCGAGATGCTGTCGTGTTGTTCGGCCGTGGCTCAGTGTTTGGCCTGCGGTCTGGAGTGTGACGCTCTCTGTTGTTGTGGGGAAGCAGCCACCGGGGGTCTGGCGTGCTGTGCTGAGGACACCTGCTCTGCCCTGCTGGATTGTGGGATACTGGAGGACTGTTGCCAGTCTTCAGACTGTCTGGAGATCTGTTTGGAATGCTGCTCCATCTGTTTCCCTGCCTAATGGGATTCTCAACAGAATGATATCAAGTGCTCAAAGGACT
>Cid_circ_0701
AATGATATCAAGTGCTCAAAGGACTACTGCTGTGCTCACTGCATACTAGC
>Cid_circ_3269
ACGTTTCCTGCGGAAGCCTAATGTTGCTGAAGCAAGTGAACAGTTTGGTGAGTATTGTATCAGACGACTAACTTACTCAGATCCCGTGATTCTGTGTGGTAATGCTAACTAGTCACTTTTTATCATTGTATGACATCTTTTTTCCTCAGGTCAGCTGGCCAAAGAGCTGAAACAGCAGGACTGTCCTCAGTATGCTGCCTTCTGTAACCTCGCCATGGCCCGGTAAATAATCAATTAATTAATGCTCTTGATTTAAAAAAAAAAAAAAATAATAATAATAAAAGAAAGTTAAAAAAAAAATAAAAATGTTGATTTAAATATTAATATTAAATATATAAATATTAATAATATAATAATTATTTTTTATAGTGTAAATTGGGTCTTAATACATGAAAATAT…
>Cid_circ_3269
GAACTGCTATAGTTTTGCTATTAAGACGTTTCCTGCGGAAGCCTAATGTT
>Cid_circ_2629
AGACTGTGAATCACAAAGAGACACGCTTGCACATCTGCTTTAGCTGTAGT
>Cid_circ_2629
CTTGCACATCTGCTTTAGCTGTAGTTAAACTTACACCAGCTGCTCATCTACATGAAGTCTTTGATACTGAGGTCAGCGAGAGGATCTTTAGAAGGGGGAGGTTTCCTGGGACTCTGGGCCATTCCTGGAGACATCTGTGGGGGAAACGCACACATGACGGGAGCAATAATTAAGTATGTGTGTCTGCATTTCTTGTCTAAATGCCTAAATGAAAAATTCAACTGCATGCATGTCTAAAATACCTGTTGTCCAGGGGCTCCTGCTGCCGGAAACTGTGGCCTCATCATTGGTTGTTGGGGGGCCATCATTGGTGAACCAGGCATCATGGGAGCAGCTCCTGCACCAGACTGTGAATCACAAAGAGACACG
>Cid_circ_1956
GAACATCAACTCCTCACGAGCAAAGGTTTTCTGTGAAGACACTGTTAGAG
>Cid_circ_1956
GTTTTCTGTGAAGACACTGTTAGAGAAGTACACAGCAGAGCCCATCGATGACTCGTCTGAGGAGTTCATTAACTTTGCTGCTATTCTGGAACACATCCTCAGTCACCGCTTTAAAGGTAAGACAGTATATATAAAATCACTAGTACACTTACCTTTTAACTTTATAAGTACGTTACGGATAAGTCAGTTAAGTCAGTTATGTGAATGGAGGCATGTCTCTTGCAGGCTCTGGCAGCTGGTTTGATGGTCACCGCAGTTTTTGGGACTTCATCCGTCTAGCCTGCAGTAAAGTCCCCAATAACTGCATAAGCAGCATTGAGAACATGGAGAACATCAACTCCTCACGAGCAAAG
>Cid_circ_4025
ATTGACCGTCTCACTAAGACCATATCAGTTGAAGACCCAATGAGTTCTCCTAATGCCGAGCTCTATGACAGCATGACGCTTTACTCCTTCATGGAAAAACACATCTGGTCCACACGTGAGCATTGTGCATTTTTTGCATGTTTAGTTCACTGCATTGTTGCAAAACAGCCCTTTGACATTTGTCGATACTTATCTATCTGTCCCTGTGCGCCCTACAGAGGTAAAAGAAGAGATATCCTTGTGTAGCCGTATCGTGTTCGGCCTGGAAGCCTCTCAGGTCTCCTTCCTCTACTTTCTTATGTACTCCGCTGCAGCAGGGGGCACCCTACGCCTCCTAGAGACCACACCTGGCTCGGGTCAGGAGTTAAGAGTCAAG
>Cid_circ_4025
CTCGGGTCAGGAGTTAAGAGTCAAGATTGACCGTCTCACTAAGACCATAT
>Cid_circ_0397
ACAAGGCACCCTGACCCTCAGCAGGGGCTGTGATCTCCCTGAGCAGAGCA
>Cid_circ_0397
GGCTGTGATCTCCCTGAGCAGAGCACGGTTCATGTGGTTCTGCCCCCGTCCACCTCGACCCAGTGCTCTGAGCTGGTCCAGCAGCGCAGGCTGGGCGGCGGGATGGAGAGCTTGACCCGACTTGACCTCAGTAGCTCCCGTCTGACCACCGCATCTGAAGGCCTGGCTGTCATTCTGGAGACAGATGTATCCAGACAGGGGGACTCTGTTGGACACACAGGTAACGGGCGTAGAACTGTGTTTGTGCGTATGTTTGTGTCAGTGTAGATAAAATATATTTTTAAATCCAGTGGCAGCTGGTGCTTTACAAGAGTGAAGAAGCACAAGTTAAGGAGCATAATGTCACTAGTAAATAAAAGAATGTGTACTTTTTTTTTATTATTATTATTATTTCTTTGG…
>Cid_circ_2959
GTCAGTGATGGGGTCACCCTCGGCGGGGGAGAATTTGCAATCCGAAGGTTATTCAGAGGACTGTGCCAAAGGAAGTCTGGCTTTTGTCTGCTGATAATTGCCTCCTTTCGAGAGACCTTTCAATGAGGGCTCGCAGCTGAGTCATTTAAGACGAGGTGTGTGTGTATGAGAGAGCGAGTTGTGACTCTAATGAACTATTGAAAGCTAGTTTTTAAACGATGGCTGGCAGGAACACAGTGTTGATTCTTTTAAGTAAATAGACATGATTTCTTTCTTACTGCTATTACGTCAGCAAGTTTGTTTGAGCTCCTCTGGTGAAAATGCTTCTAGGCTATCATGCGTAATGTGGGGGGGGGTTCATTATTATTTCCTTATGCCAAGTGTAATCATTTCAGATGA…
>Cid_circ_2959
CCAAAGCAGCTCATTCACTTACAGCGTCAGTGATGGGGTCACCCTCGGCG
>Cid_circ_1927
CGGATAACATTTTGCTGTCAGAAGATGGGAAAGATGCATTCCTATGTGACTTTGGGCATTCAGAGAGATTAGACAAACAAGGGCTTAGTGATGGTCAGGGTAAGTACATTTCATTATAGCCTCCGAAACATTTTGCAAGTGAATATAGACACATGCATGAGCTGAGCATCTAATTTGGTATGTGTTTAAGGGCTGAAAGGCACAGAGACTCATATGGCACCTGAGGTGGTGCTCAATGAGCCCCGCTCTTCAAAAGCAGACATCTGGAGCAGCTGCTGTATGCTTCTGCACATGCTCAATGGCTGTCATCCATGGACCCGCTACTATTACCGTCCACTCTACCTCAAGGTAAGCTATGATTGGAAATGAAGCCAAATAAGGCCCTCCCACTTTCAAAGT…
>Cid_circ_1927
CAAGAGATGCGAAGACTGGAGAAAGCGGATAACATTTTGCTGTCAGAAGA
>Cid_circ_1208
GAGTCTGATCCCGAAGCCATGGACCTGCAGTGACCACCCAGGCACCTTCAGCGTTCTTCTGCATCCAGAGTCCAAGAGGTCAACGTGTGATGATTGCAGTCGTGTTGGACACCATTGTTTTCTTATTCTGCTCAAGAACTTCCTCACAATAGACACCAGAGCGAGAGCAGATCTCAGTGGGACATCTGGACACACATGAAGAAGAAAGGGACTAGGGGCAAAGGTCAGGCTCTGGGGTCACCAACATAGGCGCTGTCTTAAATGCCACCCTCAAACGTAATTTTGCATTCTGATGTCTTCCGACAGGTCCTGCGCCAGCCGAGCAACGCATCATTGAGATGGGAATGAGAGCGGAAAACTCTTTCCAG
>Cid_circ_1208
AATGAGAGCGGAAAACTCTTTCCAGGAGTCTGATCCCGAAGCCATGGACC
>Cid_circ_3358
TCGCTCATCTTCCTGGGCTGTGTAGCAGCAGCTGGGCTCGGTGTGAATCTGCTGTGCCTGGCCATCTACCTGAGCTGCCTGTGCTGCTGTCGGAAGGATGAGGAGGAAGAGGAAAGTAAGAAATCCAACTCTTGCTGTGTCACTTGGGCTGCTGTTGCTGCCGGACTCATCTGCTGGTACGTATCACCCACTGTTCTCACACTGAGAGGATAAACCTGCTCAAGATGCAGGCAACATAGTTAAGCATTCCAGTGTGTGTGTAGAAAATATATGGGAGAATGATGCAGTTATATGTTCATCTTGGTTATTTCAAACTTTCTGTCTCTGGTGTGGTTGAGCAGAATTTAAAATGGAAGATTTTATTAAGAATGCCTTTGTTGTCATCTGTCACACAATTTG…
>Cid_circ_3358
CACACTGGCAGGAGTGGACAGTTTGTCGCTCATCTTCCTGGGCTGTGTAG
>Cid_circ_2749
ATGCGTGTTAGTAAAGAACAGGAACATTTCCTCGTGTTGCCAAATGGTCTGACCTACGGGGAGGTGACTGCGTCGAGTCTGGTGAGAGACTGTCCACACACACACACACACACACACACCAAACTTCTTCCTCTTGTGTCCTGCAAGATGTCTCCTGATGATAGCGTTTCACTGTGCTAAAGCGTTCAAATGAAGGTCACTAGAAAAAGGAGTGCCGTCTCAGTTTATATTATTGCTGATAAAAACTGAAAGATTCAGTGTGGTCAACATTTTTATGGACATATTTTGTACATTGTTGCAAAAATAAGGTATTAGAAATGGTTACTCATGAAAATATTTCTCGTGTCCATGCATGTGTACAAATTGTATCATAAATTGTGACTTGTAATGGAAAAATAA…
>Cid_circ_2749
CCTCCACACTCCAGCCACAGCTGCGATGCGTGTTAGTAAAGAACAGGAAC
>Cid_circ_2429
CCAATGACACGAGAGGTGGGCTGCCAATGTAATGCTCCGGTTTTGAAGAGTGTGGCGGTCCAAGCAGTACTCACCCAAAAAAAGCCAAAACGGAGGAGTAAAGGTAACATTTTAATTAGAAGTTCACTTGTGAATTAAGTTTTGCATTGTGGTTCACCGGTTTGATTTTTCCCTTTTGTGTGGTTTAATATCAGCAATTCAAGTCAAACCGCTTGTGAGTAACTGTGCTAGTGTGTCCTGCTCTGATGAAGACTTTCCAGTCAAATCCGAATCTTCATTCACATTAACACCAATTAAAAGGCCACGAATGGAGGATTTCTCAGAGGGGACATCATACAGCTCAGAGGAACCAACAGATGATACCCACGTGCCTGATATCATTCAGGAGGAAGATATAAA
>Cid_circ_2429
ATATCATTCAGGAGGAAGATATAAACCAATGACACGAGAGGTGGGCTGCC
>Cid_circ_2246
GATGTTCGCAGACCCACACAGCAAGCGAGGGGTAGTCGTATACCACGGCC
>Cid_circ_2246
CGAGGGGTAGTCGTATACCACGGCCTAGCGTGAGTCAGGGCTGCAGTCGTGAGGCCAGTCGAGAGAGCAGCAGAGACACCAGCCCTGTGCGCTCCTTCACGCCACTCGGTGAGTAACCACGGCAACCATTTCATCTACCAGGACCAATCAGCTTCAACACAGCAAGGGACCTAAACGATTAGACAAGAACATGCCCTGTTGAAACATCAAGTGATTTGCTTCATTTGAAACCGGAAGTCAAGCTTTTGCACATTTGCACATTTTGCTCTTTGCTGGACTCAGTTTGCTTTAAACTTTTTGCAGCTGACAAACACAAGTGTTTGTATAGCTATGCAGCAGCACTGCTGGCACACATTGCATTAAGAATATCTTTGGGGTTAAAAATCCCCACATGGTTCA…
>Cid_circ_1329
GATAGCAGCGAGCTGGCCGGGGAAGAATATGAGTGATGCTATGGCGGTGC
>Cid_circ_1329
AATATGAGTGATGCTATGGCGGTGCTGCATAAACTGCAGACAGGTCTGGATGTAAACGTTAAGTTCACAGATGTGCGGGTATTCGAGTACACACCCGAATGCATCGTCTTTGACCTGCTGGATATCCCACTCTACCACGGATGGCTGGTCGACCCACAGGTCTGCATGTGGGCTTTAATTTCCAAATCTTGCTCTACAGTAGTTATACGTTCAGTTTCACAAATACATTATATGCACTGTGCATAATTTAGCTTTAGTAAACTGTCAATAAATAATTACTAAATGACAAAATTGAAAATGATTTAATAATAATGAATATTTATAAATATATGAAATGCTAATTTATCAAATTAATTGCAAATAATTGCATATATTAGTACTTGCTATTTTGCTAAGAAA…
>Cid_circ_0011
TGAGGAGCTGGAAAAGTTCATGGAGAGTCAGGGTGCCAGCCCTCCTGGTATTCTGACCCTGACCACCAGCCTGAGCAAACCCTTCATGAGGCTCGACAAGTATCTCTTCCTCCTGCAGGAACTTGAGCGACATGTGGAGGTAACGGCAAGCTGCTAAGCTCATGGATGGCTATGAGTATTTTCATAAGTTGTAAAATAATATTTATAGATTCTCTCTTTTTTTCTTGTAGGAAGCGCATCCAGATTACAGTGACATTCTCAAAGCAACAGCTGCTTTTAAAAATCTTGTGGTATGTCACAGTTTTGTCATATTTGCCATTTAATCTTAATGTTTGTGTGGCAACCAAAGCCATTTTGACTTTTGACTTCTCATGGTTTTGACCAATGTGAGCAGTTTCC…
>Cid_circ_0011
GGCCATTATGCCTTTGAGATCGCAGTGAGGAGCTGGAAAAGTTCATGGAG
>Cid_circ_3048
GTGTATGTGGGCAGCAGGCATTCAAGACAGAGCCACGTAATGTGACCGTCAAGGCAGGGGCCACAACTCTGCTGAAGTGTGAAGTGCTGAGGGCCTCAGGGGCCGTGCAGTGGGTTAAAGATGGGCTGCTCCTGGGACCTCAGAGATCGCTGCCTGGCTACCCACGCTACAGCATGACAGGAGACCAGCAGAAAG
>Cid_circ_3048
AGCATGACAGGAGACCAGCAGAAAGGTGTATGTGGGCAGCAGGCATTCAA
>Cid_circ_3021
GTGTATGGAGCTGCGTATCTCCAGAAGCTTCTGGAACCGCTGTTGAAAGGAATCATCACGACTCCAGAGTGGCAGCAAATCAGTTTTGAAGTGGACCCCACCAGGCATGTTTACATAGTTAAACTCATATTGTTGACACTGTTTAGTCAGGTCATGCTTTCTCTTTACTTTTGAAGGGAACCCCTGGTGTTAAGACTTGTATGGCTTAATATAACATAAATGATGTCTCTTACTGAAATATGTAGTAGAAAGATTTACGTTATTTAAAAATCCATTACATATTTGGACCGATTTGGACAATGGGCGGCGCCATTTTGTTTGTGTTCTATGTCGATGACGTCAAATGGTTGCACTCACTATATTGCTATTTTTAACACAACACAACTCTGAATATAATAT…
>Cid_circ_3021
CAGTGTGTGCCACTGTCTGTATCAGGTGTATGGAGCTGCGTATCTCCAGA
>Cid_circ_3605
GGCTGGCACATCCTCAGATGGAAAACACTGTGAAGAGAACAAGTTCATCC
>Cid_circ_3605
CACTGTGAAGAGAACAAGTTCATCCGAGCAAGTCGGCCCCAACAACAGGAAAGACAGTGGTGTGGACTCCAAAAACAATCGCACACGCACTGGTTCCACAGGGAGCAACTCCAGTGGCAAGAAAGCCACAGAAAAGTATGGAAATTAATAAATTAAATTATGCTTACCTAATAGGGGTAACTGAATAAGAATGACTCATACAATCAAACATTGCACACACACATAGACAAGCACATTTGGGTGACATGTTCCCTTTCTCACCCCCTGCAGCAAACAGAGGGAACCTGTTTTCAGCGCAGGTAAGAGTCGGGTGCCCTGTTCCAATGTGATAGAGTGTGAATCATGACTGGATCAGTCACAAACAAAGCAACGGTTATACTGTAATTTCTCTTTTTGACC…
>Cid_circ_0853
ATTCAGAAGAACCATGAGCTTGTAGGATACCTGCAGAGTACTTTCTCCTACGACTTGTTTGAAAAACTGACCACGGCCTTCATCAAAAGTGTGGTACCAGAATATCTTCAGAGCAGAAGCAACCATGAGCAGATCGCCCTGACCTTTGAGGTCACCAGCAGGCTCCAAGCCTTGGACCTTCACCCCATGAACAGGGTCATGGGATTCGGAGCTCACTACCTGCAAAAGTACTTCGCTCCCTGGGTTAAACAACACGGTGGATGG
>Cid_circ_0853
CTGGGTTAAACAACACGGTGGATGGATTCAGAAGAACCATGAGCTTGTAG
>Cid_circ_4175
TGCCCCCCAACCTGCACATCATTGGGAACCTGCCCTTCAGTGTGTCCACTCCTCTCATCATAAAGTGGCTGGAGCAGATGTACAACAGAACTGGGTCCTTTATGTTTGGACGTACAAGGCTTACACTGACCTTTCAGAAAGAGGTGGCTGAAGTAAGTTGAACACTCTTATTCCTGGTATTGTTCTGTTAGGAGGCAGTTTACAAAAGTTTAGTTTACAATGTAGTTGCTGTCCAAACAGCCAATAGTTTTCATGAAATTGACTGATCTATCCTATTTAGGGCTGTGCAATTAATCGTAATTGATTTATTTCGATTTTGGCTTCCAATGATTATAAAACAAGATAATCGACCTGAAACTAACATTATTATTGTGCCGCTGCTGCTTTCCATCCCACGCA…
>Cid_circ_4175
ACGTGCCTTTGTTCCAAAACCAACCTGCCCCCCAACCTGCACATCATTGG
>Cid_circ_0499
CTGGTTGCCGGCAGCGTGGTGATGGCGTTTGAGGAGGTGTGTCCAGATCGGATCGACCTGATCCATAAGAACTATCGGAAGCTGTGTAACATGCTGGTGGATGTGGAGGAGTGGGGTCAGGTCGTCATCATACACATGCTGACACGCTACGCCAGGACACAGTTTGTTAGCCCGTGGAGAGAGGTGAGCTAGTGTGTGTGTTTTCATTAAATCATTAAGCACAAATTGTATTTAATCATTATTTACATATTTTTAAAGCTCAGCTATCAAGAAAAGCGGTTTCAGTTTAACACGAAATTGCTGATCTGAATTTCATTTTCTTTTTCAATCTTTTTCAATGCTAGCATTGAGGGTTTCAGGTATGAAGGAGTGTTGGAGAGAGAACTATATATGCTATAT…
>Cid_circ_0499
ACTGTTACAGAGCAGAAACACTGCACTGGTTGCCGGCAGCGTGGTGATGG
>Cid_circ_4141
GTGTCGCTGAGGTGATCGTGCTGGTGGGTGGGCGGCAGGTCATCGGTATGAACCAGCGTTCGCTGACAGCCGTCACTTGCTTCAACCCTCAGAACAACAAGTGGTACCCCCTGGCCAGCTTGCCTTTCTACAACCGCGAGTTCTTCTCCGTCATATCGGCGGGGGATAATATCTACCTGTCAGGTAATCAAACCGACAGTGTGTCACTTGCAGTTTGGTGGCCTCCTGCAGGTGTCTGCTTTTATATTTAGCACTGCATGCTCTGAGGGATGATTTGAAGGCAGATGGCTGTTCTTCGTCTCTGTCTTTACGACTGGCTGCGTGTCAAATTATGATGTTAAATATCCCACAAATCAAGCAAGATAAAATCAATAGTGCAGGAAAGATGATACTTATAAA…
>Cid_circ_4141
CCGGAAACCTGGATAATGTGGAAAGGTGTCGCTGAGGTGATCGTGCTGGT
>Cid_circ_4417
GTAAGCTTTATGGATTCTCCATATGTTGTAAAAGAAGAGGAGGAGAACTCCATGCACAACACCGTGGTCATGTTCTCCACCTCTGACTCCTTCACACTTAAACAAGTAAGTATTTGAAGAAGCTTTTTTGCAGTTAAAGGGTTAGTTCTCCCAAAAAATGAAAATTCTGTCATCAATTACTCACCCTCATGTTGTTCCACACCCGTAAAACCTTCGTTCATCTTTTTTGATCATCTTCGTTCATCCAAAGTCACGTGATTTCAGTAAACGAGGCTCCGTTACGTCATAAGTGTTTTGAAATTTCAATAGTTCACCACTGGGGGGCGTGACTTTGGCAGTTTGATACACGCTCCGAACCACTGATTTGAAACAAAAGATTCGTAAAGCTTCGAAGCTTCA…
>Cid_circ_4417
CCAAAGGCAGCTGGAAGTGCAAGTGGTAAGCTTTATGGATTCTCCATATG
>Cid_circ_0471
GTAAACTCAAGGAGGCCAGAATGCTCTGGGCATGATCTGTCTAGAGCATCCAGTGACGAAAAACAAGAAGCCACCTTCACCAAGTCTGAAACCCAGAATCTTCTCTACACGAGATCAGGAGATAAGGACTCAGAGAGGGTAGAGAAGGGGCATAGAGGTGTTGGGCAGGGGGCCGCTGGTGCATGTGGGGGCAGTGCACATCCCTTGCTGGAGAGTGGAAGCCCACCTCGCCCATGCCGTCCCCTGCCCAACCCAGTCTCGACACCCTCTGCAATGGTGATGATGCTGATGTGTGGACGCGTAAGGCGGCTCTTCCGTCAGCTCACGCTGCAGACCAGCCTGCTGCTGCTCTTCATTTTTTGCATGGTCAGTGTTCTCATCTCAGCCTATTTCCTGTAT…
>Cid_circ_0471
TGTTGGAATCATCGGCTTTTTCAAGGTAAACTCAAGGAGGCCAGAATGCT
>Cid_circ_3052
TTCCTCCAGTGTTTGTGGTGCGACCCAGGAATCAAGTAGCCGGGATGGGCCGCACTGTGACCTTTCAGTGCGAAGCCACAGGAAGTCCTCAGCCTGCCATATTTTGGCAGAAAGAAGGCAGTCAGGTGAGTATCAGTGTATGTTCGCTTGTGATACAAAGATGCATTTCCTGAGCACACTTTTACAGTAACACATGCTTGGCACTCTCCCCCGTTAAAGTCAGTCAGATTTATGAGGCTGGTAGATTTATAAGGCCATCTGCACATTTACACACATCTAATGGGCTCTGTAACACTCCACACCTCTAACACACCTCAAGTCATCTTGGTTTGATCAATATCACTCGTCACACATTCAAGAATTCAGGCACACAGTGCCAATAATAAGTGTAAATGTGCA…
>Cid_circ_3052
AAAGCCCTGCTGGAGGTTACAGATGTTCCTCCAGTGTTTGTGGTGCGACC
>Cid_circ_1808
AGTCGGAGAATCTGGACTATCGGTTAGGGGCGGTTCACTCGCTTGTTTACAAACTCCCAGAGCGTAACAGAGATATGCTGGAACTGCTAATCAAACACCTGGTCAGGTAACACAGACACACTTACAGGCATGCGTGCACACAGACCTGCTAATGCTCACACGCACACACGCAGACTGTGATTTTTCTAACCGCTACCCAGCTTGCTTGGGTGTACCTTTATAATTATATATTTGAGTCATATTGTGGTTAATGTGACAGGTTGTGTGTGAAAGTTTTGTGTTCTGACAAACCAGACACTAAGTCACCTGATCTATAGCTCTATGCCTCATTTTGTGTGTGTATAAAATATTTTGACATACAGTAGCTTGAACTTTATACTAAAGCTCATATACTAAATA…
>Cid_circ_1808
GGCCTTCAGCCTCCAGTTTTTGAGCAGTCGGAGAATCTGGACTATCGGTT
>Cid_circ_0559
AGTGGGTGTTTGTGGGAGTTGTCGTCCTTGGTAGCGTTCTCTTCCTGTTGTTGGTTGGGATCTGCTGGTGCCAGTGTTGCCCTCACTCCTGCTGTTGTTATGTACGCTGTTGCTGCTGTCCTGATACATGTTGCTGTCCAAAACACTGTGAGTACACAAACACACACATGCATACTACACGTTGTATGTATTCACAAGCTGAAAAAAAAAAAAAATTCCGTTTTGCCTTCTCAGTATACGAGGCAGGAAAGATGGCAAAGAGCGGCCAACCTCCTCAGATTGCCATGTACCAACCTTACTATGTTCCTGGTGTGCCTGTGGTTTCTGTGGTCCCTCCAGCCGCTCCATCCATCATTGAACCCAAGTTATCTACAGTACCTCGTTCAGCAGAAAACAATA…
>Cid_circ_0559
TCAGCAGAAAACAATATAGCTGGAGAGTGGGTGTTTGTGGGAGTTGTCGT
>Cid_circ_3898
AAGGATGGGAGAGAGATAGCGAGAGAGATCTGTCCAGAAACCACATTCCC
>Cid_circ_3898
AGATCTGTCCAGAAACCACATTCCCTCTGTGGATTGGAGCCTCTTTGATCACCTCACCGCCCTCAAGGAGCTGTGAGTGCCACGTCTCTCGTGCGCGAGCCTGTGTGTGTGTGTGTGTTTGTTTGTACGCGTGCTTGAGACACAGTCCTTTGCGTACGTCTGTAATGGGTGGTCTGGAGTGATCGTGTGCATGTGTAATAGGTGGTCTGCTTTAAACCTGAGCTTGTGCTAAAGCAAAAAGGCAATTGTTTTCTAATCTGCAACTTCCTGTTTACTTTTCCCCCCTCAAGTATCAGTTATAGATTAATTATATTTTCCACAATAAAAATGAATCCGCTTTTAGGACCATTAAGATTTCTTGAAATTATTTTCAGCCCATTTTCTCTCCAGATTCTCATT…
>Cid_circ_1300
CCGAGTGGGAAAGGGCCTCGCCTTCCTGAAGTGTATTGTGTCATCAGTCGACTGGGCTGTTTCAACCTGTTTTCCAAGGTGAGCTCAGGCTTGCTCATACACACCTCCACACTGTCTTTCTGGCTGTCGGACATGGGCACAGCTGAAGCGAGGCTTGTGCTGGCATTGAGGAACATTCAACTTAGTACATCTGTCTTTCTCACTAGCCCATTAAACCACTGTTATTTCCTTCACTTCCACCTTCCACTCATTGGAAAGTAAGGAAGAAGTATAAAACCATCCTGGATCCAACCTTGATTATCATAATATTCAGTGGAAATCTGAACTGCATGTTTTCGTCAATCTTGGAAAAAAAAAAAAAAAACTCATGTAGCCGATGAAAACCATGACTTTCTAGTG…
>Cid_circ_1300
TCATCTTTGTGGCTGACAAGCTGAGCCGAGTGGGAAAGGGCCTCGCCTTC
>Cid_circ_0318
TCACTAAAGGGCAGCAGGAGGAGACGGAGGACGCCTCTGCCGTGGCAGTTTCAGCAGAGGGGGAGGAAGAGGAGCAGCCATCATCCCCTCTTCCTGCGAGCCCTGAGACGGGGGCGGCACAAACATCATCAGCCTCTGGAGAAGCTAAAAGCAGGTCAGAGCAGCATCCTCTCGCCTGGCTGAGTCACTGCTGGCGTGGGAAGCATGCGCTTGTGAACGTGTGTGTGTATGTCAGTGTGAAAGTTTGTGAATGGCTTCATGTTTTAAGCCTTTTTGACTGTGTCTTGCCTTTCCACCAAGATCTCAAAATGGAAGGTCAAATGATAAATGCCCGTTAGCACACGTGTGCTAAAGTATGTGTGCATGTATTGCTGTTGGCTACAGTTCTGTCTTAACATG…
>Cid_circ_0318
AGCCATCCACTCAGGGAGCACAGAGTCACTAAAGGGCAGCAGGAGGAGAC
>Cid_circ_0173
TTTTTGTCCGACCGAATCTTGAAGGCTGCGCGGGTGGTTTACAGCACTCTGATGGAGCGTAATCCAGGCCTGATAAGAGACAGAAAACACCATCTTAAGACCTACAGGTGCATCTTTCACTTCATATATCATGTGCTTGTGCCTAACATGTTATATTTCTGATTTCTGATCTAATCATTCCTAGGAAGCCACTTAGCATCCTTTAGAGAAACAAATAGATCAACTTACATGATTCATCCACAAAGACATACAGATAAATGTGTAACACTTTAAACTCACTACTCCGTTCTCCGGTTTGTCCCACAGTGAAACAGGAGTTAAACTTCCATGACAAAGACACACAGTTTTACCGCTTTATGGAGGCAGAGTTTGACCTGAACAACACAACTAACGAGAAAG…
>Cid_circ_0173
TTCTGACTATGATACTGCGTAAATGTTTTTGTCCGACCGAATCTTGAAGG
>Cid_circ_0352
TCATCATGCTCATTGGAAATAAAAGGCCGGACAGGAGTCCTTCCGTTCAA
>Cid_circ_0352
GCCGGACAGGAGTCCTTCCGTTCAATCACCAGGTCTTACTACAGAGGTGCAGCTGGGGCTCTGCTAGTTTATGACATCACAAGGTGAGACCAAACTCATACGACTGTCATATTTCTCTTCTGCTCCTCTGCTTTACTATCTTGTCTAGTCCAGTTTCAGTACTTCACTACAAAATTATTCTTATTTAATTCACTCATTTAATTTATTTTTTTATGTGTGGATGTTTGTTACATTTGCAGAAGGGACACTTTTAATCACTTGACAACTTGGTTAGAAGATGCTCGTCAACATTCCAACTCTAACATGGTCATCATGCTCATTGGAAATAAAAG
>Cid_circ_0384
ACTTGGAGATGATGACGTGTTCACATGACAGTTACATTGTGCGCGTCAAA
>Cid_circ_0384
TGACAGTTACATTGTGCGCGTCAAAGCGGTGGTCATGACCCGAGATGACTCGAGTGGGGGATGGCTGGCACAGGAAGGTGGGGGCCTCAGCAGGGTGGGCGTCTGTAAGGTGATGCCTGCTGAGCTGACCGGCCACAGCGACTTCCTCATCCATGGCGAGCGCCTCAAAGACAAGCAGGTGTGGCACGAATATTCATAGTCTTCCTCCCCAGGGGATTCTAGGAAATCAAGCTGATTTACAACCTGGGGAGTTTTGCATGCTGGGTTCTTTTCCAAGACAAATCTGGTTACAAATCCATTTGTTATGTGATTTGCAAGACTTTTCTCAGGCAGTGACCTCTAGCAGTGCAGCAGCAGCAGAAGGCTGTGGGCTCAGTCTCAGATATGTCTCACTTGTTT…
>Cid_circ_1552
TGTGAATCTGTTTTCTGAGCAGATAAGAGATCTCAGCATGGCTCTGAATGCCCCTCCGCAGCAGAAGTGGGGCAGCAGGACGATCCGGCGCACCATGAGCCGTGAAGAACCCAACCGCTTCTTCACCGAAGCCATGGCCTGGATCCTGCAGCAGAGGGTACGTGACGCACACGGCCGGCGTCTCTGTTTAGGACCTTATGAAAGTGTCGTGGGGACTTAAATTTTTTTTTTTTTTTTTTATCAATGCAAGACCCGACAAGTTTCACGTGTCAAGCAGGACTGGCGATTTTGCAGGCGATTGAATGTTGCAATGATTTTAATGTAGTTTTTATGTGTTATTTGATATAAACATCATCAAAAGACTTATATGGAGATGTATCAGTTTTTAGCCATATTAGC…
>Cid_circ_1552
GGTGGATCGAGCCCGAACGGAGCTGTGTGAATCTGTTTTCTGAGCAGATA
>Cid_circ_0674
ATCACAACGAATGTGAGCTTGATAACGGCGGCTGTTCTCACATATGTATTGATCTGCCATTTGGCTTCATGTGTGACTGTCCCAGTGGAATGAGGCTGGTCCAGGACACACACTGTGAGGGTGAGAAATAAGTCACAAGGGTTAACTGGAGAAATGACATAATGTGATCCAGTGTATACAGTGTTGCTGTAGAAACGCCATTGTAGAAAGTGATTGTGCACTTTTTTTTCCCATGAGCAATAGTGTCCAGAATATGGTAGATAGAGACTTAAAACAAGTATTACACAACAGCTTATGTGCTCTAAACATGCCCTGTGAGGTGAACTACTGTGTAAGTTTTAATGCAGGAAAATTTACTGATTACACTTTTAACTAAACATATAAAATTAGCTTATGCTA…
>Cid_circ_0674
GGGACCGGACGGTGCAAAGCTACAGATCACAACGAATGTGAGCTTGATAA
>Cid_circ_1575
CCACACTCTCCCATCTATGCCAGAGGACCCTCTGGATGTTGCACGCTCTG
>Cid_circ_1575
GACCCTCTGGATGTTGCACGCTCTGTGATCGTCATCCGCTCTGTGGTGCCTGGAGGGGTAGCGGACAATCACGGCGGGCTCCTCCCGGGTGACCAGCTGGTTTTCGTCAATGACACCCATCTAGACACATGCTCTCTGGCCCAGGCCGTAGAGGTTCTCAAATCTGCTCCGCCAGGGATAGTCTACCTTGGAATTAGGAAACCGCTGGTGGTATGTAATTATGGCCCCATACTATTAACATTCAGTGTTTACTTGGTTAAATATTTAAGATTGGTGGGTATTTTAAGTTTTACTTTGACTTGAGGATCATTACAGTGTCTGTTTCCATCACAATATGACTTTATTTTTTAATTTAAACTTTATCTCACAATTTTCCCCTTAATTTTTTTCCTGATGCAG…
>Cid_circ_1128
TGCACCGACCCAGCCGGAGAGACAGGTGTCTGTATCAGTGGGGATGATCA
>Cid_circ_1128
GTGTCTGTATCAGTGGGGATGATCACTCCTCAGGCCATCACCCCTCAGCAGATGCAGCAGATCCTTCAGCAGCAGGTCCTGAGCCCCCAGCAGCTCCAGCTGTTACTGCAGCAACAACAGGCCCTCATGTTACAGCAGGTACACACATACATACAGAGTTTTTATGTTTTATGAAGACACTCCATAGACACAATGATTTTTATAAGCTTTACATTTAATCTCCTAAACCTAACCATTACAGAAAACATTCTGCAATTTTACATTTCAAAAACAACAACAGCAACAATTTATTTGATTTATAAGCTGTCTCCACAACATAGTTGCAGACATAATGATTCAATCCCCTTAACCTGCAAGACATTTTGCTGCTGAGAACAAAATTTTATGAAAACAATTCAT…
>Cid_circ_3595
GTGAGCATCACAGACTATATGGTGTTTGATCAGGGCAGCCTTTTACAGACTTTGATCCAGGCCACACAGACTGTCGCCACAGCAACCAGAGCTCCAGTAGAGAGGGTGGCTGAACGTCTGCGTGTGGCCTTCCTCTCCCAGCACTCCCAGTGCCAGCCTAGCCTCATCAGTGTCAGCACCAGTGGTGTCTGGATTGCTTCTGGACGCAATGACTTCCACGTTGCCAAGGGCAGCCTCATCGGTATGACACAGTGAGCATGTTCTTAGAAGTGAAATACACTCTCCTATTGACTGAGGAGCTTTTGATTGGTACTTGTTTGAAAATGACAGATTTATTTTATGGTGATGTTCACCTTAATGCAGGGACATTTTGGAAGTGTATTGTACCCAGAGGAACTG…
>Cid_circ_3595
TCCTCTGCTGTTCCAGCCAAAGAGGGTGAGCATCACAGACTATATGGTGT
>Cid_circ_3368
CTCGGTCGACCACGAGAATGCCCAGGTGGAGGAGATGGTTCAGAATCACA
>Cid_circ_3368
GTGGAGGAGATGGTTCAGAATCACATGACCTACTCTCTGCAGGATGTGGGTGGAGATGCTAACTGGCAGCTCGTGGTGGAGGAGGGAGAGATGAAGGTGAGTTCAGCAGTCCAGCCGCATACAGGACAGGAAATTCCAACATTCTGTTCAGAACAGTGAAAAGTGTTGAAAGAAAATAGTTCAAATGAGTTAAAAACACACTCTTTAGCCCAATATTTGTGTTCTATACAGTGTTTATGGTAGCATACTATTATAGTATTGAATAAAATTTTTATTTACATGTTTTCAGCTTTTAGTTTAAATTATTGTTTAAATTGGTTTTGGTTTTTATATCTTTTTTTTTTTTTTTTTTCCAGTTTTAGTTTTAAGTAATGTTTTGAATTGTTTTTTTTTTTTTTT…
>Cid_circ_0598
GAGATCCATGAGCTTAAGGATCAGATTCAAGATGTGGAGGCGAAGCACATGCAGAACCTCAAAGAGCTCAAGGTACATGTCTGGTAAAGACAGTGCCAGTCAAAAGCCCAGCAAGAACCTGCTTTATCTGAGTTACATATGACAGTGCTGGCAAAGGAACAACAGCTCAAATTTGTGCTTTTTAATCAGCGAGTGGTTCACTCGGAACATGATGAGATCGTGATAACTGGCCTCTGCTTCTTACATGGCTTTCGTCTTGCATGTTCATATTTCTGTGCCATAGAAGTCTATAGTCTGATTTCTCTCCCTTGCTTCCATCTTTGACTTAATCTTATTCTAAAAAACATAGTTACACATCTTTCTTCATGATATTATAATGAAATTTAGTCTAAAAGTGTG…
>Cid_circ_0598
GAAACAGAGTGAAGAACTGCTCACTGAGATCCATGAGCTTAAGGATCAGA
>Cid_circ_2156
TGCTAGCATGCGGGAGGCCACAGGCAACAGCCGTGTATAAGGTATCGGAATATGCTCGGCGGTTTGGTGTGCCCGTCATTGCTGATGGAGGGATTCAGACAGTCGGTCACATTGCTAAAGCACTTGCATTAGGAGCATCTACAGGTGAGATATGGGTTAGATATAGATTCACTTGCAATCACTGCAGTAGATAATTAGACCATTTATTCATTAAAATATAAGAAGAATATAATTATATTAATGACAATAATGGTGTTATTTTATTTTTAATTATATACAATTACTAGTATTTTAATATTTTGAATTGGCTTTAATTTTTTATTTTCAGTTTAGGTAATTATTTAAACTTGTCATTTTTATTCTTTTTTTTTTTTTTTTAATATTTCTATTTGGATTTAT…
>Cid_circ_2156
TGGGCTCACAGAGCAGATACTTCAGTGCTAGCATGCGGGAGGCCACAGGC
>Cid_circ_0474
AGATGAGAAGAACCAGTCGATAATCGTGAGTGGAGAGTCTGGAGCCGGTAAAACAGTTTCTGCAAAGTATGCCATGCGCTTTTTTGCCACAGTGGGAGGTTCAGCAAATGACACGAGTGTCGAAGAGAAAGTACTGGCCTCCAGCCCCATTATGGAGGTATGCTTTAATACTCCTGTATTCGAATAATTCTTGTGAGGGAAAAACGACTCCGGTCACCCCATGATGTCAATGAGTTGAGAACCACTTAATTCACAGACACTTTACTAGAATAATTTGTGTTCAGTCTAATACACTTGTTCCACTAAGTACTTCCATAGTGTGCAGCGGCTGTAAAGGTGCCCTCACTTCTCTCATCACTCCATCTCATTGTGGCACTGACACACTTGAGCTGCGAAATT…
>Cid_circ_0474
CCAGAATTTAAAGATCTTACCTTGAAGATGAGAAGAACCAGTCGATAATC
>Cid_circ_0497
GAAGCAGACTTCACCAAAGAGCAGGGCGAGTTCTCCTGTGTTTGTGCCGG
>Cid_circ_0497
GCGAGTTCTCCTGTGTTTGTGCCGGAAATCTCCCATGAGCTGCTCCACAGGATGACGGGTAAAGGTCTGTCCGCCCAGTACCGCTTCACCCGGCAGCCCTGTATCTATGGCAACAGCATGGTGTCCCTGCAGCTCACACTAAGCAACAGTAGTGACCAAGCCCTCGAGAACATCCACATCTCTGAGAAGAGTTCCACCGGACAAAACATCCACCGCTTTAGCGCTATTGGTGAGCTTAACTTTAATGTTAACGTTGATAATATGTTCTAAAATTAGCACTATGATCACATTAAAACATAAACAGCCATGTTTACATATCAACACCTATTCAGAGACTACTACTACTTTTCATTCATCCATCCATTCTGGGCATTTATTTATTTACTTAATATAAATAGT…
>Cid_circ_0121
CGTGACAGAATCACCAGTTTTCGAAAGCAAGGCACGAAGAAGGAGAAGCCTCTTATCCAGCACCCCACAGACCCCATCTCCACCCAGACCGAGCTGCCTGTGCCCCAGCCTTTCTTCGACGAGCGCTCCATGAACCTGTCAGAGAAAGAGATCGTTGACTTGTTTGAGAAGATGATGGTGAGTTTGTTTTCTCACCCTGTGATCTGCACTGTGCCTCAGGCGCTGTATGACCTCAGACGACCTATATCACTGATACATATCAAAGCGTAGAGCTCATGTTAAGGGTGTCAATTAGGCTATCAAACCTAGTTTTCTCTGTGACATTTTACCTCTCACACACTTTGCCAGCAATATAAAAGCTAAAGTTTAAAACTAGGTTGTTGTTCATCTAAGTTGCTC…
>Cid_circ_0121
GTACATTTCTGCCACGGCCAAATCTCGTGACAGAATCACCAGTTTTCGAA
>Cid_circ_2018
GGTTCGCTAAAAAGCTCTCTGAAAGGTACAGGAACCTTTGGAAGGGTTTT
>Cid_circ_2018
GTACAGGAACCTTTGGAAGGGTTTTTCTGGTGAAGGATAAAAAGACAAGAGGTTTCTTTGCTCTGAAGGCAATGAAGATCCCAGATGTTATCCGTCTAAAGCAGGAGCAACACGTACATAATGAGAAAGAGGTTTTGACGGAGGTGAACCATCCTTTCCTTGTCAGACTGTGAGTGAACACTACACAACATTAACATATAGGCTAACAGAATTGAGAATACTGTTTATACACTGTTATCTCATAAACACACTGGTTTGTGATCTGTATAAACATTTCAATGTTCTGAAGTACAAAATATATCAGTGTCAAATGTTGTTTTACCTGCTACAATCAGTTTAGTCAATTCAGAACATTGAATTTGTTATCTTTAAGTCTATTATTATTATTTCTTTTTTTAA…
>Cid_circ_3428
ACAGAAGGCAGCCATTTTGGCTCAGTTATGGCAACCCTCCAGCTGCCTGC
>Cid_circ_3428
TTATGGCAACCCTCCAGCTGCCTGCAAATAACTTGGCAAACCTGGCCAATCTGCCTCCAGGCACCAAACTCTACCTGACCACCAACAGCAAGAACCCAACGGGCAAAGGCAAACTGCTACTGATCCCCCAGGGAGCCATTCTGAGAGCCTCACACAGCGCAGGTCAGACATACACTGACATGCTACATGTATCATGGGATTTTAGAACTATCATTATCTCTCTGGACCTGTCTACATCTGGTATTAAGATGTGTTTTGGTCAATCAAATCATAAGTAGACGAGGGAGACACATTGAGACCTGTTTACATCTGGTGTTTTAGTCTATCTAATTTTTTTTTGTCTCTGTCTGTAGGCCAGCAGTCTCAGAGTTCTGGTTCTGGAGGGTCGCATTCCTCCAG…
>Cid_circ_0690
AAACTGCGGCAAGAGGGCGTTGAAGTGCCTGAAGTGGGTGGGAAGGCCAAGGGTGGCGTGGAGGAGGATAAGAAAAATCTGACTGAAGAGGTTAGGCAACTGAAGGATGAACTTGACGCAACCAAGAAAGGTACTACATGACTCTGAATCACTCATACACTGAGCCACTCACTTAAACCCACTGCTGTTTACACATGTGAAAAAAGAATGATATATTAATGCATCAAGTCTCTTGGTGAGCATAAATGGCTTAAAGTTTGGTAAATGAACAAATTTCTTTATGAAGGTTGTTAGTATGAATGTAATTATTTATCCATAAAGATTTGTTTAGATCAGGGGTGGGGAATGTTGATCCTGGAGGGCCATTGTCCTGCAGAGTTTAGCTCCAACCCTAATTAA…
>Cid_circ_0690
GCTGGAGGAACACGCCAGACTGCAGAAACTGCGGCAAGAGGGCGTTGAAG
>Cid_circ_4106
GTACATGGTGGATGCTGCAGATCGTGATAAGGTGGAAGCCTCAAGAAACGAGCTACACAACTTGTTAGACAAACCACAGCTGCAAGGCATTCCTGTAAGACGAATACTCTTTTATTACTGTAGCTGATCATTTCCCCTGTGCTGTTAATGGAGGACTGTTTGTCTTATTAATACTTCCTGCTGTTTTATTACTGCTGAACTTACCAAAACGACAGGAAAACAAGCCTAGCCATCGCACCACACCTTTTCCAGATCTTTCCAGAGCTGCTGTGTGGTATTAAAGGAGCATGACTAAGCATCTCTATCGTCAGCTCCTGTGGTCCGAGATGTCCTCACTGGGGGCACTATAGGTCTTATCTTCAGCAGAGAAATCAGCACAGAGGAAACAGTTCACTCATT…
>Cid_circ_4106
GACTGTCAGTAATACATCTTCACCGGTACATGGTGGATGCTGCAGATCGT
>Cid_circ_3522
CCCAGATTTACGGCAAATGTTTGGGGGTAATCAGGAGGCCACCAATCCGG
>Cid_circ_3522
GGTAATCAGGAGGCCACCAATCCGGCGGACGCGATGGCCCAGACGTACACCCCGCAGTACGCGCATCCCGCGCAGAACGGCATCCCTGCAGAGTTCAGTGCGACACACGCTCTTCCCACGCAAGACTACGCAGGACAGAACCGAGTCCCGGATCACGGCTTGACGCTCTACACGCCGGCACAGACTCACAGCGATCTGGCCAACGCCGACAGCAGCACGCCAGCTATCAGCACTGGAACCAACACAGCAACGGTGCGTTAAACACGCAGACACACGTGCTGCAAACATGCAAACAGTCTCGTTTCTATGGAAGCTTGTTTCTGGAATTAAAAAAGAGACTTTTTAATCTCACATTTTCTTTTCACGAAATTCTTAGTTTATATCTCACAATTTAGACTT…
>Cid_circ_0466
CATGCTTCAAATCTGCACATGCTTGGTTTTGGAGTGCTTGTATCGTGAAC
>Cid_circ_0466
GTTTTGGAGTGCTTGTATCGTGAACAGTGGACTGGGATGGACGGCCTCGGCGCTCTCATCATCTCTCCCACCCGAGAGCTGGCCTATCAGACCTTTGAGGTGTTGAGGAAGATCGGCAGGAACCATGAATTTTCTGCCGGCCTTATAATTGGTGGAAAGGTGTGATTTTTTTAGTTTTTAGAATGGTTCTTGCATGTTTTGTGTCTAGGTTTTTTATTGTGTAATAATTGGTTATTATTTGTCAATAACTGCAGGATCTGAAAGATGAATCAGAGAAGATCCATCGCACAAATATCATTATCTGCACCCCAGGACGTCTGCTGCAGCACATGGACGAGAATGCCACATTTCATGCTTCAAATCTGCACATGCTTG
>Cid_circ_2122
AACAGGACCACATCCCAGTCATGAGAGGCCAGTGGTTCACGGACGGTACCTGGTTGCCTCTGGAGGAAGAGGACAGTGACCTCATTGAACTGGAGCACCTGGCCCGTTTCCGAGGGCAGCAGATGAAAGACACCTTTGACACGGAAGCGGTGGCCACCACAGTGGACAGCAAAGATGGTAATAGCTCATTGAACCAATAGGACTCAGGGTTAGGGGAGGCTTTGTACTAGGGGTCAAGCACACAAAAAAGATCGACTTAACATTGAAGCTTAGTTTAGCTGATCCAGAGGCACAGTCATGAATGAGCTACAACCCGACCCAGACATCCTGTTTGTCTCCTACACACATTTGAACTAAGTTGAACTCTGGTAACTTGTATACTACTAAAGGGGTATCAAT…
>Cid_circ_2122
ACTCAGAAACTGGGATTCTCAAAAGAACAGGACCACATCCCAGTCATGAG
>Cid_circ_0282
CATGTAACTGTAACAGAAAGAGCGCAGAATGTTACTTCGACCCCGAGCTGTATCGTGCCACTGGACACGGAGGTCACTGTCGCAACTGTGCCGACAATACAGATGGGCCGAACTGTGAGCGATGCTTGGACAACTACTACAGAGTTCCTTCCGGCCAGCGCTGTCTTTCCTGCAGCTGCAACCCTGTTGGTGCGTAACAGCCATACTGCAGGACCAAGGTTGAAGATGCATAAAAAGCCATGCATATTTTATTTTATTTTATTTTATTATTTAATGATTTTTTTCTTTTTTTGAATGTTTTTTCTTTTTGTTTGTTTGTTTTTTGTTTTTTTTTCTTTGTTTCGGGGTTTTTTTTCACTCAAGGAGCTAAAATCACAAGGGTTCTCACAAAACTCCAAA…
>Cid_circ_0282
ATGTGGATGGATTCAACTGTGACAGCATGTAACTGTAACAGAAAGAGCGC
>Cid_circ_4763
AGCCAACAGAAATGAACGGGCCTGACGTAGCAAAGATGCCGGGCAGCGGGGTTTCAGGAAGTGAGGGAAAGGACCCAGTAGCCAATGGGCATGCAGAGAATGAGTCCAACCCCTTTGCAGAGTACATGTGGATGGAGAACGAGGAGGAATACAATCGGCAGGTCTGTACATACACCCACTCACAGCCCATTAAAAACACAAACTCAGCAGTTGATCAGATGGACTGAGGTGTGTGTTAGCGTTCAGCATAGTTCAGTTCATAGTTTTACGTTTTAGGACCATTTTGGATAGAGTTCTGTGGCTCTTAAAACACTACATGTAAATTGTAAGGCTGTACACTATTATTATTATTATAATAATATTATTATTATTATTATTATTATTATTTTAAATCAGCTT…
>Cid_circ_4763
CGACGGCAATGCAGAGGAAATCTTGAGCCAACAGAAATGAACGGGCCTGA
>Cid_circ_4194
GCAGTGAACTGTAAGGGCCAGCACAGCATCTCCTACACACTGTCCAGAAACCAGACGGTGGTGGTGGAGTACAGCCATGACAAAGACACAGACATGTTCCAGGTACTGTCCTGAAAAAACAAAAAAACACTTTGAAATATCTTCTCCTTTGTTCCTTTGTGCATAAATTCAGTGTCTGCCTGTTGACTGCGAGTTGGCAAATCTCTTTCTCTCCAGTGTGTCTGACCTCCACCACAGCTAATCAAAATCTGTGATATGGGACACAATTATATCAGCTCCCTAAGACACGTGCTCAGATACAGAGTTGCGTATGTGTGCTTGTTTTTGAGGTCTGGTCTGCGCACGAGGGATCTAGTCATACAGCTTGTAGCAAATGAGAAGAAAAGCAAAAACAGGAAC…
>Cid_circ_4194
GTCTGCTCAAACTCGAGGCAAACTGGCAGTGAACTGTAAGGGCCAGCACA
>Cid_circ_3745
GGTGCGGTCGAGTCGATTGCAATGAAGAACCCCAAAGAGAGAACTGCTCTGTTTGAAGAGATTTCTCGCTCTGGAGAGCTTGCTCAAGAGTACGACAGACTCAAGAAAGAAATGGTGAAGGCCGAGGAGGACACACAGTTTAACTACCATCGGAAGAAAAACATCGCTGCTGAACGAAAAGAAGCCAAGCAGGAGAAAGAAGAGGTGGGCTCCTAATGTAGTCATGCTAGTAAATATTTTTTTTTTTTTTTTTTTTTTTTTTTCTTCCCTCTCAGGGATAGATTTAGAAATAAAGAAATACATTTATTTGAGTGTTAGAGATCCTAAAGGCAGACATGCAACAATAAGTTTATAATCTGAGCTATGTTCTTCATGTGTTATGTGCAGGCAGAGCGTTAC…
>Cid_circ_3745
AACAGATGATTGAGAAAGAGATCAAGGTGCGGTCGAGTCGATTGCAATGA
>Cid_circ_4051
GCGAAGAAGTACAGCTGTACTCTGAAGTCTCCCGGCGTTCGGCCGTCCACCGTCCGCCCGGGAACCATGCGCCACCCGACGCCGCTGCAGAACGAGCCCCGTAAGATCAGCTACAGCCGCATCCCGGACAGCGAGACGGAGAGCAGCGCCGCTTCAGCACCCAACTCGCCCCGCACGCCCCTGACGCCTCCGCCCGCCTCCGCCGCGTCCAGCTCCACCGAGGTCTGCAGCGTGTTCGACTCGCCGCAGGCGCCGTCCAGCCCCTTCCACTCCA
>Cid_circ_4051
GCGCCGTCCAGCCCCTTCCACTCCAGCGAAGAAGTACAGCTGTACTCTGA
>Cid_circ_2910
CCACTGCCTGAGAAGTTTGTGATGAAAGGAATGGTGGAGAGATTTAACGAAGATTTCATTGAGACGAGGAGGAAGGCGCTGCACAGATTTCTGAACAAGATAGCAGAACATCCAATTTTCTCCAGCACTGAGGATTTTAAGATCTTTCTCACAGCAGGGGTAAGACTCCTTTCTTTATTTCTTTCTGTCTTTCTGTTTATTTATGCATTTATTTATTCGTTTATTTTTAGGTAATTATTTTTTTGTTTGTTTATTCATTCATTTATAATTAGTTATTTATCTATTTATATTTTTAAACATTTTATACAACTTATACATTTATTTTATATTTATTCATTCATTCATTTTATTTTTATTTAGTTTATTTTTATCTATTTATTTATTATATGATTTATACAA…
>Cid_circ_2910
CAAAGAATCGTCAGAGAGCAGAAAGCCACTGCCTGAGAAGTTTGTGATGA
>Cid_circ_2033
CAATCATACGAAGGGCCCTACCAGAGAGCATTCAGAGCCAGACCTGGTGG
>Cid_circ_2033
GAGCATTCAGAGCCAGACCTGGTGGAGCAGTTACGATCAGCGGGTAGCGTGGATGAACTTATGAGGATAGTTTACCCCAGCTACTGGAGCATGCTGAAGTGTCGTTCCAAGGCGGGATCGCGCTTGCCTCACAGAGATTACAGCTCCACAGAAACAAGGTCGGAGGAGGCCTCCTTTGCGGCTGCTTTCATCAATCTTGAAATTATTAAAAGTGAGTGACTATTAATTTAAGACCAGCACAGATTGTGCTGGCAGTGTTTTTTTTTTTTTTTTTTTTTGTCATTATTGTCTTAGAGCCAAGATTTTTTTATGCTTTTTGACAGTCCTGACACAAAGTTTCTTTAGGATGCCAAGAATGTGTCAGACCCTGATCTGCAATAATTGCAGTGCTTACAAATC…
>Cid_circ_1664
TCAGGAACACCAGCGGCACTGTCAAGTTTTCACCACATACTCGAATGAGG
>Cid_circ_1664
GTTTTCACCACATACTCGAATGAGGACTACGACAGACGCAATGATGAGGTTGACCCCATGGCGGCTTCGGCCGAATATGAGCTGGAGAAGAGGGTGGAGAGATTGGACCTATTCCCCGTCGAGCTGGAAAAAGGTACGTGACCCGCCGTGTGTGTTTTTAGAGCCTGTGTGGTATGTTTTCTTAAGGGTCCTTAACTTCCTGTTTCTAAACAAACTGACTGAAGCAGCTTGTTTGGTCTGTAAAGTAAGCAGCTTTTGCTGATTAGAAAGTCTGAGGGGTCGAGTCCTCTCTCCTAAAGTGTTTACCATAGCTACCATACATGAAATATCACAGCGTAGACACAGAGGAGTTGTGTTCAGCAGTGTAGTTTTTATATCGCAGTGGTAAAATTAAAGCTA…
>Cid_circ_2174
TGCCAGTGTTTGTATGTGTTAGTGAGTAGCCCGTGTTCTCATTTTGTTAT
>Cid_circ_2174
GTAGCCCGTGTTCTCATTTTGTTATAGTTTTTTTGTAATGTCCAATATTTCATACCAATATTATTTTATTTCTGCTAAATATAACCCCATTGACATCATTTGAGCTTCTGGCCTGCATGAAGTGCTCTGATTGGCTGCCAGTGTTTGTATGTGTTAGTGA
>Cid_circ_3005
GGAACCTACTCTGTCAGTTCTATGTGGTGAGGTGGAGCAGATTGCCATGA
>Cid_circ_3005
GGTGAGGTGGAGCAGATTGCCATGATGAAGCCCAAAGGGCAGACGGAGCACGATGAAGGCATGCTGGAGTACCTGGAGGACATTATCGGCTCGTGCCGTCTCAAAGAACCCATCAACATCTTGTGCCGTCGGGTGGAGTTACTGAACGAGCAGCGAGGAGAGAAGGTACGTGATCATGGGCAGCGGAAACGCTCATCTGCAGGTGTCTTGAGCAGGTTCATGTACTCCAGTATCTCACAGGAGATTTTTTTATTTGTTTGTTTTTGTTTTTTCCTACTTTTCTACTTCAAACATTTTGGAATGGAAGAAAAAAAATCACCTCAAGCAATTCCTTTTTATATTACCCCTTTTTTTTAAGCCACATATCCCAGCTTATGTAAGCAGATGTAAAGCTCATGT…
>Cid_circ_3836
CCCTCCATTTCTGTCCCTTTCACAGGCACTAGCAGACATGCTGAAAGTGA
>Cid_circ_3836
GCACTAGCAGACATGCTGAAAGTGAACACCACTCTGAAGAGTCTAAACGTGGAGTCAAACTTCATTACTGGAGCTGGAATTCTGGCACTCGTGGAATCCTTAAAGAGCAACACTACACTTCAGGAACTAAAGATTGACAATCAGGTATGCTCACACACACATACACAGAATAAAGTTATATAAAGGTCTGAGACGCTATCCATGAGGTCAGGGGTTCAGTCTGAAGGTAATGATGATGGATGGGGGAATGAAGGCACGGGTAGCACTGATCTAAACGAGTTACTGCATTATATCCTGTATTTATATCTTGTATATTTGTGTATGTGTGATACAGAGCCAGCCTTTGGGTAATAAGGTTGAGATGGAGATAGCTAATATTTTGGAGAAGAACACTACTCT…
>Cid_circ_1955
GGTTTGGAGAAAAAGCCCTTCAAGGCCCTCACAAATGTGAAGTTATGGGC
>Cid_circ_1955
CCCTCACAAATGTGAAGTTATGGGCCATCGACCGCCAGTGTTTCCAGACCATCATGATGAGGACCGGACTCATCAAGCATGCAGAGTACATGGAGTTCCTGAAGAGGTGGGCCGCTTCTCCTTTCTTTTCTATTTATCCTCGCCTAACCCTGATGGAAGAGATCTATCCTTCAGCAGTATGCAATAAAAGAAATTGATTTTCATTGTGAATGAATAACACAGGAGTGAATGGTTACACAATCACCAGTAACTCAGGCTTTACACTCAGTGTCCTTTGCTGTGTATCGTTAATCTCCGGGGTGATGAGTTTTGATTGTAATATTTTGGGAGGTGAAATGCCATATTACTCTCAAATGTTTCTAATCAACTGTTGTTATATTTCAGCAGTTTTTCTAAGGA…
>Cid_circ_2451
AGAGCAGACCCCTCTGGAGGAGGGTGAGATCCCCTGGCTGATGTATAATGAGGACTCGGGCAGCAGCAGCGATGAAGATCCTGATGGTGTCAGTCAGTTTGTGCACCCTGGACTCTTTATCCTGGATGGTAACAATAACCTGGAGGATGATTCCAGCATGAGTGAAGATCTGGACACCGAGTGGAGGTCAACAAACTTAATATACAACATAAAATATTGCAAGATAATGATGCAATGTCTTCCTTTAACTCTTAAGGCCCCGATATACTCACAGTTTGAAATACCTTTGCAGCGGTATACTGTTAGCGAACATCCTGATGCCGCCCACACTCCTGGGAGCGAAGTTAAGATGAATATGTTTATATGTTCTGCACGCTTTTCTCTCAATAACGAAATAAA…
>Cid_circ_2451
GGAGCGTCTCGCACAGGCCATGGAGAGAGCAGACCCCTCTGGAGGAGGGT
>Cid_circ_1925
AAAGTTGGGAATGGCGTATGGTTCATGGTTCTGCTGAAGCTCCTCCCGATGCCTCTGGCAAAGTTCCTGGTGCACACAGGCCTGGCCAAATGCCTCTCTACCTTCTTCCGCTATGCGTCCCGCAGCCTGACGGATGTGGTGAATGAGCTCACGCAGAATAAGGACCTGAGAGCTGTGTTGTGCTACATCTTTGGGACCTACGGTGAGATAATCTGGCTTTATTGGAAATTAAGATATCGGTTTGTTGTTGCATGTCTACCCTTTTTATTTCTAGTTAATAAGAGTTTTTGTTTTTGGGTGCACATATCTCACAGCTACTGAACTTCTTTGGTTTTTGTGTTTGGTAAACAGGTAAAATGCCCAAAGAAGCAAGCTTTTCCATGCACAGTTTGCTTTTGT…
>Cid_circ_1925
CCAACCTGGCCAGAAAGAAAACCAGAAAGTTGGGAATGGCGTATGGTTCA
>Cid_circ_0069
CTGAGGACAGAGCGAAGTACCACTCCACCATGTTCCTGGAGAAACAGCTTCTGCCAGGCCTCTCCATCATGAACCTGATCTCGTTTCTCTTTTGTATCCCTGTGCAGGTTGGTCCAGTTTCATCGTTATCAGTGTACTGTGAGAGGAAAATGTCTCACTTTCTAAATTTGAAGTTCCTTGTCTACCAAAAATATGCAAATACTTCATTTAATGACCATACTGGTTTTGTCTCTCTGCAGTTTATCGGTGGGCGGTATTTCTACTGTCAAGCCTATAAAGCTGTCAAGCACCGGACGGCCAATATGGATGTCCTGATTGTACTGGCAACAACGATCGCATTCACATACTCTGTGGTGATTCTTCTGGTTGCCATGGTAGAGAGGGCAAAGGTGAACCCCA…
>Cid_circ_0069
CAGGTGGCTGGAGCAAATAGCAAAGCTGAGGACAGAGCGAAGTACCACTC
>Cid_circ_1176
GGGAGAGGAAGAGATCGCTCCAGGGATGAAGCTGTGGCGGAAGGCACTGAGTGAGGTACGCAGCTCCTCTCAGCTGGCCATGTGTCTGCAGCAGCTGCAGAAATCCATCGCCTGGGAGAGGTCTATCATGAAAGTGGTAAGTGACGTCATAAACTTCACTGTCCATAAGTGTAGGAACACACATTTGTTATGCATCTACAGTATATGTTGTAGTTTCCATTCTTACATGCCCGTTTGTGTTTTCAGTACTGTCAGATGTGCCGAAAGGGGGATAATGAAGACCTGCTGTTGCTGTGTGATGGCTGTGATAAGGGGTGTCACACTTATTGCCACAAACCCAAGATAACCAACATCCCAGAGGGAGACTGGTACTGCCCTGCTTGCATCTCCAAG
>Cid_circ_1176
GTACTGCCCTGCTTGCATCTCCAAGGGGAGAGGAAGAGATCGCTCCAGGG
>Cid_circ_4226
CTTCCGGTTCTGGATGTCCGGTTCTGGAGTGCTGGTTTGTCCAGGAGAAGCCCAGTCATGGAGGAGGTTTCTCAGTACCAATGAGTCAAGAGAAATCTCTAATGTTCATCAGAACTGAAGCCTACAGTGAAGAGACCATGTCTGAACTTCATCCTCCTGCAGACATCAGCCCGTCCAGGATTTACTGTGACTGGTCAGTGTCAATGCAGCATGTGATTTTAAAGAGATTTGTGTAGGCTACTATAAGTCCATCCTCAAGTCAAAGAGTATTTGTTTAATGTTGTGCTGACTTGGTTGTCTGTATCTGCTGTTATGTTTTAAATAGTATAGTAGTATGATACTGCCTGACAAATAAAAACACTATATTTAAATCTCCTTTCTTCACCAACCATATCCAAC…
>Cid_circ_4226
ATCGCATTTACACTGTTTTGTAGCGCTTCCGGTTCTGGATGTCCGGTTCT
>Cid_circ_1430
GAGCAGCAAGGGCCTCATGCAGCTGGCTCTGAACAAGAAAGAGCACCGTG
>Cid_circ_1430
GCTCTGAACAAGAAAGAGCACCGTGATTCGGAGAGCCCGGACCCCGAGGAGCCGTTCTCCCTCACGCCTCGCACAGAGGAGAAGTACAAAAAGATAGACGAGGAGTTTGATAAAATGATGCAGAGCTATAGGCTTTCAGTGAGTACCCGTGTGAAGAGGCCTGCTGTAGGCCCGGCAACCAACTCACACAGCCTGCTGTCGGCCCGGCAACCAACTCACAGAGCACCTAGCAACCATCTCTCACCCCATTCCCCTCCTACCACCCCTCAATCCCCTCTGAATGTGTGTGCTTGGGCAAGGAGAGGGCAGTCGGGGGCGAGAGGGCGAATGTGGGCCGCATCCCTTTGATCCTCACAATCCACTATTTCAAATGCGCTTGTGATTTATAGCTCTCTTGAT…
>Cid_circ_1084
GTGGAAGTGGAGGTGGAGAGCATGGATAAAGCAGGGAACTTCATTGGCTGGCTTCATATCGAGGGTGTGAATCTCTCCGTGGCTCTGGTGGAGAATGCACTGTCTAAGGTCCACTTTACTGCAGAGAGAAGCTCCTACTACAAGAGTCTGGTATCTGTGGAGGAAACCGCCAGACAGAGGAAAGAGAAG
>Cid_circ_1084
AACCGCCAGACAGAGGAAAGAGAAGGTGGAAGTGGAGGTGGAGAGCATGG
>Cid_circ_3641
AGCTTCTTTAATGTCCTCGAGTTTAGTAATCAGAAGTCTTGCTTAGATTT
>Cid_circ_3641
GTAATCAGAAGTCTTGCTTAGATTTATTCTGATGGTTTCTGACCTGAAGCTTGTGAAAAGTCCCAGTATTTCCCATTATATATGAGTATCTTTTCCTCAGATACCATTTCTTATTTTTTGTTTTATCATCTGTATGGTATAAATATTTCTTATGTTAGGGTTATCCCTTCAGTAAAGTTTTAAACTCTGTCCTCTCTGTGTTAGGGAACTGTTTTATTCTTTAACTTGGTAAATAGGCGGCACTGGATACAAGTCACAGCTTCTTTAATGTCCTCGAGTTTA
>Cid_circ_3891
GGAAGTTTTGAGCTTACTCTGAGTCGCATAGCGCTGCTGGAGGATTGTTTCCATCAGCTGAGAACAGCCGATCCATCACTAGATCTCAGAAGAAACTGGCTGTTGGTAAGGCAAGACATTTTCTGAATTCACAAACATTGAATACACGTAAAGTTTTGATTGAAAAATGTTGAGTACTCTAGCAACAGACAAGCAGAGTTATGAGCTGCAGTATGAATGAACTCCCTTGGCTATTTAACACAGGTGCTTTACAAGGAGGATGTGAGCAAAAGAACAGCTGTGAACAAGAAGGACTTTTTTCTCAATGTGTTTCAAGAGCTTTGTGCACCAGAGTCTCAGATGCTCATGTACAATGACAACAACACTGTGAGCTGGTTTCCCACAAAAGTAAGACAAATA…
>Cid_circ_3891
TAGAGTTCAGTCCAGTTCTTGGCAAGGAAGTTTTGAGCTTACTCTGAGTC
>Cid_circ_3761
ATGTGGAGGCACGGTGGGTGCGATCCTGACGTGTCCGTTAGAGGTGGTGAAGACGAGGCTTCAGTCTTCCTCAGTAACGCTCTGCATCTCTGAGGTGCATCTGAGCACAGTTAATGGAGCCAGCGTGGCACGTGTGGCCCCTCCAGGGCCTGTTCACTGCCTCAGGTACGCATGTCAAAAGGTTAAACCCTTTTGCATTTTCTGTAGTGCATACAGTATGTACACAATTTCTTCTTTAATTCTTTAAAGGATTAGTTTACTTCAGAATTAAAATTTCCTGATAATTTACTCACCACCATGTCACCCAAGATGTTTATGTCTTTCTTTCTTCAGTCAAAAAGAAATTAAGGTTTTTGAGGAAAACATTCCAGGATTTTTCTCCATATAGTGGACTTCACT…
>Cid_circ_3761
ATCTAATCGGAGTGGCTCCTTCACGATGTGGAGGCACGGTGGGTGCGATC
>Cid_circ_1290
AGGACTCAATCCTCTCCAGCTCCAGCAGGTCCAGGGTCACATGCCTCCGC
>Cid_circ_1290
CAGGTCCAGGGTCACATGCCTCCGCTCATGATCCCCATTTTTCCACACGACCAGCGCACTCTGGCAGCAGCCGCGGCAGCCCAGCAGGGCTTCCTCTTTCCCCCAGGCATGTCCTATAAGCCAGGTAAGAAAACACACACTTAAGCTCTTTGAGTTTCCTCTCCACATCTTTATTCCTGTTGCTCCTTGCACAGTTTACATAAAAGGTATTTTTAGGTCATCCTCATAACAAATTTCCAATACCCAAATTGTAATATTTATATTTAAATATTAAATTTATATTAAATTTATAAAAACTAATTAATGTTACTACAATTATACTGCTGCTGTTACACATTGAGTTTATGCAAAAATGAAAATGTCATTCCAAATCTATATTTCTTCTGTGGAAAACAAAAG…
>Cid_circ_2539
TGCACTGACATTATCCCTGAGTCAAAGGAAGTGCTGAAGCTCGTAGACGAACAGTTGGAGACAATCAGGGGTGATGGATTTCCTGTCATTGTGATCGAGGGACTGGATGCTACAGGTTAACACTGAGCCTTTGACAAATATTTTGTTCAGCTAATTAATATGTATGCACTCAAACAATACTTTTCACCAAGCAAAAACTAATATAATCTAAAAATTCATAGCTGTCAATATGATTCAAACCATGCTCAATCAAATAGTTAGCACTCTAAATTTTTTTGACTTCTCTCCACACCTTTCCCTGATTTCACACAGGTAAAACTACTCTCACAGAAGCCCTGCGGGAGTCTCTGAATGCCACTCTGCTGAAATCTCCTCCCCAGTGTCTGGCTCCTTTCAGAC…
>Cid_circ_2539
TAAGGGCTCCTGTCATAGTGGACAGTGCACTGACATTATCCCTGAGTCAA
>Cid_circ_3293
GCACTGAACTCTCTCAGAAAGCAGGGTCGACTCTTCTCTGTCATTTCTGG
>Cid_circ_3293
GTCGACTCTTCTCTGTCATTTCTGGATGGGTTTGTGTCGGAGGCTTTGGCTGCAGGAGCCGCACCGTATAAACCTCCACATCAGAGACAGGAGGAGCTTTGTGAGGAGAGAGGTACAGCCATTATCAACCCTCACTGTTATTTTTGTACTATAGTAAACTCTATAGTCTCATCCTGCTCTTAAAGGGATAGTTCACCCAAAAATGCACATTTTATTGTCATTTACTCACACTTATGTCATCCCAAACTTGTATGACTGACCTTTTTTTCAGCATTGAATCTGGAGCCGTACAGTTTTTCTCTGCCTGTAAGTTTATCATCATGTAGCATCACTGACAGACAGTCTCCCACAATGCTGTCCGTCAGTTCAGGAATTTCGGGCAACAGCACTGAACTCTCT…
>Cid_circ_4905
ATGTTCAGGCTCTGTGTCCAGCGCTGGATCTGCTGCGTTCTGCCATACGGGACACACACACAGAAGCCCAGAGTCAACAGTTCTGTGAACAGCTGCTGAGCATCACGCTAACCTTCCTCAACACGCAAACCAAAGTCCTCCTCACCAGCGCACACGGTAAAACACAGAGAGTTGAGCTCTTATTCTGTGACGTGAACCTGAAACTGACAGGCTGTGATGTGTGTAGAGCTGGACGTCAACCTGCAGGAGTGTGTGCAGATCTTAGACGGCTACATCTCTGATCTGCGTGGATTCATGAAGAAGTTCCCCTGGACAGATGGAGGTGAAACGCAGGTCTCCGTGTGTCCTCGCGCTCCAGCGCCCACCGTCGGCACTGACAAGGAGTGGCAGTCGCTGTCT…
>Cid_circ_4905
GGCGAAAACACTGCTGACTAACATGATGTTCAGGCTCTGTGTCCAGCGCT
>Cid_circ_1649
TTGATCAGCGGAGGTTCAGTGGTCAGCGCAGAGGCAGTATGGGATCACGTGACCATGGCCGAGAGGGAGTTGGCGTTTAAGGCGGGAGACGTCATCAAAGTCCTGGATGCCTCCAATAAAGACTGGTGGTGGGGTCAAATCGATGACGAGGAGGGCTGGTTCCCCGCCAGCTTTGTGAGGGTGCGTTCCCAGCTCCTCAAATCTTATCAAGTGCTGCTGATTTTGTCAACACAGCCGTCTCTCATAAAGCATTTTAAAGCATCCAACTGAAATCACGCTCCTAGTGTGCTTCGTAGCTTTTCAAGTAGATTTAGAACATAAGCATCCTTTCTTCATTACATGTTCTGCTTTGGATGCGTTTTGTAGTATCCTCCAAATCACAGGCCTCATGTTAAAATA…
>Cid_circ_1649
TCAAGTACACAGCACAGGAACATAGTTGATCAGCGGAGGTTCAGTGGTCA
>Cid_circ_2996
GAGTTGACTTAATCACAGCATGTGATATTCGACTGTGTACACAGGATGCCTGGTTTCAGGTCAAGGTGTGGGCATTCTTAGATTGTTGTTGTGATTTTAACTGACCATTTAATGCCATTTTAGAATAAACTTAGATTTGCAGAGATTTAAATTTGAATGCCTGAATTGATCACCCTTTCCTGTTCAGGAGGTTGACATTGGCTTGGCAGCTGATGTTGGGACTTTGCAACGTCTCCCCAGAGTGATTGGAAGTCGAAGGTACTTGTTTAATTTTAAAGCATGTTATAGATCCAGTAGCAGTGCCCTGTTTTTCTGCAATTGATAGTAAAGTTTGCTCCCACTATCATTCAGTCTAGTAAACGAGTTGGCTTTCACTGCAAGGAAGCTGTACGCTGATGA…
>Cid_circ_2996
TGTTCCAGACGCCCTGAACTACATTGAGTTGACTTAATCACAGCATGTGA
>Cid_circ_4284
TTTGCGGAGAGAAGGCTACACCGTACAAGTCAGCGTTAATGACTACCTGGACATCTACTGTCCACACTACAACCAGAGTCAGCGGGGGGCGCTAGAGCGCGGCGTGGCCGAGCAGTACGTTCTCTACATGGTCAGTTACCGAGGCTACCGCACCTGCGACCCACAGATGGGCTTCAAACGCTGGGAGTGCAACCGGCCGCACGCCCCCCACGCACCAATTAAGTTCTCGGAGAAATTCCAGCGTTACAGCGCCTTCTCACTAGGCTATGAATTCAACGTGGGTCACGAGTACTACTATATATGTGAGTATTTGATGTAATCCTAAAAATCACCATCATGAGGTTTTCTTTATAACATTTTTGTTTGTTACAATTTTAGTTGCTAGGTTTTATTTACAGA…
>Cid_circ_4284
GTCAGACCCAAACTGCATGACATCGTTTGCGGAGAGAAGGCTACACCGTA
>Cid_circ_2163
AGGGACCGTTTCTCAGTGTATGGGGAGTACTGTAGTAACCATGAGAAAGCACTAAGACTACTGGTGGAGCTTAACAAGATCCCTCACGTACGGACTTTCCTGCTGGTAAACACCTTTTATATCATTTTCAGAGGAAAAAGTCCAGTTCTTTTCATTACATCATATTCTGATGAAGAATCAGTCTCGTCACAGATCAGTTTCACATCTGTAGCCATGAAACAGATTTCATTAGTGATTAGAGCAAATAAACATTGGTTGATAAGTTTGCCACAGGAAATAAATTGATCTCCAAACCTTATTGAAGTGAAACTTGATACCTGAACTTATTTAACTGTACAAACCAGGATGTGAGATGGTGCCTTTCATCACTTTCCATGGAAACCCACTGTATTCTCAACA…
>Cid_circ_2163
TTGTACCCAAATGCTTCTTGGGAAAAGGGACCGTTTCTCAGTGTATGGGG
>Cid_circ_3252
AGATGTGAAAGTGATCGAAATGATGTACGGGCAAACTATGAGGATGCAGG
>Cid_circ_3252
TACGGGCAAACTATGAGGATGCAGGTGCAGGTAACACTCGCAAACACGAGTTCATTCGCTCAGAGAGCGACAACTGGCGCACGACTCGAGATGAGCAGAATGGAGAGGATGATGATGGAGGCTGGAGGCTTGCAGGTTCTCGTCGGGAAAATGAACGATGGTGTCCTCCAAGTCCAGGTGTGTTGCATGCCCTTTTTTTTTTTTTTCCTCAAGAACTTATATACCTCATTTGAAAATGTTGGGATATAAACAAATTCCTCATTTGCAGATGGCCCACGATCAGCAGGGTGGCGGGAACACCCGGATCAACGTCGGCGCTTTCCTTTTGACTCAAGGGATGAGGAGCGTGTCGGTTACCGTAGACCTCGGTCGGGCAGTGGGAGCGTAGAGGAGGAAAGG…
>Cid_circ_4628
TGTGGAGATCCTTTCCAAGAAGACGACCTTGTGGTGCTGAATGGGACTAAAGAGGAAGTGGAGAAGCTACAGAAGGCTATGGAGGAGCGCCGATCAAAGGCTAAAACTGCAAAAGTAAACTGATGCCTTGCTAGTGTAGAATTGCAGTGATGCTTGGGATGTGCTTGATGGGAGTTGCAATTAAAAACCGTCATTAATACAAATCCATATCTGTTATCCAATTCAGTGAGAGAAGAGGAAATGATAACAGACTGAATGAGCAAAAAACATTCACTCCTTTTATATCTTTGTCTTGAAAAGCACTTTTATTGTGTAATGAACTATTCTTTTTTTTTTTCTTACTTTGCAGAAATCAAAGAAGAGCAAAGATACTAAAGTCTCCAAGAAACAGGATTCAGC…
>Cid_circ_4628
GTCTCCAAGAAACAGGATTCAGCAGTGTGGAGATCCTTTCCAAGAAGACG
>Cid_circ_4355
GGGCCATGCCAAAGATTATGTGGAGATCTCCTTTGACCTGGCTGAGTACA
>Cid_circ_4355
ATCTCCTTTGACCTGGCTGAGTACACCGCAGACGTTGATGGGGTGGGTACTCTACGGCTGCTGGATGCAGTGAAGACCTGCGGTTTAACTGACACAGTCCGCTTCTACCAGGCCTCCACCAGTGAGCTCTACGGGAAAGTACAGGAAATTCCCCAAAAAGAGACCACACCATTTTACCCACGATCCCCTTATGGTCAGCACACACACATGCAGTGTATATAATATATGTTCGAAAGTTTGGGGTCAGTTTTTTTTGTTTTCTTTGCCATCACATGAATAAATTACATTTTAAAATATATTCAAATAGAAAACAGTTATTTGAAATTGTAATATTTCGCAATATTACACTTTTTACTGTCTTTTTCCATGAAATAAAATGCTTCCTTGTTGAGCATATGA…
>Cid_circ_3899
AGGCGATTGGGTGACGCTGCAAAAAAGGCCATAAGCAAGTTACAAGTACGGACCATCAGGAAGGGTGACAAGGTTTGGTTTGTTTTGTATTTTTTGGCAGACTTCTTGGTTTATGAGTACTGAGAACATTTTAAAAACACTTCATTCAATGCAATAATGTGATAATTATAATGAAAAATAATGCAAAATGGGGCAAAAACACATTGTCCTTCCAAATTTAACTTTTCTTACAAAAACATTTATCAGTATAATTAAAGAACTTTATTGAACACTACACAACCTTTTTTTTTAATGTTTCACCAAGGCTGTATTTATCTGATCCAGTAAAAACAGTAATATTGTGAAACATTAATACAATGTAAATTAACTGTTTTCTTTTGTAATATATTGCAAAAATGT…
>Cid_circ_3899
AAGAGCATGAGAAATAGCAGCACAGAGGCGATTGGGTGACGCTGCAAAAA
>Cid_circ_1914
TTCTTGGCGTGGAACAGCTCAGGATTGATAGCAGAGTTTGTGGAGCTGCTTCCATCACTAGTAGCTCCAGATACAGCCATTGAGTTACTGCACACCATCCTTGATCTGCCCTGCTTAGCAGCAACGCTGGACCTCCAGCAGAGGTGAGTCACAGAGTACAGATCGGCGTTTTAACACAAGTTGTTTGTGATGTGAATTAGTGATGCGATGCTGTTGCAGATCAGCGTGCTATCAGTCTTCAGACCGTACAACGTGGGACCAGCAGGGGGCGAAGGTGGCCGCTTCTCTGGATGCCTTCCGCCAGCCGTCCTATAGGGGGTTCTTCCTCTACATCCTCAGACCAGAGGCTGGGACCGGAGACACCATAGACAG
>Cid_circ_1914
CTGGGACCGGAGACACCATAGACAGTTCTTGGCGTGGAACAGCTCAGGAT
>Cid_circ_0189
GTGCAGTGGGGGGCGCCAAGGTTGCTGTGCCCTCCAGCCCTTCCACACTTGAAAAGAGTCAGCCAGGAAGCAGCCAGCATGCACTTCCTGCTAAAGAAGAACCACGTGTGGGAGAGGAGAAAGCCAAACCCCCTCGATCCCCAGAGGACTCGGGTCTGGATGCCGTGGCCCCTCGCTCAGTCCCAGAACACGTGTCCCTCAAACAGGAACCAACTGTTGTAACGCCCAAGCCCACCTGCATGGTGCAGCCCATGACTCACACTCCTCCTGCAGGCAGTGAGAGAGCTGAAGAAGTGGAGGAGAAGAAGGTGTGTCTCCCTGGCTTCACTGGACTGGTCAATCTGGGAAACACTTGCTTTATGAACAGTGTGATCCAGTCCCTCTCCAACACACGGGAGC…
>Cid_circ_0189
GCTGGTGTGTCCAGTGTGTTCTAAGGTGCAGTGGGGGGCGCCAAGGTTGC
>Cid_circ_1395
GTCTTTCTCAGTCTGTGGATTGGGTTACTCTGCAATGCTGATAGAATGGCGTACAGTGAGGAGAAGTTTTTCCTGGTTCTGCAGGCCTGTTTGGGAAACAAACCACACACTCATGTGAGTCATTTATCCTGGCTGATGACATCATCTGTGTCTGTGTCTGAGTTTACAGTTAAACTGCTCTGACTTCTGCAACACTGATCCATTTCTCCAGCAGTCTTGCCCTCTGTTGGCTCTTCAGACCCGTGTTCCACAAACACGAGGCTGTGACGGCGTTAGTTAAGCGATTAAACTGCTTGATAGTGGCTCTGACCGACCAGCACGCTCCTTCCTGGCCCTTCTTATCTCTCTGAGACCATAGAGACCCCAGACAGTGATAGGGCACCAGTTTCAAAAATAGAT…
>Cid_circ_1395
ATCAGGAGGAGATGTCACGCCTTTGGTCTTTCTCAGTCTGTGGATTGGGT
>Cid_circ_2264
CTGTCTTCGGGGACAGCAGCAGCATCACTGCTTCACCAGGCATCATGCATTTTAACACTGCACACTAATGAAATATCAAGAACCTCACGATCGAGGGGGTGGTGGCATTCTATTGACTCAAGGTACTGTGAGAAGCAGTATTTTCTTTCTGCTTAGGCAGGGACGAAACAAAATATGGTCTGTTTATGAACGCTAAGGTGCTTTGAACTTAAATCTGAATGGAAATGTTCAGATAAAGCATTTTTGATTTTAGTTAAAAGGCACAATGAATTTCACGGTTTTGTGTGGGGACTTTCTAAACATGATTTTGCTTTTGGAACAGACTCAGGAAAAAAATTTCAGAGTAATTTCCTTTTTTTTTTGTATACCAGATTTTACTTTTTCCCATCTTTTTTTTTT…
>Cid_circ_2264
TTGATGGTGCCCTAAATTCACTCTGCTGTCTTCGGGGACAGCAGCAGCAT
>Cid_circ_2788
CTTGAGGAACAGCTGAGTCGTTTGCAGAGGGAGAAGAATGACCTACAGTCTCGCATGGAGGAGGACCAGGAGGACATGAATGAACTCATGAAGAAACACAAAGCCGCCGTTGCCCAGGTAACTCTCTCCAGCACTCGTGCCTGCCTGAGAGATGTATAGATCCTTTCTCTCATCATCATCACACACAGAACAGATGTGTCTGTACCTGTACATTTAAATATTTTTGTTATTTGTATCATGGCAGTTCAATATGAATGTTATTTAAAACACAAATATATATATATATATATTTAGGGATTATTTCACACTGCAAAATAACAGCAGTGCGTACTTTTGTTCACAGTTGTGTTGTCCATTTCAATGATTTATTTTGTGACACTGAGCGTATTGCATGCTACA…
>Cid_circ_2788
GAAGACACAGGTCAAACGCTTGGAGCTTGAGGAACAGCTGAGTCGTTTGC
>Cid_circ_1506
GCCGTCCGCACAGAATTCGTTTAAGTTGTCAAGCCCTTGCCAGAGAAACC
>Cid_circ_1506
TTGTCAAGCCCTTGCCAGAGAAACCCGCCAAACCTGCTGGCCCCATCGTACCTCCGAAAAAACCTGTGCCTCCAAACAAGGGACTGCTGCGTCCTTCCATCCACACAAAACGACCTGACTTGCCTCTCACTCCATCACCAGCCGCCAAGCAAGTGTTAGTGTCACAAACTTTATCTTAATGCATTTTTAGATTTTAGAAGCAAAATCAATTTGTTGCAGAATTATAATATTTGATTTCTAATTCAATATTTCATGTTAATAATTTTTAATACTTGGAGGTAATATCTATCTGTCTGTCTAGATATAGATTTTTCTGATGTATACTGATAGATAGATGCATTCCCAAGTGTTAAAAAATATTTAAATTATTATAGTAATATTTGTAGTATATAAAATATT…
>Cid_circ_3524
CCCCACTGGGACCCCTCTCATCCAGGATGACTCCAAGCCTCCGTACTCGT
>Cid_circ_3524
GATGACTCCAAGCCTCCGTACTCGTACGCTCAGTTGATCGTCCAGGCGATCACAATGGCGCAGGACAAGCAGTTAACACTAAACGGCATCTACACACACATCACCAAGAACTACCCGTACTACAGGACGGCAGACAAGGGCTGGCAGGTCAGTACCACACTGTCAGATCAACCAAAGACACCCTCACAGAGGGTTACAGTGAATCATGAACAATATCTGGAAAACTTAAAAATGCAATAAACTCAACAATCATGGAGCGCCTAAAATGCTTTAAGTAGAAAAAGTTTACTCTCCGTCCAGCTTTCTTTTAGTATATGATTTTAGGTAATTTGCCTCCAGCCAAAGCTTGAGTTCCTTGATGCAAATTGTTAATGTAGGCAGAGGAAAAACTGAAGTGGG…
>Cid_circ_4423
AACTTCAAATCACACATCTCTAAAGTCTGAAGCTGTTTAAACCTGAGCAG
>Cid_circ_4423
TCTGAAGCTGTTTAAACCTGAGCAGGAGGCTGTGAAGTACCAGGGCCCAAGAGACCTGCAGGCCCTGGAGAGCTGGATGCTGAAAACCCTGCAGGAGGAACCTGAAGTAAGATCACAAAACTGATAACTGTCGCTCACATGAGATCACAGCAATAGCAAATGACAATGATTCAATTAATTCAATTTTAATTCATTTTAATTAATTAATTTAAGCATCCTTGTTAGCACACCTGCCTTCCATGCCAGAGACGCTGGTTCGAGTCTTGCTTGGAGCGGTGCGAGTAGAACCGTAGAGGTTACATTGGTGCCATGACCCAGATGGGGTTGAGTGTAATGGGAGCCAGCTAGTAAGAGCTGTGTGAGTAAACCTCACTCCTCTGGCCTCAATAGGTGGCGTGC…
>Cid_circ_1823
GGGACCAGATCAACAAAGAAGAAAGAATGAAGAAAAGCGTAACCTCAACC
>Cid_circ_1823
AATGAAGAAAAGCGTAACCTCAACCTTGGCGGTCATGTTGGCTTTGACAGTCTGCCCGATCAGCTGGTCAGTAAATCGGTGACTCAGGGTTTCTGCTTCAACATCCTCTGTGTGGGTAAGCAACTATGTACAGCCCATTTAAACTGTACACTAGCTCAATGTCAATGGAGAGAGTATCTGATCTTGTAGTGGAAATGCTAATCAGTCATTCTCTTATCATTAGGTGAGACTGGCATCGGCAAGTCTACATTAATGAACACCCTTTTTAACACCATGTTTGAAAACGAGGAGGCCAGCCATTACCAAAACGGTGTCTACCTGCGGCCCAGAACGTACGACTTGCAAGAGAGCAACGTCCACCTAAAACTGACCATCGTTGACACGGTGGGCTTTGGGGAC…
>Cid_circ_0122
GGATGATGCTGTGGACACAAAACAAGTCAAGCAGTTCCAGCAGGCTCTCA
>Cid_circ_0122
GTCAAGCAGTTCCAGCAGGCTCTCATGTCAGACTGAATCTTCAGACTGGCCAAAGAGAGGTCAAGATGGGAGAAGAGGAAGGTCTCAAATACTGGAAAGATGGAAACAGGTATAGTAACAGAAGAATATAGTATTCTACAATAAATACTTTATCATATAGTTAGTTATTCAGTGTTTTTTCCCCCCTCTGTGGTCAGGCAAGGGATGATGAACATGCACAGCCCTTCATTCACAGCTGAGGAGCTGAAAGAGGCTCTGAAAAAAATTAAAGAAGGAATGGATGATGCTGTGGACACAAAACAA
>Cid_circ_3649
GCCTTTCTATGGATACCATATGAAGGAAAAAACCTTTATGAAGATTTACCTATACAACCCACAGATGGTCAAAAGGTGAGTCCTAGTATTTGTTTGGGTGTTGTAAAATGATGTCAAAAAGTACTGACACTCCTGTACCAAGTGGGGAAAAAAAGTGCAGCAGTATCGTTAATGTCGGGTACAACTCAATTTGGTCTGATTGACATGCGTCTGCTTTTGAATTCACTTGAGTGAATGTTGTATGCATGCTCTGTGAATAATGCATTTAAATGGTCAACACAGTAAACACAGCCGGTTATTCCTAATAGACTTGCCACTGTCTGTTATGTCTTTAATATGAATAAAAAAACATATTGACAAAAACACTCTTTGCACTATAATTGTGCAGATAACATGCCA…
>Cid_circ_3649
AAGTTTCGAAAAAGCAGTGCAACAGGCCTTTCTATGGATACCATATGAAG
>Cid_circ_4316
AGCGAGCAATCCCCTTTGACCACATGATGTATGAGCACCTGCAGAAATGGGGCCCGAGAAAGCAGGAGGTGAAGTTCTACCTGCGCCACGAAGACTCACCCACTGAAAGCAGCGATCAGGGTGAGAACACTCCCTCTTGACTGGCTGTAGGCCACGTACCGCCCACCACCGCTTTCTTCTCATTGGCTGACAGTGGCTGAATGTTTTTCATTCCCTTTTCAGTGGCCTCTAACATGTGAAAGAAAGAGACAAACACATCCTGGATGAACAATGTAGGGTTCTGTTCATGATTCAGTTCTGTTGTGCTGTTCACAAAAATGAATCAAAGTAGCTTTGCAAGTGTCAGTGCCTTCAAACAACAGGCAAAGCGAGGCAAAGTGACTTGGGAAGTCTACCACA…
>Cid_circ_4316
CCAGCAACAGATGCTTGTCGCTAAGAGCGAGCAATCCCCTTTGACCACAT
>Cid_circ_2147
GGAGCAGCCACTATTCAGCATGAAGGCTCACGTCTTCCAAATTGACCCAGACACTAAACGAAATTGGATTCCAGCCAGCAAACACGCCGTCACAGTCTCCTTCTTCTATGATGCTGGCAGGAGCGTGTATCGCATCATCAGCGTTGGGGGCACTAAGGTGAGAGACCTCGGCTATAGGTAGTCCAACTTTTTTTGTCGTTGGTGCAAATTTATCAATAAAAAGTTGCGATTTTTGTTATTTGCACCTTGATTTTATTAATCAAACAGTGTTATTTTTGATATTTGCTCTACTTCAGGCGATTATCAACAGCACCATCACACCTAATATGACTTTCACCAAAACGTCACAGAAGTTTGGCCAGTGGGCGGACAGCAGGGCGAACACAGTGTATGGCCTTG…
>Cid_circ_2147
TGGCCTAAACATCTCTGCTCCACAGGGAGCAGCCACTATTCAGCATGAAG
>Cid_circ_0617
GTGTTTAAAGAGAGATATACAGAAGAACATGAAATTATTACTGAACCTGCTGCTGCTTCTGCCTGCTCTGTGCAGCGCTGCAGATTCCACTGTAAGTGTGTGTGTGTGTGTGTGTGTGTGTGTGTGTGAGAGAAAGGTGTTAATGGACGATATCTGTATTGAACAACATTCTGCGTCTCTGACAGGTGCTGAATCACAGGCAGAAGAGAGGCACACGCACTTACAGCAGAGGTGAGTTTTACTCTCTGGCTATATTAAAAATGACACACCACCGTATACTATTCATATTGTGTCTGCAGTATGCAGCATGCCAATTTCCTGTAATACAACGGAGGCGAACTCACATGGTCAGCTTATGACCAACACTTCCGCTGGTGTAACACGTCATAAATAAATAAA…
>Cid_circ_0617
GCATCGGCAGCCACAACTTCTGCAGGTGTTTAAAGAGAGATATACAGAAG
>Cid_circ_4580
TGACAGCCCTCACAGTGAACCAGGCACCATTGATGAAGCAGACAACTGCACCGAACCACACACAAGCGATGATGGTACAGGAATTTTGGCATTCATTCATTGCTTTATACACAGTCTAATCATTGTCTCTTATTGCAGGATGTTGTGTTCAGTTCTATTGTATAAGAGACCACAAATAACCAGAAGCAGAAATCAGCATTTGAGGTTTTTAGTTTACTTAGTCAATAGAAGTACAGTCAGATGTTTATGCTAGCCTTTGGAGTGAAAGGAATAAAAATGTCCACATATTGCTTCTTAAAAAACTGAAAAATTGTTTTGCCTTGTGTATTTTAAAGATGATGTGCTGATTAGTATTGCTGTGTTATGCTCTGGCTGACCTTTCTAAGCTTTCAGGCTTGT…
>Cid_circ_4580
ACCAGTATATAGTAGTACAAGACCTTGACAGCCCTCACAGTGAACCAGGC
>Cid_circ_0185
ATGCTGCACTTGACAGCCGGACGTGTAGGGGGGCTTTTGTCCAGACGGGGAGTGGCTGCATTCAGCTCCAGCAGTGTCAAGATGGCCAGCCATGGGCATGGTAATGTTAAATGTCCTTTTAAAGCCAAAAATATAATTTAAAAAATGGACATTTAAATAAAACAAATAATAATAATAACTTTGACTATGTAATCTTATGTGATTAACAAGTGCATCAGTGTTATATCATGTTTTTTTATAAAATGCCACTTTTTGTTCCTGAGATTTCTACTTTATATCTAAGATGCCTGCATTTTTCTCTCAATAGTCAACTGATTTATTTATTTCTGTTCTCTCAGGTGAAGTAACAGAACAGGCAGACATGTCTGTACCCATGTACTGGGACCGTCTGGACACTCC…
>Cid_circ_0185
CTCTCTAAAGAGGAGAAGCTTGCCTATGCTGCACTTGACAGCCGGACGTG
>Cid_circ_0752
CACTCTGTGCAGAAGGTCATCAGTGGTATATAACCGCACTGACAGATTCT
>Cid_circ_0752
GTATATAACCGCACTGACAGATTCTGAGGAAGAGGAAAGTGACGATGAACGAAAGCCACTGCAGGAACCAGTGGATGAACTCATGGCTCTGCTGCAGAAAGCAGACCGACTGCACAGCTGTAACGGCGCAGAGAAAGCACAAGGCCTGAATGCTCTGCTGGAGAGGAAAGAAGAGGTATGTAAACTTCCTTTCAAAAGTTTGGGGTCAGGGTTTATTTATTTATTTATTTATTTTTTGAAAGAAGTTCATTCTTTTACTCTGCAAAGGTGCATTAAATTGATCACAAGTGACAGTAAAGACATTTATAATGTTGCAAAAGATTTTTAATTCAAATGAATGTTATTTTTCTATTAATCAGAGTATCTTGAAAAAACAGTCTATCATGATTTCCACAAAAA…
>Cid_circ_2571
AGACTGTGGCGGAGCCTTCTCTGCAGGCCACCCAGCTAAAACTGAAGAGAGCTCGATTGGCTGATGACTTAAATGAAAAGATCGCTCAACGCCCCGGCCCCATGGAGCTGGTGGAGAAGAACATCCTACCTGTGGACTCCAGCGTCAAGGAAGCCATCATTGGTGAAAATGCACACTATGATTATGGAATTAAATTGGGGTAAAATTGCATGTGTATGAATTATGTCATTTGTGTTCATTGGGTAGATGGTCAGATGCAGTACCCCAGAATTCTAGAGGAACCAATAGATGAGGACAGTGGAGATGCGTTTTCACCTGAGCAGCCAGGCAGTCAGGAGTCCCAGGGATCTGCAGCCTCACCTGGGGAGGTCCGGACCATAGAGGAGTTCTCACCAGTGC…
>Cid_circ_2571
ACCAGTGCCCAATAACTTGTTACAGAGACTGTGGCGGAGCCTTCTCTGCA
>Cid_circ_4659
GAAGACCAGACCCACCTGTCAATCTGCATTACAATGTGACGACAGAAGGTGAAGTAATTTTCAGATGGAGCAGCACACAACCTGACAGTAATGCCATAAACTATGAGATCCGATACTCTTCCAATTCCTCGCTTCAGCAGTGGGAGGTAATTGGACTCATTTGTTGGTCTGATGAATATGTTGTAATGGCATTACAAAGTAATGTTTGTGAGAACTATGTTAAAGGCCTGCACGGAATTCCACTCAAAATCTTGCAGATTTTCACAGAATCAGATTTCCTGCCATACACACAATTCTATACATGCTTAATGTCTTGCATGGTTGATAATTTGTTTGTTTAAGAGTTTTGAATATACCTTTCACCTGCCAGTAAGAGCTACTTTTAACAAATGATCGGAT…
>Cid_circ_4659
CAACCTTTCTATTTCACACTAGATGGAAGACCAGACCCACCTGTCAATCT
>Cid_circ_1791
CAATGGGAAGCTCTTTCCCCTCCCTGGACCCATGCCGTTCAACGGTTTCA
>Cid_circ_1791
GGACCCATGCCGTTCAACGGTTTCATCATGAGAAGTACTTCATATTTGCATTGACTCCACAACAAGTGAGAGAAGTTTGCATTTCTCGGTAAGAACTAAATGACTTAAATGCGACTTAAATAATATGACTTTTGTCTTTTACCCCTTGTCTGAAATTTGTTGGTTCTTTGTTGTTCTTAACCTTTTGCATAGGGACTTTCTTCCAGGTGGAAGAAGGGACTACATGGTTCAAATTCAGCTACGGTAAGAACCAACTCAATGTGTTGCTTTTCCTATAATGTCATCTGTATATCAAGATTCAGCAGCATGTACAAAGATGTTGTCACCATAATCTCAATTTTAGACTTGATGTTCCGTTTTGTTTTGATTCTAGGTTTTGTCTAGCAGAGACCAGTTGTC…
>Cid_circ_2056
GTGCGAGTGGGTCATTTCCATAAGGTCATAGCGATGGTGCAGATGGGTGGAGGCAGTGAACTGGCCATAGTGGTCTCAATCGTGGTCTGCTGTGTGCTGCTGCTGCTGTGCACTGTGGGTACGTCTGTATTCACTCTCTAGACCACTGATCAAACAAGCAGATCTGTGATGTTCAGCATATACAGACGGTCAGATGTTCCTCTGCTGAAGATCAAGATGCTCTTTAGATCATCTAGATCAGGCGTTTTCAATCTGTGGTCTGTGGAAAAATCTAGAGAAAAATAAGTATTCTACTAGTGTATCTACTCAGAGAAACTAACATGAGTAACGTGTGTGTGTGTGTGTGTGTGTTCAGCACTGGTGGTTTACTGCACTAAGAGCCGCAGGGCAGAGCGGTAC…
>Cid_circ_2056
CAGATCCGTGAGGAGATACGCAAAGGTGCGAGTGGGTCATTTCCATAAGG
>Cid_circ_2735
ATTCATTCCTGAGGAATCGTTCCAGTATGGACCATGAGGCCACCGCCATGATGAAGGCACAGTTCATGAGTCTGTGGGATGGACTAGACACAGCAGCAGACAGTCAGGTAACATACGCACATATTGGTTTCATAGGTCATTGCATTTCTTCAAAAGTGTTAGGAATATAAAATGTGATAAGAAGTAAAAGTGTATGTCAATGTTCAGGTAATGGTGATGGGGGCTACTAACAGACCACAGGATGTGGATGCAGCAATACTGCGCAGGATGCCTACTGCCTTTCATGTAGGCTTGCCTGTGAGTCTGATAAACACACACACACCTTTACATTCTGTTTTTGTTAATTGCCCGTCTTAATCTGGACAAGACTGAATTATTTTTGGTCCATTTTCAGAATGC…
>Cid_circ_2735
TAGACTAATTCTGTCTGGTGAAAACATTCATTCCTGAGGAATCGTTCCAG
>Cid_circ_0164
CCAGCCGACCTGCCAATTCAGAGAGAGAAAATTAAAAATTGATGATGAAA
>Cid_circ_0164
AGAAAATTAAAAATTGATGATGAAACTGAATTTTGCTCTGGGAATCTACTGCATCTCCTTCTCCGCTGCAAAGTGAGTGTTTCAAACATTTCTTATTAGTGATATTTTAAAATGATTTGTTATACTTTGACATACATTGTGCTCTATGTCTTATAATAATGTAACAACTCTTTTTATTTGTAATTCTTTTCAGTCTGTGTTTGATGACTTGGAGGGTGAGGAGATGAGGCGAGCACGTACTCGATCGAACCCTTATGAAACTATCCGAGGAGCTTTCTTTCTAAACAGGTGGGTGGTGTCTCCACATGCATACACAATAGAAGCATATCTTTCTCTAAATTTCTGTTTTCTCTTCAGAGCTGCTATGAAGATGGCAAACATGGATCATGTTTTTGACTA…
>Cid_circ_1252
CTGCTACATGCGGCAGTCTGATAAGTGAAGAACACCATTCTGAATTATCA
>Cid_circ_1252
TGAAGAACACCATTCTGAATTATCAGAGCCCTACCACTGGTCTGTTCCCAGTGAAGACCTGTTCCACCTGTAAGGAGGCTAAAGTCAGAGACTCCCTCTACTGCGCTGCCAGTATCTGGGCACTGGCATTGGCATACAGGTGAGATACTGATTGGTACTGTGTGTGGAATTACCTTTTGGTAAAATGTGGGATCACATTGATCCACACTGATTTTAAATTATGGAATTTGAGATCAGGAATTTGGTAAATGGAAATGAATGTGTTGAAGTGACTGGCTCTTATCCAGTGCTCTCATTTACCACCATGCCATACTCGCCAATCATGAATCAAATATCTATAAATTCATTATTAATATGTGATGGCTGAGAGTGCTATTATATAAAATATACAGGTGCTGG…
>Cid_circ_1324
CTGGCCTGGGTCGGGGCTCCTTCAGGCATTTTAACCTTCGGATGAAGAGG
>Cid_circ_1324
GCATTTTAACCTTCGGATGAAGAGGGACACCTCTCTCTTCTCTCCTGATCTGAAGGTGGAAGTTTCTGGAGAAGAGATCCCGTACGACACCTCTCACATTTACACTGGAGAAATTTATGGTGAGCATGGCACCTTTCCAGCTCTATCTCATAACACACTTGCACATAAAGGCATGTGTCCACTTTAACATACTTTCTGCACTGTTGCCATGGAAATGTTGCCTAATTAATAAAACTATTATATTTTGTATTTATACACTGTTTTTGAATATGTAAAGTGATTTTGTGCAGCTCATGTGAGGAAGAGAGAATTAAGAAACAGAGGAGATAGTGAGGGAATATTCTTTTATAAAACTACTTGTGTTTTATGATTTAGAAAAATGCCTCAAATTTTGGGGCC…
>Cid_circ_0658
GAAAGAGCTGGTCCATGATGATGAGAAAGCGTACTGTGGCCACTGCAGCG
>Cid_circ_0658
AAAGCGTACTGTGGCCACTGCAGCGAGAGGATATGGGGACTGGGGCGTCAGGGCTACAAGTGTATCAACTGCAAGCTACTGGTCCATAAACGCTGTCACAAGCTCGTCTCACTGACCTGTCAAAGGCATATGGTGAGTCTTTTAGTCAGATCTAAAAATATTCATCATCTGTATGTTGTCACTGAGAGTCATAAAGAAGCATAAAGTGAAAATTTGACTTGCAAAACATAAAACCATAAATCAGTTTTCTTGTATTTGTCATTTCATTTAAATAAGCACATCCTCAGCTGTTGAAAACCTCATTACTTTTTAATTTAAATGTTTTTTTTTTTCTTCGACCTTTTGAAACTTTTTGCCTCTCTTCTCACTTCTCAAGAGTGTTGTTGGATTTTTCAACAG…
>Cid_circ_4379
AGAATGGGATCATTAAATCGGACCGTGTATATGAAGTTATGTTGGCCACAGACCGCGCCCATTTCTCCAGATGTAATCCATATATGGACTCGCCACAATCTATAGGTAAGTTCCAGGTCCAGAGTTACCATTTTGTTGACACAATGTCATCTACAGCTGTATTGCTTCCATTAGTCTACACTTCTTGCGCCCAATGTGGCCAAAGCACATTTAGACTTATTTTCCATTGATGAAATACCCGGTTTCTGTTTTTGCTGCTATGCACAGCTAATCCAGACAATTTATTATCCTTGTATGTCTGAAATAAAAGGATTTTATTTAATCATTGGATTGCTTGTCTCAAGCTGATGTTCAGAGGTGATATGCAGCAGTGTTGACATCTTTAAGCTGTTACAGTGC…
>Cid_circ_4379
CGCAGCTCCCACAGTGCCACAAGCAAGAATGGGATCATTAAATCGGACCG
>Cid_circ_4125
ATTGGTTTCGGTGATCTTGTAGCAGGTGGTGTCTGATGCTGCAGGACAAG
>Cid_circ_4125
GTGGTGTCTGATGCTGCAGGACAAGGCATCACCATCACAGGGGACAAAGCCTTCAACAACTGGAACTGGCCCAATGCCGTCATCTTCGCAGCTACAGTTATCACAACTATAGGTAAGGATCTGGTCCATTTAAGCAGTAACTTGGAGAAATAATCAATTAACAATTAGCACAAAAATAATTTATAATAAGTAGTAGTAGTAGTAGTAGTAGTAGTAGTAGTAGTTGTTGTTGTTGTTGTTGTTGTTGTTGTTGTTGTTGTTGTTGTTGTTGTTGTTATTATTATTATTATTGTTATTATTATTATTATTATTATTATTATTATTTCCCATTATTCTGAGTCTTTCAGTCATATCCCTATATATCATTACAAACAAGGGTTCAGTACAGTGTTTTTGTTT…
>Cid_circ_3201
ATCATTCTGATGCCGATGGAGGTGGCGATTGAGGATATGCAGAAGAAAACACAGGAACTGGCCTTTGCCACCCATCAGGACCCTGCAGACCCAAAGATGCTCCAGATGGTGCTTCAGGGTAGTGTTGGCACCACTGTTAATCAGGTAACCTTTCGAATAGATAGATTTTGTTGTTGTTTTCCAGTATGTCATCTTGTTTGTGGATGTGAACCTGTAAATGTTGTCACACAGGGTCCACTGGAGGTGGCTCAGGTCTTCCTGTCTGAAATTCCTGAGGACCCCAAACTCTTCCGCCATCACAATAAACTGCGCCTCTGCTTCAAAGACTTCACTAAAAGGTGGAGTGACGTTTATGACACTTTCTTGCACACAAGCATGCTCACTTTTTTTGCAATATTG…
>Cid_circ_3201
CTCTGCCAACCACACCAACACAGAGATCATTCTGATGCCGATGGAGGTGG
>Cid_circ_0413
GGTTATCGGCAAAAGGACTCGTACATGGCATGTCAGGGGCCCCTTCAGCACACCATTGAGGACTTCTGGAGAATGACCTGGGAGTGGAGGAGCTGCTCTATTGTTATGTTGACCGAGTTGGAGGAGAGAGGACAAGTAGGTTCACCTGCTTCCTGTTTGTAGCATCTGTGATCACGCTAACTTTGTGTCTTTTTGTGGTGTAGCCATGTGGTTAAACATCTGTGCTCGGTTGCACAAAGCACCCCTTGAGAACTGTCAGTTTGACAGTTATACCGTGAATTTCCTCCTACCTAAGGGAATAATTTGAGGGTGTTGCATAAAATCCCTTAAACACTTCTCTTAGGTAAGGGAAACCATCAAGTGACTTGTGACAGAGACCCAGGATTTGCCATATAAAAA…
>Cid_circ_0413
ACCACCCAATCACTGTGCACTGCAGGGTTATCGGCAAAAGGACTCGTACA
>Cid_circ_4054
CCCTTCACCGTCAATATCGGCCCAGGTGCTGGTGTGGGTGACGTGACGGC
>Cid_circ_4054
GTGCTGGTGTGGGTGACGTGACGGCCGTCATTAAAGACCCTCTGGGTAATAAGAACACTGTGGAGGCCATCATGGAAGACAAGGGTGAAAGCGTCTTCCGTTGCACCTACAAACCAATGCAGGCTGGTCCTCACGTCATCAACATTACATTCGGAGGCATCGCCATCCCTAAAAGCCCCTTCACCGTCAATATCGGCCCAG
>Cid_circ_3277
GTGGAATGTCGTGAATGCAGCGCGGGACTCTTGTGTTGGCGGTGCGTCTCGTGCTGATGGGAGCTGCTGCACCATCATGAGTTGCCATGACGCCGGAGGGCGTCGCCGTTACGAGGACTCGGAGTTCACGTTGCGCGTGTATCCCGGAGCGTTGTCCGAGGGCACCATCTACTGCCCCGTCACCGCGCGAAAGGTCACGTCGGCGGCGGAGGTCATCGAGCAGCTCATCGAGCGGCTGCAGCTGGACCGGTCTCGGCTCTACGTGCTCGCTGAGGTCAAGGAGTTCGGAGGGGAGGAATGGATCCTGAACCCGTGCGACTGTCCCGTGCAGCGCATGATGCTGTGGCCCCGCATGGCGCTGGAGAACCGGCTCGGCGGCGAGGATTACCGCTTCCTCCT…
>Cid_circ_3277
ACTCGGAGCCGGACCGGTTCTGGAGGTGGAATGTCGTGAATGCAGCGCGG
>Cid_circ_2739
CCACCCCACAGAACACATGGAGGAGGATAAAGATCATTGATGTTGCCGTG
>Cid_circ_2739
GATAAAGATCATTGATGTTGCCGTGCTGATGTCCCGCCCTCCTCCAGACCCACTGTACATCCTTAGGGGTTCAGGGGCTCCAGTGAACACCCTTCACTTCTGCTGTGGTGGGGATGGACCACCATTTCTCTACTCTGGGTTGGTGCCAACTTATTAAATGAAGCTTTAACCTTTTGGTTGCCTTAATAGTGTCCTGTTTATGGTAATCTTGATGCTAGTGTGCTTTAGGTCAGGTAAAGGTGCGATCCATGTCTGGAACCTGACCACTAGGAGAGCAGAACATGTTTTAGAGAGCCATGCTGGGAACTCTGTTATCTGGCTTCACACCTTCAAAGACAGCAGCAGCAGCCTCATCAGGTAGAGGAGAGGGGGGTAAGATGTGTGTCACCCCTTAACCTA…
>Cid_circ_2309
AATAAACATGCAGCGGAGTAAACAGATTGCTATGGGCCGCAAGAAATTTAACATGGATCCCAAAAAGGTAAACAAGCATTGGGGTGTAATGCATGAAGCCTCTATTGGAATATTTTGAAGTTTTCTAAATCATAGAGATTCCCTGATATGCTTTGACAAAGAAAATGATCCCCATTACATAAAATGCATTTCCATTTTGCATTTTTAAACCTTTGATCTTGTGTGGGCGCACAAATTATCATAATCACACACGATTTGTCGCCAAGCATCATGCAACCACACCATTTCCAATTCATTTCCATAGATCCAGCAGAATCCAAACTCATAGGCTAAAGTTCAGAGAGCAGGAAAAGAGTAAAGGAAAGAGATTTTTAATGTACTTTAACAACAGGAAACTGC…
>Cid_circ_2309
CCATCGGAGATTATCTGGGTGAAAGAATAAACATGCAGCGGAGTAAACAG
>Cid_circ_2022
GCAAAATGGCTGTCCAGTGCTCTGGTGCACTACGGAAAGAGAAGACTGCA
>Cid_circ_2022
TGCACTACGGAAAGAGAAGACTGCACTACTGCAGGTGAAAAACAACATGGCTGCAGATTTGGAGAGACTCCTGAACCACAGAGAGGTAAATGCTGTGTCAGCAGATTAAAAAGAATGGCACAATGCCTTAAAGGAACACTCCACTTTTTTTGAAAATAGGCTCTCTCATGGGTGCAGCAGGAGCAATGATATTACGCAGCGCCTGTGACCCCCTGCTTGCACAGGGAGCGTGCCTTGCAACCATGGAGACATTTGTGAGAGACGCTGCGTAATATCATTGTGCCTGCTGCACCCATGGTACGACAGCAAAGTTCCTTGATTATTACGCCGGAATGAGAGTATAGTTCCTAGCCATATCGGCCTAGAAAATCGCAACTTTTCATTTTCCGGCGGTCTTGG…
>Cid_circ_0951
AGAGAGAAGGTTGCAGAGAGCAACGTGACCACAGTGACGCCAGTGACCTCTCACCCCGAGGAGCCCAGTGACCTGGAGGAACTGGAGCAATTTGCCCGCACATTCAAGCAGAGAAGGATCAAATTGGGCTTCACACAGGTACACACACATACAAATACACACACACACACACACACACACACAGAAGATTTGTATTTCCTTGTAAAGGAACATTTGGTCTCTGTTTCCCTCTACAGGGTGATGTGGGATTGGCCATGGGGAAACTCTATGGGAATGATTTCAGTCAGACCACCATCTCTCGATTTGAAGCGCTCAATCTCAGCTTCAAGAACATGTGCAAACTCAAACCTCTGTTGGAGAAGTGGCTGACTGATGCAGGTAACCATCAGATTTTACAGC…
>Cid_circ_0951
CGCTCTGGAACGCAGCTTCATCACGAGAGAGAAGGTTGCAGAGAGCAACG
>Cid_circ_3946
GAATGGCATGCTTTTCCCACAATACATGATATTTTAGGTGGCATCTTGAA
>Cid_circ_3946
ATGATATTTTAGGTGGCATCTTGAAACCCACAGTGGCCTCTCCCAGCCAGGGCCTGACGCCCAGCGCCCAACAGCCAGGCAAACTGGTTTCCGATGATTTGGATTCCTCCCTGGCCAACCTTGTGGGCAGTAAGCGTCCTGTTTTTGTTACATCAAGCAAACCCTCTGTGTTAGGGCTGCACGATTAATCAAAATAAAATTGAAGTTGCGATATGGAACATCAGGAACATCAACTTTCATGCTATTTGTTGATTTATTCATCTTAAAAGGGTGAATTATAGCATTACACAATGGCTGGCATAGCCCTCACAAGTTTTCTTTTTCTTACAGGTGAGGAAACAATATGTGCTTTCTCTGACTCAAATGAAACACAACTCATGCTAGAAACAGCTGTCATAA…
>Cid_circ_2354
GTCAGGGATCAGCAATATCCTGGGACTGGCGTAATGGGGGAAGTGGTCCAATCCAGGGAAAAGCAATCAAGCCCAGATAAAAGGAAAGGGGGCGTCGATGAAGGAGCAGGTGCATGGGGTGTTTTTTTACTCAAAGCTGTTGTTAAAGAAATCTAACCCCCATCACCTCAGCTGTGATTGCCTGCAAAGATGCGACTGTACACATCAAGCTGCAATTTTGGTGTTTTGATGTGGGAAGATGATAAGGCCGGTTTCCATCTGGCAAAGGCTTGATGTTCGGTTTTACAGTAGAAAATGCAGCACTTACATTTAAGTGCCGAATGGAAAATGCTTTCAAGCAAATGAAAATGACTTTGCACAGCAAATGAAGCCATATTCACAGTGCTACATATAATTTCT…
>Cid_circ_2354
GAGACACTCCAGCAACAAAACCAAGGTCAGGGATCAGCAATATCCTGGGA
>Cid_circ_1840
TGACCCAGATTTCATGTATGAACTGACAACAGTGAACTGAGGAGGACAAC
>Cid_circ_1840
ACAACAGTGAACTGAGGAGGACAACTCAGCCATACTTAAATGTGCTGCTAAAGCCTCCATATTGAAAACAAGAACTCTTTTTTTTATATACATACTTAAAATCAAACTTCCTCCAGAGATTGAAGAAAAGATAAGGAGTTTGAGACAGGGGAGGTGGCAGAAAAGTTTCCGTCAAGGAACTGAAGATCTGTGCTCGGCAATGCCTCAGGTATAGGCCCTGTTCAAAATTGGTATCAAAATTGAAATTCAAATTGAGGTGTTTTGAAATAAGTCCCATGGTATGCTTCTGCTTCTTGCTTTCATCTTATAGCCCAGCATTAGCGGAATGGATCCTCCCTTTGGGGATGCGTTTCAAAACTGTTCTTTTGCTGACCAGGCGCTGACCAGCACAGACCTGTT…
>Cid_circ_1635
ATGGCAACGGCTATTTTGATTGGCTCTATCAAGTCAAAGAAGTGCATCAT
>Cid_circ_1635
CTATCAAGTCAAAGAAGTGCATCATCAACATGGGCCAACAGCAGAGGTCAGAACAGCCGACAGATCTTAGAAGCAGTAAAAGTAAGTTTTTATTAAAATAGTGGATAATATAAGACATTGTGCTTGATTTTTAATGAAATTGATGCATGTTTCATCACAATAACTGAAATGCAAAATGATAAAAAAAAAAGTAATATTTAAGTTGGTGTGTTCCAGCATTTACATCTTCCAGAGAGACAGTGCTGGCATGGGCATGCAGGTGGAGGGCTCAATGCAGATCCCAAAAATGTGGTAAGGTTTTTTGCTTGTATGGTAGTTTTTTTTTTTTTTTTTTATATAACTCAGGCTGAAATTATGGACTCTAATGCAATTTAATGTGTAACATGGAATGTCAGAAAC…
>Cid_circ_4865
CATGCACACCGAGGACAAAAAAGAAGTCTGGATCCAGAGCGACATTTAGG
>Cid_circ_4865
GTCTGGATCCAGAGCGACATTTAGGAAAATCCCTGGCGGAGATGGAACCGTATCTGCACGAGGTCAGAGAGAAAATAAACCTCCTTCAGCTGTTTCTGCTTCAGCTTTCAGATCAAGTGTTTCACAATGTCAGGCTGTTTTGACTGATGACATTCGTTTCTTACAAATCACCATCATAATGTTCTTTAAGGTTTAGACCAATATAGTCACAAATAATCAAATGAGATGGAGCATTAATTAATTCACTGCAAATCCACATTAACTCATGTTTATTTAATACACTGCCAATCAAAAAATAGAAAAAGAAAAAAAAAACCGTAATATTGTGAAATATTATTATAGTGTAAAATAGCTGTTTTTTTTGTTTTTTTTAAGTGTAATTTATTTCTGTGATCAAAG…
>Cid_circ_1952
AACCTCCGCACTGCAGAACTACAGCTTACAACATGAGAAAGCTGAACTGG
>Cid_circ_1952
TTACAACATGAGAAAGCTGAACTGGAGCAGCACTTAGAGCAGGAACAAGAGTTTCAAGTGAACAAACTGATGAAGAAGATCAAGAAGCTGGAGAACGACACAATCTCCAAACAGCTCACCTTAGAACAGGTAACTCCACTGAATTTTGCTCAGCAAGTCTTCTCAAATTTTTGCATAAATTTGAACTTTCTGTTATTTTTAGCTCAGACGTGAGAAGATCGACTTGGAAAACACTTTAGAGCAAGAACAAGAGGCTCTTGTGAATCGGCTATGGAAACGCATGGACAAACTGGAAGCAGAAAAAAGGTCAGTGCTATTCTGTGTTCAGTAACTGCTGCTTTGTGTAACACTGCCACGGCTCACCTCAGAAATTTAAACACTACCTCGTAACTGAGAACA…
>Cid_circ_0768
CAATTGGCCGTGTGCCAGCAAAGTCGGTGGGCAATCTGACGACGGTGAGTGGGGAGGAGGCAGCTCTTCCTCCTGGCTGGACTGTTGATTGGACGATTCGAGGCCGAAAGTATTACATCGATCACAACACAAACACAACTCATTGGAGCCACCCGCTGGAGAGGGAGGGGCTTCCACCGGGCTGGGAGAGGGTGGAGTCAGCTGAGTTTGGAGTGTATTATGTTGACCACATCAACAAACGTGCCCAATACAGACACCCCTGCGCACCCAGGTGAGTGTCGAGATGTTCCAGTACATTCTGAGACTGTTTGGTGCCATTTTGTATCCAAAATACACATGCGACCTCTGCTCTCACTCTATCTCAGCGTTCCACGTTATGACCAGCCCCCTCCTCCGCCA…
>Cid_circ_0768
AGGTGTATGCCAGAGCCCCACTAAACAATTGGCCGTGTGCCAGCAAAGTC
>Cid_circ_0505
GTTTTTAAGGTGAAGGCTGTCCAGCTGGCAGAAAAGCTGCTTCCTGCCTTCAACACCCCAACAGGCATCCCCTGGGCCATGGTCAATTTGAAGAGGTATGTTCCATACACACCTTCCCTTTCACTCCAACATTCTTTCTCATCCTTTTTTTTTTTTTTTTTTCCTATCTTTGCTGCCTCCTCATCTTTTTCTCATGCTGTCTGTCCTCCACTCATTGTCCTGATGGTGACTGCCACATAATGGAAAGCTGTCAGACCTTGTGCGTCTGTGAAAGTCCCTGTGGCTTTCTTCCTGTTTAACTCGACTTTCCACATAATTTCATTAGAATGAAATGAAAATTGCACAATTAATCTGCAGAGCGCATTGTGAATGTACATTAAGGGTTTTTTTGTGTGGGAG…
>Cid_circ_0505
CCTCGAACAGGACGCTGGGGCCAGCGTTTTTAAGGTGAAGGCTGTCCAGC
>Cid_circ_4127
CAACATCTATGTCAAAGTTTACATGGCATCGAATGATACTCACATCATGT
>Cid_circ_4127
GCATCGAATGATACTCACATCATGTTCACCAACACGATCCGTAACAACGAAACAGATGTCATCACCAGAAGCTACATCAACATCACATTTGCATGCCGATACCCCATAAACTACACAGTCCAGCAGCAAAACGGGGAAAATCTGATCAGAGTGGATGTCCGGTGAGCTTCTTATAGTCATGACATCACCAGTTAATTAAGTCTGCAACATTTGTTTCAAAGCTCAGTCTGTCTGGGACTCCAGCACTCTATATGTAGTAGTGGCTTTAATTATCCAAGCTTAAAAAAGGCTGAGCCCCTCACTAATTGTTTGTTTGTATGTAAACACAATAAAGGAAGCTAATGGGAACAAAAGACTGCCCTGGGGTCTAACTCAAGTGTTTCCTTCAATATTCATTAA…
>Cid_circ_2922
GGTGATAAGGAGGCAGAGCTTGGACTTTCTTTCTCTCCTTTATGTGACCGCAAGTCTACCATGGTTGCCCAGTCTCAGATTGGTGAGTGATCAGGCTTGTGTGTGAATTAATAGGATATGGTATACTCTCATCCATGTATTATAATGCTGTGTTTCACTTCCCTAACAGGTTTCATTGATTTCATTGTGGAGCCAACCTTCACTGTACTGACAGACATGATTGAGAAAATCGTGACTCCGCTGATCGAAGAGGCCTCACCTGCTGGCCTGGCTGGATTCAGGCGTTCCAG
>Cid_circ_2922
GCCTGGCTGGATTCAGGCGTTCCAGGGTGATAAGGAGGCAGAGCTTGGAC
>Cid_circ_3621
TGTCTCGAAAGAGCCATGAAGTTTGCCTTTGAGGAGTTTCATCTCTGGTTCCAGCTCGCTCTCTCCCTCATGGCTGCTGGGAAGGTTAGTGTTCCTCCTGTGTACCCCAAAGTTTCCATGGTCATTGTAATATCAGGCTATTGTAAAGTTGTGATTTCAAGGCCTATAAAAATCATGAAAATTAATCATGTTGAAAATTAATGAAAATTTCTTTTATATAGATTTAAAATAAAATCTCATATATATTGGGGGAGGGGGTTGGTTATGTTTTTGAAAGAAGTCTTTTATGCTCACCATTTATTTTATCATAAATACAGTAAAAAGTGTAATGTTGCGAAATGTTATTACAAATTGTTTTCTATATATTTCAAAGTGTAATTTATGCCTGTGATGGAAAAG…
>Cid_circ_3621
TCAGCGAATACCCTGAGAACTTCATTGTCTCGAAAGAGCCATGAAGTTTG
>Cid_circ_3239
ACCTGCTGGAAGAGACGGAGAAGCTGATGGCGGAGAAGGTGGAGGTGCAGCGTCAGGCACAGAAGGAGAGCGGTGAGCTGCTGCAGCAGGTGAAGCACCTGGAGGCGGAGCTGGAGGAGCAAGTGAGCCGCTTACAGGAGCTGCAGGAGACGCGGCGCACGGAGGGAGACGACCTGCGACAGCAGATCCAGGCCTTGGAGAAACAGCTGGAGAACAACCGCAAGTTCATGGACGTGCAGGAGTTGAGCCGCGCGCTGCAGGAGAAGTCGGACTGCTGCAGTGAGCTTCTGTTGAGCGCGGAGCAGCTGCAGCGGGATGTGCGCGAGAGAGACGAGGAGATCGAGACGCTCGGAGCGCGCGTGAGAGAGCTGGAGCAGACGCTCATGCACAGG
>Cid_circ_3239
GCTGGAGCAGACGCTCATGCACAGGACCTGCTGGAAGAGACGGAGAAGCT
>Cid_circ_3235
TGTGATTGTCGTCTTCATCGCAGAGGTAATGTCGTAGACATCTACCAGCG
>Cid_circ_3235
GTAATGTCGTAGACATCTACCAGCGTGAATTTCTGGCGCTGAGAGACCGTCTGCACTCCGCGGAGCAGGAGAACCTCAAACGCTCCAAAGAGCTCAACCTGGTGCTGGACGAGATCAAGCGAGCCATCGCTGAGAAACAAGCGCTGCGGGACATCAACCGCACCTGGAGCAGCCTGTCAGGTGACATACAACAGTCTCTGTATCAACCAATCATTGCCCTCTGATTTTAGTGGTGGAGTTAAAGGGTTTGGATGTAAATGTGTCTGCAGTACACAACCACCCTATAATGGTGAAAATTCACCCACTCCTTGTTTTATATTCCCCATAAATAATAAACAGTGTCATAAAAGGAGTTGTTCGTGTTTTCTATACAGTGTAACAGGCCCCGCCTACGACTCT…
>Cid_circ_0094
TCCCAACAGAGCAACCTCCATCCAGATCCTGGATTGTGCTGCAGGAGCCTGAAAGGACGAGACCAACAGGTAGATGTTTCTTGAAAACCGTGGAACATAATTTTAAACCTGAGGACACTTTGCCTGATATTTTGCTCTCCTCTTTGCTTCACCAGCCTTGTTAACTGTAATGTGCTACAACGTGCTGTGTGATAAGTACGCCACACGCCAACTCTATGGCTACTGCCCGTCCTGGGCCCTTAATTGGAGCTACAGGAAAAAGTCCATTATGCAGGAGATCCTCAGCTGCAATGCAGATATTATCAGCTTACAGGTAAAAAAACAACAATTTTTAAGCCTAGTGGTACACAAATTAAGTAGCTTGTGGTTGCTTTTGTTTAGTTTTAGAGCAAAATGTGC…
>Cid_circ_0094
AAGAATGAGTTAATGGAGGTGTCATTCCCAACAGAGCAACCTCCATCCAG
>Cid_circ_4403
TTCCGCCCGGAAACAGTTACGCCAGGAAAAGGAGGATGAAGAGGAAGACA
>Cid_circ_4403
GAAAAGGAGGATGAAGAGGAAGACAAGAAAAGTGAGAAGCAGGAGCTTGAGGATGAGCTGCTGTTCGAAAACTTCGAGCTGGGCGATGAAGAGTGTGCACTTCCTGAGGAGGAGGAAGTGGACGCGGAGGATGCAGAACTCGAGGAGGCCGACGGCGAAGAAAGTACCAAAATGAGGATCCTGCGGCAGATAGCAGACGTGGCGTCCAAACTCAAAGAAATCATTGGCAATCTGATTACTACTGCAGGAAAAGTAGTCATAACCATATTATTGGGCCTCACAGGCATGATGCTGCCATCTTTGACCTCCATTGTGTATTTCTTCACCTTCCTGGGCCTGTGCACCTGGTGGTCTTTCTGCCGCACGTTCGACCCGCTCCTCTTCAGCTGTCTGTGCGTC…
>Cid_circ_1112
AGTGCATGCCTGCGAAGGGTGCAAGACTGATGAATGATTCAAAGCTTGCC
>Cid_circ_1112
ACTGATGAATGATTCAAAGCTTGCCGTGGTCCAGCGCTATGGTAGACATGCCGAGCCTGTACAGTCCCTTGTCCCCGCTGGGCGATCCAATTTTGGACAGCCCTCTTTGTGGAGAACTCATTGGTGACATGGAGGTTCTCGAGGACATTTCTCAGTCTCTCAGCGACGATACTTTCAACTCCCTTCACGTACTGGACTACCAGAGCTGCAACACAGCAGTAGACGGCTCCACTCTCTTAGGTAGAGCATATGGACACATGCAATCCTAACTCTAGGTGCTATAAAAAAATCTTAAATTAACCCTAATCTGTTAAATTAAAGAATTAATCCTTTGCATTCATTTCGTGGTAAATAACTAGCCGCAAGTTTGGACACACTTGACAATTTTATCTAAAAATC…
>Cid_circ_2872
GATGCCATTTACAGCGACAGTACCTATCTACTATACTGGAAAGTATCAGA
>Cid_circ_2872
ATCTACTATACTGGAAAGTATCAGAGCCTCGGTATCAAGCAGGGTGGCCCGTCGGCTGGGAAGTGGGTGGAGCTGCCAATCACCAAGTCGCCAAAGATTGTGCAGTTCTCAGTGGGCCATGATGGCTCCCACGCCCTACTGGTGGCAGAGGATGGGAGCGTCTTCTTCACAGGCTCCGCCAGCAAAGGGGAGGACGGAGAGTCAAGTATGACAGGAATTCTTATCATGTACATACTTGATCTTGGATAATAATGTTTTAGTAAACTGACAATCAACCTCTTATGATGCCGTCTGTATTTAGCAAAGAGCAGGAGACAGCCAAAGCCCTACAAACCCAAGAAGATGATCAAACTCGAGACCAAGACGGCCACCTACACGGCCTGCAACAATGGCAGTAGC…
>Cid_circ_2650
CGATGTCGGAGATGCACTGTAAATTGTGATGGGCGGAGGATGTCTTAAGA
>Cid_circ_2650
GTGATGGGCGGAGGATGTCTTAAGACAGCCCCTTCTTTTGTCATGGACCGTCTGAATCAGCACAACATGTGCGTGGGTCGCGCCCTCAGAACGCGCAGTGAGCTCCATCAGCTCTCATCTTAACTCTGATGAGGATTATGGATGTGCGATAGACGGTTTTGCAAGTTTGATGCAACGCGCTAAAACCAAGAGCTTCTGGGATTCTCGTGCGGATTAAATCTTTTGTTTGGATTAATTGATTGTTTGGAAGTTTGGAGACCCAAAGCGGACACGGAGTCGATGTCGGAGATGCACTGTAAATT
>Cid_circ_4849
GCCATTGCACATCCTGGTGTGTAATGCAGCCATCAGCACGCAGCCCTGGAGTTTAACGGAGGACGGGCTGGAGTCCACCTTTCAGATCTGCCATCTTGGTCATTTCCACTTGGTCCAGCTCCTGCAGGACGTCCTGCGGCACTCCGTTCCAGCTCGGGTGGTGGTGGTTTCCTCGGAGTCTCACAGGTGAGACTTTTTAAATATTTCCCATCATTGCTTAATGTCATCTCTGAAGCATTTATGTAAAATCATCCATGTACTTTCATTTGTTGCTTCACCAATGGTCCCTGTCACTCATTTCTCCAGATTGATTTATACTTTTTGTGTTGGATCCTTTTAAATGACCAGCAATAGAGAAAGGCTGTGTACAGTATCTATTGGCACATGCCAACTAGGCCA…
>Cid_circ_4849
TGCACGACCCTTCACCAAGTCTATGGCCATTGCACATCCTGGTGTGTAAT
>Cid_circ_4667
GGAAGAGGTGAATGACAAACTGAGAGACATGCCCGATGGTACTTTCCTGGTACGGGACGCCTCAACCAAGATGCAGGGAGATTACACGCTAACGTTAAGGTAACTCAGAATATTCTTTTGAAGAAAGCTTCTTCAAAACCTCTCATTTGGTCTTTATTGATCTGTGGTCCAACGCAATCCCTTTTTCCCTGCAGGAAAGGTGGAAACAATAAGCTAATAAAGATCTACCACCGAGATGGGAAGTATGGTTTCTCAGACCCGCTCACATTCAGTTCAGTGGTGGAGCTCATCAGTCACTATAGGCATGAGTCACTGGCCCAGTACAACACCAAACTGGACGTTAAGCTCATGTATCCGGTCTCCCGCTTCCAGCAG
>Cid_circ_4667
GTATCCGGTCTCCCGCTTCCAGCAGGGAAGAGGTGAATGACAAACTGAGA
>Cid_circ_2926
GCTGTTGCACGGAGGGCTCCATGAATGTTCGTCACCATGATGATGACGGACCAAATGCTGGACCTCCCGCTTCCATTGAGCAACGAGGTTCCCATGATGCACCACATGATCAATGGCGATGCACCACAGCAGGTGAGTTCATAATGTTATAGATCCCATTTAGGGAGTTTATCTATTGCCTATTGATATATATATATATTTTTTAATTGGTTTTATTTAATAAATTGTCAGTTGATAGAAACATTAGATCTCTCAACCTCTTTATTTTAAAAGCAAGAAATATTCCTCCAAGCCAAAACAACTCTATAGCTAAAGACCTAGAATTGCCCCTTGTTTGACACAATTAATATGTGTGACTTTTTTTTTTTTTTTTTTTTATACAGGTGATCCTGGTCCAGG…
>Cid_circ_2926
GATGGGGCTTTGCAATGCATCCAAGGCTGTTGCACGGAGGGCTCCATGAA
>Cid_circ_4868
AGAGCCATTCAGCTCAGCATGCAGGGTGATCAGTAACGCGTTGGGGGTTT
>Cid_circ_4868
GTGATCAGTAACGCGTTGGGGGTTTGGGGTTTGGAGATCATTCTGTTCAACAGCAGAGAGTACCAGCAGCTACGGATTGATCCCATGTAAGCCTTTCTGACAGCTTCAGTATCCGTCCTGTTATCTGCTGTATGACGTTCATCCTCTTCATGTTTGCTTTCAGACACGAGAAGGCCTTTATATGTAACTATAAGGAGCACTGGTTTACAGTGCGTAAGCTAGGACAGCAGGTATGTGTTTTGCATTGACTACGTTTGCATGTGCACCAATAATGTGACTATTTCCAATCAGAGTAAGGACTTAATTGCCGTTAAAAGTTTACATAACACAAGCAAACCCTTTCACTCTCGTTTACATGCCATTTTCATTATTCTAATTATAAGAATTGTAGTTATTTTT…
>Cid_circ_2150
TTGCACATGCTCCGAGTGTCCCCATCCATGGGCCAAATGTTGGACATGAACACACTTCTGCGCCACCTGCTATTCCTCCTGGAGTACTGCATGGTGACTGGGTATGACTGGTGGGACGTGCTGCTGCACGCGCAGCCCGGCATGGTGCATAACCTTCTGGAGAAGCTTCACGAAGAGTACATGAGACAAAACCAAGCACTGCAGCAG
>Cid_circ_2150
GAGACAAAACCAAGCACTGCAGCAGTTGCACATGCTCCGAGTGTCCCCAT
>Cid_circ_3716
TCTTCTGCTGGGCATCTACAACCTGGGTTCTCGAAGAAACTTTAGCTGAA
>Cid_circ_3716
GGTTCTCGAAGAAACTTTAGCTGAAAGATGAAGCAGTGCCAGGTGTCCTGGATCTGACAGCAGCCACATCACAAAGAGTAAGTGAACACTTTAATAATGCTTTGGCTCTAAATGACAGTTTTATATTTGTGGAAAATGTTTTCAGAGCACGTACATGTGATAGTGAGGGGCACTGATCATTTCTTCTGTGTTAGCCAGTCGTAACAGTGTCAGTCTGCAGTAATGTGTATGTTTATCCGGCTCTGTCATGAACTCTTATCTGTGCTGGATCTGCCCTTCTACTGTGAGCCCATTCAGATGATCAGGGAGAAGACGGGAATGAGCAGAGAGAGCTGAATAATTAATATCCCTGTGCATAATGGGTACGGCTGCTGACCTTGAAAGCTTTCTGCTGGAAGG…
>Cid_circ_3065
ACATCCCTGTTGCACAAGGTCACAGTGAAGGAGACGAGAGCTGTAAGAAA
>Cid_circ_3065
TGAAGGAGACGAGAGCTGTAAGAAACAGATGAGTCGAGTTCTGTCTATCTGGCAGGAAAGAGCCGTCTATGAGAACGATGTACTGGGCAAACTCTCTGACGTCCTGCGTAAGTAAACCAACACATACTATTCACTGATTGACAGGGTTATTGGAAATATTATATAGACGTTCAGAAAAGACTTGTTTTGATAAGTGTTTGCTGATAGTGAGAAAGTCCTTCACATGTAGAACGTCTCCTCATGACCTACAGAGGTAGAAAAGAAGGCCAAGAAAAGGCCTTATGAAGAAATTAAGGTGAACAACGATGACTTCGCCTCCCAAAGCTCCCCTGGTGAACCTCCACAGGTATGAAACAGCCTTACATCATGCACATATTTATCTATACGTCAGCTTCATCA…
>Cid_circ_4081
CACAAAGATCCCCAAGATCTCCAAGCCCTCAGAAAGGGAAAGAATGCAAG
>Cid_circ_4081
CCCTCAGAAAGGGAAAGAATGCAAGAGGAACTAGAGGAGGCGAAGGACAAGGCCCGGCGTCGCTCTACAGGAAATATCAAATTCATCGGTGAGCTGTTCAAGCTCAAGATGCTGACAGAGCCCATCATGCATGACTGTGTGGTAAAACTACTAAAAAACCATGACGACGAGAGCTTGGAGTGCCTCTGCAGACTCCTCACCACCATCGGCAAAGACCTTGACTTCGAGAAAGCCAAGGTAACTCGCCCAACAGTTTGTTATTATACATTCTGGAGCTGTATTGATTCAAATTTCACAAGATCATTGGTGAAAATCCCTTGGAAAGACACTAGGTGTATCCAAGGTTAAATATTTTGCTTTTAATTTTAAGTAGTCTAATATGACCATGATGGAGAACCA…
>Cid_circ_4911
CTGTCAGAGGAGGGGCGCGGCGTGGCCTCCATCGCCAACATGCTGACCATCACTCGCATTTACAATACCGTGTGTGCGGTGGCCGCCATGAGGAGGTGATTATACGACACACTCATCGTCATACACACAGCAGAGACAATGTCAGTAAATGTGTGTGTGTGTGTGTGTGTGTGTGTGTGTCTCAGGATCGTTCATCTGTGCAGGGAATATGCATGTAAGCGCTCTGCGTTTGGGAAGCTGCTGAAAGATCATGCGCTGCACGTGCAAACACTCAGCAGGATGGAG
>Cid_circ_4911
CGTGCAAACACTCAGCAGGATGGAGCTGTCAGAGGAGGGGCGCGGCGTGG
>Cid_circ_4035
CACCATCAGTGACCTGAAGGACAAGATTAAAAATGCTACCATCAACAACG
>Cid_circ_4035
ATTAAAAATGCTACCATCAACAACGCCAACATCCTCCTGCAGATCGACAACTCTAAACTGGCTGCTGATGACTTCAGAATAAAGTGAGTTCTCTCAAATAATATTTCTCTGTATCCATAGTTTGGTAGCTTTAGCATCTTAAAAGTTCATTTTGGTCATTTTTAAAACATTATTGGTAAGTTTATTCCTCATTCTCCCTCTCCACCAATCAGATATGAGCATGAGTTAGTAATGCGGCAGTCTGTGGAGGCTGACATCGCCAACCTGCGTCGCTTGCTGGACCAGACGACCTTGGTAAAGGCTGACCTGGAGATGCAGATCGAGACTCTGCAGGATGAGTTGGCGTTTATGAAGAAGAACCACCAGGAGGTTTGTAGTGGCTTGCATGTAGATGTTTTT…
>Cid_circ_1215
GCCTGGGAAAAACGAAACGCAAAACGAGCACACGGGAAGCCTCTCCAACTCCCAGCACGGATGAGTACTCCTCTAATGGGGGCGGGGCTGAGCGAATATATGACCTGAACACTCCAGCCGTGGTGAAGTTTGCCTACAATGCGGAACGGGAGGATGAGCTCAGTCTGGTGAAGGGGGTGCGGCTGATGGTGATGGAGAAATGCAGTGACGGCTGGTGGAGGGGCAGCTATAACGGTCAGGTGGGCTGGTTCCCCTCCAACTACGTCCAGGAGGAGGAGATGGAGGACACATCGGCCGACTTTCCCGCTGTCTTCTCCTCGCAGCTGGGCCTCAGTAACGGTCAGGGCTCCAGAGTCCTTCACACTGTTCAGACGCTCTACCCCTTCAGTTCCGTCACGG…
>Cid_circ_1215
CCTGGTGCGAGACAGCGAGTCCTCTGCCTGGGAAAAACGAAACGCAAAAC
>Cid_circ_3578
TAGCTTCAGTTCACGGTCACAGCAGGGGACGAGAGGGATATGATGATCCA
>Cid_circ_3578
GGGACGAGAGGGATATGATGATCCATGGCGGTATTACCCTGGTTATGACTCTAGCTTTGATGATGACTGCCGCCGGCGCGACCAATACGCTGACGAATTTGACCGCCGTTCAGTTCACAGTGAACAATCAGCGCACAGTGTACATTCATCACACAGTCGACGCAGTAGCTTCAGTTCACGGTCACAGCAG
>Cid_circ_2751
AGAGACGGCGTTCACGCTCAACCTCGCGAGATCGTGAGAGGAGGCGCAGGGAGCGTGAGAGGTCCCGCGACAGAGAAAGACGAAGGTCACGCTCACGCTCCCCCCAAAGACGCAGATCCAGGTGAGCTTGTGGCATCAGACACTCACTGTTCACATTTGATAAGTGAAAAACATAACAGGCCTGTTAATATGGTTAGATAAAAAATGGAGCTCAGTGTTTAGTTTTTGATAACCCCTCCTCCAGCTGTGTGCCTGTCTTGTTTATGTAGGTCTCCACGGCGACACCGCTCCTCCTCCCTGTCTCCAGTGCGGCAGAAGGACAGACGGGACGATGACAGGAAGGAAGTTAAAGACAAACCAGCAAAGGTCCATCAGATATCAG
>Cid_circ_2751
CCAGCAAAGGTCCATCAGATATCAGAGAGACGGCGTTCACGCTCAACCTC
>Cid_circ_0196
GTATTGAAATGGAGATTGTTAACAGTTGTGACTCTGATAACGGTGGCTGTTCACACCACTGTCAGCACGGCACACTCGGACCCGTCTGCAGCTGTAACCAGGGTTATCAGCTCGCAGAGGACCTCAAAACCTGTTTGGGTGAGTGTGCAGGTGTACAGACAGATACATAAAATAGTTTTACAGAATAACCTCAATGAAATCTATCTTTTGGATTCAGTGTGCATCCAGCTGCCCTGATAAACCTTTAAAATCATCATTCCTCAAACAAAATTAACGACTATTTCCTGCAAAAGCAAATGTCTGCCAGCTGGATCTCAGCAGTTTTAGGTCTTGTGTTTTTCTGGCTGTGCCCTGAATAATGACCCCTCTTCATAACTGGAATTGTGCTTATGTAAATAC…
>Cid_circ_0196
GCTGACGATAGACATTCCTGCATCCGTATTGAAATGGAGATTGTTAACAG
>Cid_circ_2797
TACGCCAAGAATGGGGAAATCTTTGGTGGCTATAAAGATCATTGACAAGA
>Cid_circ_2797
GTGGCTATAAAGATCATTGACAAGACCCAGCTAGATGCTGTAAACCTGGAGAAGATCTATCGTGAAGTACAGATCATGAAAATGCTGGACCATCCACACATCATTAAACTGTACCAGGTAATGCCTGTCCAGGCCATTTGCTGCCAGTTTTTTTGGCTCTTATATGATAAATTGCATGTGGTGTTTCTCATTTTTAAGTTGATTTAGATAAAAGCATCTGCTAAATGTAATAAAATACTTGATATAATAGTAAGGTTTTAAGAAGGATTCACAATTTTGGAATTTCTTGGCTTATAACCGGAAATCAACAGCTTGTTGTGGCTGGTACAATAAGCAATGATTTTACTTTAAAGGTGTCATGAGTCATGACATGAGAAATCAAATTTGCCTTGATCTTTT…
>Cid_circ_0325
CTGAAGAAATTCAACTTCCTCAAAGAGGATGGAGACCCCGGTGCGTGTGT
>Cid_circ_0325
AGGATGGAGACCCCGGTGCGTGTGTGTGCATCTCAGTATGTGTGCGCTCCGGACAGTGAACACACGCTTCTGTCTGCGCCGGCTCAGTTCCTGCTGGAGAAGTTTCTGCAGTCCTGTAGCCATCGTCTCTTTCCTCTGGCCCTCTGTAACAGCGCTAACCCCGTGCTGTCCATAGATGGCTACCTCAACCTCGGACCAGAGGTAAAAATATAAATTTGGGGTCTCACACTTGCTTGTTCACCCAAAAAAATGAAAATGTTTTTATTAATTACTTGCCTAAATCACTTAAGACCTGTGTGCTGTAATTTTTTTTTTTTTCATGGAACAGAAAAGGAGAATTTTCAGAATGTTCATGCCGCTCTTTTTCTTATAAAACAACAGTTAGCTATCAACGAATAA…
>Cid_circ_4572
GCTTCAGACCAGTGGACAACGACAGACTCTCCACCTGAGAGAACAGGGCG
>Cid_circ_4572
ACTCTCCACCTGAGAGAACAGGGCGGAGACGTAGCATGCCAGGCTCCGCCCCTGACAAAGCCCCGCCCACAATGGAGCCCACTGCCACTGCTGCTACACCCTTCAGGGTCACAGTGAGTATTATATATGTCTTTGTCGTATGTAAGAGTGTGTGATTATACACAGTCTGGACTCCAGATGTGCACTACATCCTGTGCTCAGATGTATTTTATCTTTATTGCTACTACTCTTTTGATCTTTAGTATTACAACTTTAGCAATTCTAATAAATGTTTGGTTTAAAGGCATTTTGTCAAATGCTAATTTCCTACTTCAGGCTATTAACTTGAGCTGCAAAGGTGTTTTTTTTCAATTAGAAAATAAAAATACAGTGCACATTCATCCAAAATCATGTTCAGCT…
>Cid_circ_0609
GAGCAAAGTGTGAGGCGAACACATTTGACGGCGAGCGCTGTCTGTACGGAGCGCTGAGCGACCCCATCCGCCGCCTGCTCAAAGAGTACAAGCGCATCACTGCGAAGGCCATGCAGAGAGACTACTACGACCAGTTCCTGCAGACGTGAGGAGCACAAACATACAAACAGATACCCAAACCACAGTCACTGTCACAAACTCACTGGTGCTTTTCCTCATTGTAGGCTTTTGGAGCAGGGTCACTACAGTGATGTGACGTTTCTGGTGCATGGGGAGATGTTCAAGGCCCACCGGTGTATCTTGAGTGCCCGATCAGAATACTTCGCACACATGCTGGAGACCAAGTGGAAGGGCAAGAGTGCGATTGCACTCAAACATCCACTG
>Cid_circ_0609
TGCGATTGCACTCAAACATCCACTGGAGCAAAGTGTGAGGCGAACACATT
>Cid_circ_0281
ATGTGGATGGATTCAACTGTGACAGGTGCAAGTGTAATGGCCATGCCAGC
>Cid_circ_0281
GTGCAAGTGTAATGGCCATGCCAGCGAGTGTGTGAAGAACGAGCGCAGCGAGCTGGTTTGTAACTGCAAACACAACACAGAGGGAGCAGACTGCAATAGGTGCAAGCCCTTCTACAATGACCGTCCCTGGAGAAGAGCCACTGCTGAAAACCCCAACGAGTGTCTGCGTAAGTCTTTCGTGTTTTGTCAACTCTTTCTAAAGAAGACTAATTTCGCTTCCAATCGTTTTTCCTCATATAAAGGAATAGATCATTTAAAAATTAAAATATGATCATTTACTCACCGTCATATCATTCCAAACCTGTATAAATAAAAACATCCTTTTTTATACTGCCAAACTTTAATACATATTTAAGAATATCATAACCTTTTGTCGAAACAGACTTGTGCACTATATTC…
>Cid_circ_0885
TACAACCCTCTCTGGGCACAGCTTGGACCACCATCTGCAACCTGTACACG
>Cid_circ_0885
GACCACCATCTGCAACCTGTACACGATGCCACGTGTGTCCGAGCCCGTCTGGCTCACCATGATGTCGGGTCCACCTGAAAAGAACCAGCTTTGTGGGCACTTCATGAGGGAGCTGGCCCTGCTCATGGAGCAAGCCTCCAAGAACCAGTTGAGTAACGTCATGTGTGCTTCTCAAGCCATTGCATGCTGTGATGAGTGATGAGTGATGGTTCTGTATGGTTTCGTAACCATGTTGTTGTTGCTTGGTTTCTCTCTTGCCTTTAGATTCCTCCCAGCGCTTCTCACTGCAGTTCTCACTAACCATCTTGCCTGGGTGCCCACAGTCATGCCCAACGGTCAACCACCCCTTAAGATCTTCCTGGAGAAGCACTCCTCACCGAGTGTGGACATGCTGGCAAA…
>Cid_circ_3454
AACGTACCCAAAGACTGGGACGAGGGAGCTGATGCAGTACTGTGCTCTTG
>Cid_circ_3454
GAGCTGATGCAGTACTGTGCTCTTGATGTTTTAGCCACACATGAGGTCTTCACAGAGCAGCTGCCTCTCTTTATGGAGAGGTATGGCACTTAATTTACATAAACCCACCCACAGCTTAACATTGTGGCATATACAGAACCATTACACAGGTGTCCAGCAGACAGTTGACTATAAAAGGGTGTTAAAACCCCTTCCCATTTCATGCTGTCAGCAATGGCACCACATGGAAGAGAAATGTCACAAAAATAATTTCTTTACACCAGAAAGGTGAAGGCTACAAGAAGATCAGCAAAGCTTTACTTATCAGTCAGAATACTGTAGCAAAAGTGGTACAAACATTTAAAAAAGATGGAACTGCAACCATCTCACAGAGACGTCCAGGTCATCCACTGAAGTTAA…
>Cid_circ_1572
CATTAGGACACAGGAGATGGCCATGCTGACTACACCTACGTGAACCACAG
>Cid_circ_1572
CTGACTACACCTACGTGAACCACAGCGGGTGGAGCGGCGACTCCTACCAGCCGCACCAAACGTCTCAGGGGCACTTCAACGAGCGGTATGTTGCCCTGCCCCGCCCTTCGCTTAGTTTCAGTTTAGTTTTAATCTGCAAATGTCCTAAATGAGCAAAATATTTTCCGTTCATCCTGCAGATCCCCTGCTGTGCAGGTGCGTGAACAGCTGAGGATGGAGCTACAGCAGGTCAACCAGCAAATCAGTCAACAGACTCAGAGCCGCAGCCTTGAGGTGAGATTATCCATCTAAATGGATGTCATTTTAAAGGCCTGTTCGCGGCCTGTTCGCAACATGTTCGAGCCAACTAAATGGCACCAAAGTATCTTTGTGAGGACGTTTTGCCCCCGTAACGTCTGT…
>Cid_circ_4893
TGAAGGCTGATTGTAGAGCATCATGGGAAACACCAGTGATCGTGTGTCTGCTGATCGGCATGGAGCAAAGACGCAGCGGTCAGACAGCGGAGGCCATAAAGACCTCGAGCCCGGCAAAATGATGGACAGCACGGACGACCCTAACATTTTCAACACACATGGGCCAGAATCTAAAGTATGCAAGAACACGCAGTGACATCGTCATTTTATAAACACACAACATTGTACAGCAAGTATCAGCAGGAACACCTGCTTAAAGCTTAAAGCGGTCATATACATTTGATTAGTTTGCCTGTATTTTATTTATGCTCATTCCCATCATCATAACCATCTTCTAGCCTCTATCTGACGCTTACAATTAAACAGACCATTTAAATGTAAACAGTAAACAAGACTTTC…
>Cid_circ_4893
ACTCAACAAAGACACCAACATATCATGAAGGCTGATTGTAGAGCATCATG
>Cid_circ_2213
CCTCCTGGCAAGATCAACGGATTCGGCCCAGACTGCATGCACAGAGGAAG
>Cid_circ_2213
GCCCAGACTGCATGCACAGAGGAAGTTTGCTCAGTCTCAACCCAACTCTCCCAGCACCACGCCGGTGAAGATGGCCGACGCCTCTCTGCCCACGCCGCTCACACATATCACATTCCTCTCCAAGCGCAAACCCAAGACAGAAGACTTCCTCACCTTCATATGCCTTCGAGGTATTGCCTCATTTTTCAATGCTCTTCCTGCTTTGCCTTGCCATCCAGAGTTTTGACAATATTATTATTATTATTATTATTTATTTTTTATCATTTTGTTTTTTAATTTAGTTTTATTTAGTTGTAAAGGTGCATGATTTCATAGTTTCAGGGTCATTTTAGTTTTCCTCTCTAGTAACAGCACCACAAAATGTTCTAACTATGATGACGAACAACACTTTATTAGCAA…
>Cid_circ_4812
TTCAGACGGTTTCATCGGGAGGTTATTGCAGAGTTGGAAAAAAAGACAGACATGGATGTAAAATACATGACGGTGAGCTGAATGAATATGTTCATCACTGATGAGGAAGCTACTTTAAATACTTACAACAATAACTACACTGAAGCTAATTTAAGGGGAAATGATGTTTTTAATTTTTGTAACTATCAAAAAATGTTTTTTAAAAAAAGCAGTGTTTCTGTGGCACAAAATCTCTGTTGCAAGTTGCAACAACAGTTTTGGATTTGAACAGATTTTTACTTTCTTTCTAAAGTTTGCCGTCAGTATTTTTTTTTAAAGAAATTGATACTTTAATTCAGCAAGAATGCATTAAATTGATCAAAAGTAACAGTAAAGACCGTTTCCACAAAAATATAAAGC…
>Cid_circ_4812
GAAGTATGAGAGTAAAGAGAATGAGTTCAGACGGTTTCATCGGGAGGTTA
>Cid_circ_3111
TCTAACAATAATCACTGAAACTATGCTTTTGCGATATACACTGGATAAAA
>Cid_circ_3111
CTTTTGCGATATACACTGGATAAAAGTGGTTTGGAGAGAGTTAAAATCATTGCCAGTGATAACCTCTGGGAGCCGATTACCTCTGTTCTAGTTGATGACAAACAGCTACAAGATGCTGTTGAAGTCTTAGGGTATGATAATTTTTTTTTAAACAAATGATTACTTTATTAAAATGTACACATCCCATTTTTAAAGATGAATGAATGGAAATAAAATACACTAGCAAGACATGTCAATAAATGTGAAGAAATGTGCTGTAAGATCTTGCTGTTGGAATTGTTTGACTGACAGGGTTCATTACCCTGGAACCAACACTGTGCCTGAGGCCCTGAAGACTGGGAAGAAACTGTGGTCCTCTGAAGACTACAGTACCTTTAATGACAACATTGGCGGAGGCTG…
>Cid_circ_4264
GTTCCCTCCACGGACAGGAATGCTTTGAGCTCTCTCTGGGGAAAACTGGCATCTGAGATCCTCATGCAGAACTGGGAGGCGGCCATGGAGGACCTGACCCGCTTACGAGAGACCATCGACAACAACGTATGTCTGTCCGGCATCCTTCAAGTCTCTGTCTCCCCTGTATAATAGAAGCTTTGCAGCTGCATTTCATCAGCTGGTGAAATCCAATATCCTTCCCACTGGTTAATTTGCTGTATCACCCATGTTCCTTTGAGCTCAGATATAACAGTCCTTTAGCAGACATCAGGCATTAGATCAACTATACACACAAAAATTGACCACGATGACATTTACATTGCATCAGCTTTGAGAAGTAAATGCTTGGCATTTTTATTTGCGGTGCAGTTAAATGAT…
>Cid_circ_4264
TCGAGCTGTTCCTCTATCAGCCCCAGTTCCCTCCACGGACAGGAATGCTT
>Cid_circ_3367
AAAAACGGCACAGATGACGGTGATTATGTGTTCTTCACGGGGAAGCAGAATTATCAGGACTTTGCTCGTATAAACGAGTGGAACGGACAAAGGTAAAATCAGCAGAAAACTTGTTTTATCTCCAGAAGATTAATGAATTGATTTTAAACGAGCTGCACAATCAGCATGTGCTCAGAGAAGATTGAATTATGGATTATTTGCTCTGTTTGTCAGTTCGTTAAACTGGTGGAGTTCAGACGAGTGTAACATGATCAACGGCACCGACGGAGCGTCTTTCCATCCGATCGTCACAAAAACTGAGAAACTCTATATATTCTCCTCTGATCTGTGCAG
>Cid_circ_3367
ATATATTCTCCTCTGATCTGTGCAGAAAAACGGCACAGATGACGGTGATT
>Cid_circ_1441
TGACCATGCGACAGTTCGATCACCCGCATATTGTTAAGCTGATTGGCGTCATTACAGAAAACCCAGTTTGGATCATCATGGAGCTGTGCACACTGGGAGAGGTGGGTGTTTTTTCTTATGGCAGGCAATCTGGGTTATGTCTAGCAGTTTGATTTGGGTTTGGGGGAGGGGTTTAAACACTTCTTAAATGTCAGCGGGGAACGTGACCTGATATTAAACACATTAAGCTCACATTATTTGCAAAGATGGCAGCCGGGTTAAGGCTGGAGGAATCCATCATGAACGCTTGTCTCATAAACCGGCCATAAAGGCGTAGTAAAGATGATTGCTAGCGGAGGCTGTTTGTCATAGCACGTCTCAGATGATTCAATCCAACTGAGACACTCTGTGCATGAGTGT…
>Cid_circ_1441
ATGGAGGACAGCTCTTATTATAAAGTGACCATGCGACAGTTCGATCACCC
>Cid_circ_2269
AGCGGAACATGAGGATGATTCAGATCCAGGACAACATCGTGGAGCAGAAGAACCTCAAAGACAAGCTGGAGAGTGAGCAGGAGAAGCTGCACATGGAGTACGATAAGGTCTGTCTACTGTTGACACTCCAGGCTCTCGCTGGCATCTGTTTTGTACATTAGCGCTTGTCTGTAGCACATTTGTTTTGGCTATTGGTGCTTAAGAAGAGGCATGCACACCAGGAAATAATGACGCGCTGCTGGAATATTATCCCAGGAGCGTAGCTCCTGAACAACTACTAAATAATGCCAATTATGCTTCAGTCTTTCAATTTACTATGCAACTGTGAAATCTCCTTTTAAGCTACTTTGTGCCAGCCCAACTGCAGAGAGATATAAAAAAAGAAGACCCTGCAAAGGT…
>Cid_circ_2269
CATGATGGGGGGGATCCTTGGACAGAGCGGAACATGAGGATGATTCAGAT
>Cid_circ_3353
ACTCTCAGTGGCAGTTTGCGTTCAGTGTGAAGTTTTACCCTCCTGACCCGTCCCAGCTGACGGAGGACATAACCAGGTAGATGAAATCAGAGTTCTGCTCATCTCCCACCAGATGCATGCTTGTTAATTGTGGTTTTTAATATTTTGGTTGGTTTGAACAGGCAGCAGTAGGAGTGTGACGTCTCGTCTTCTCTCTGCAGGTATCTGCTATGCCTTCAGCTCAGGCAGGATATTGCATCGGGACGGCTGCCGTGTTCGTTCGTCACACACGCGCTGCTGGGCTCATACGCCCTGCAGGCTGAGCTGGGCGACTATGACCCGGAAGAGCATCGTCTGGACTACATCTCCGACTTCCAGTTCGCCCCAAACCAGACCAAGGAGCTGGAGGACAAGGTGGTG…
>Cid_circ_3353
CGGCGTAGACCTGCATCATGCCAAGACTCTCAGTGGCAGTTTGCGTTCAG
>Cid_circ_4803
TCGCAGCTCTGTACCGCAACACCCATCCGGAGTACCTTCAGTACATCTACCTGGTTGCTCCCGTCTCCCTCATGGTCCTAAACCCACTAGGCTTTGCGTTCTGTGAGGTGCAGAGGTGGAGGACTGGAGAATCTCACCAGCAGAGTAAGCTGAAAGTGCTGGGTTTGGTGGTCCTTCAAGTTGTCAAGAACCCCATTGTCTTTATGGTGGTGATCGGGCTCATTTCTCACTTTCTGCTGGGCCAGAAGATCCCGCCCTTCATGGAGGAGTTTGTAGATGGTCTGGCGAACTCATTCGGGGGAGCAGCACTGTTTTATCTGGGTCTGTCCATGGTGGGTCAGCTGAAAAAACTTACCCGCTCTACTGTGGTGGCCCTTATTCTCCTCATCACCGCAAAACT
>Cid_circ_4803
TTATTCTCCTCATCACCGCAAAACTTCGCAGCTCTGTACCGCAACACCCA
>Cid_circ_2540
TACAGGAAGCTGCAGTTTGAGAAGGCTCTGCAGCAGGCATCATGACCACA
>Cid_circ_2540
CTCTGCAGCAGGCATCATGACCACAGCTAGGTACCGACCAACCTGGGATTTGGCCCTGGATCCGCTGGTGTCCTGTAAGCTGTGCCTGGGAGAGTTTCCCTTGGAGCAAATGACCACCATCACCCAGTGCCAATGCATCTTCTGCACCCTGGTGAGTAGTGTCTAAACATTTTTATTTTTATTTTATTTTATTTTATTTTATTTTATTATTTTATTTTATTTTGTTTTGTTTTGAAATGCATAATAAACCAATAAATAAAATAAACACAATTAATAAAATATTTATTTTATTATTTTTATTTTATGTTATATGATATATCAAAATTGAATGATAATGAATAATGAGAAAATAAATTAAAAAATAAAACAATTTTATTGTATTAAATCTATTTAAGTTTG…
>Cid_circ_0148
GTTCTGGAGAACTTTTCTGATGCCCCAATGACACCCAAACAGATTCTGCATGTCATCCAAACAAAGGGGCTGAAAGAAATGAGGTCTGGTATAAAGCATTCATATACATAACTGTACTGTGTTTCTGTTTGAGCAGTGATATTCATGCTTGAAATTTGTTTCCATGTTTGAGTAGCAAGTTGACTGGCTTTATTGGAGTATCTTTATAATGGGATATTTTGTGTTTCTCTTTTTCTCAAATCATTTTCACCTCAAAATAGAAGGTAAGATGAATTTAATGCTCTATATATTGCATTTTTACCATCGTCAAAATCGTTTAAGTGATACTTACACGTTTCTACCCCTCTTTCACCTTCTCTTAGCGGCACAGCTCCACTGGCCTGCCTGGTCACCATGCTT…
>Cid_circ_0148
AAGGATGAGTCTGTTTACCCTAAAGGTTCTGGAGAACTTTTCTGATGCCC
>Cid_circ_3826
AATCACTCTGGACCAGATGAACAGGATGAACCTATTGCTAAAGGAGTACC
>Cid_circ_3826
ATGAACCTATTGCTAAAGGAGTACCTGGTGTCAGGTGAGCTCTCTGAAGCTGAGCACTGTCTGCGAGATCTAGAAGTGCCACACTTCCATCATGAACTGGTCTATGAGGTATGGATGAACATTTTACATACAGAAATAGTCAATATATTGAATGCACATAAATTGTAAATTGTGAAAAAAATTTTGTACTGCCAGTGTCATATCTGAAGATTATAGGTCTCACCTTGGGCCAGTACATTTTCAACATAAAAGCATATATTATTAAAATATATGTTTTTATATTCGATTATAAATTACACTTTTGAGTTACACAATGCTTTTCATGCTTTCTCTCTCAATTATTTCGTATTCCTGTCACTTTCCTGATATTTCTCACCTGTTTTTCTGGTTGATATAGGC…
>Cid_circ_2170
CAGATTCAGTTTGCCAACCAAGAGGAAAAGCAGGAGTTCAGCAAGTTTCCTACAAAGACCGGTCGTCGCTCCTTGTCTCGCTCCATCTCTCAGTCCTCCACGGACAGCTACAGCTCAGGTCAGACCCTCATCCACCCTCACTGCAAGCCAAGCAGAGCCATATAAATGTAAATAAGGTTCTTTAGTTCAGAAGAAGAACAAAAACATAAACATTGTCATGTGGCATGAAGCGTTAAATGCATGCAAATGTATACATTTTAGGTCTAATACCTTTTTAGTACATAAATAGGTTTAGTTTTATTGCAGAAACTTTGTCAACAAACATCATTGTGGCCCAAAACTGCTTATTTCTTGTTCATGCTAGTTTGTGTGTTGTGCAACATAATCCCAGACCAGCTT…
>Cid_circ_2170
CGGGAGATCGAGATTGCTGAGCAAGCAGATTCAGTTTGCCAACCAAGAGG
>Cid_circ_0525
GCCTACATATTCAGGATCGAGGGCAACACTTTGAAAATTGTTAACGTAACCAAGGGCAAGAAGGTAAGAAATTTTAAGAATTTTAAGTGTTCCTAAGGGATGTTCCTGCTGAATGATCACAATGGTGATGTTTGTTCCTGTTTACAGCTCGGCTCTTATTATGGTGCTAGTGTATGTGCTGTAGACCTGAATGCAGACGGACTGTCCGATCTGTTGGTGGGAGCTCCTATGTTCAGCTCAGTGAGGGAGGAGGGACGTGTGCATGTCTACATAAACCAGGGAGAG
>Cid_circ_0525
GCATGTCTACATAAACCAGGGAGAGGCCTACATATTCAGGATCGAGGGCA
>Cid_circ_3567
ATTGAGCCATGCATCGCGACTGCCCTCTGGACTGCAAGGTGTACGTTGGGAATCTGGGAAACAATGGGAATAAGTCCGAACTGGAGAGGGCGTTCGGTTATTACGGACCCCTGAGGAGCGTGTGGGTGGCCAGGAACCCTCCTGGCTTTGCGTTCGTTGAGTTCGAGGACCCTCGTGACGCCACAGACGCCGTCAGAGAGCTGGACGGACGGTGAGTGTGGATTATAAATCTAGTTATCAGCAAATTACTCAACGACTTCGATCTAACCGACGGGTCACGCAGGACTCTCTGCGGTTGCCGAGTGAGGGTGGAGCTGTCCAATGGCGAGAAGCGAACTCGTAACCGGGGTCCGCCTCCTTCCTGGAGCCGACGTCCACGCGACGACTACCGCAGGCGAA…
[truncated: 18,231 more rows]
