# Supplementary material for: Deep Circular RNA Sequencing Provides Insights into the Mechanism Underlying Grass Carp Reovirus Infection
Source: Int J Mol Sci. 2017 Sep 14;18(9):1977. doi: 10.3390/ijms18091977 (PMC5618626; doi:10.3390/ijms18091977)
Supplement: Supplementary file 1 [file ijms-18-01977-s001.zip › Supplementary files/Table S3.xlsx]

## Sheet: 1
circRNAs	T1_TPM	C_TPM	log2FoldChange	pval	padj	significant
cid_circ_4908	6.59665	51.1372	-2.8461	1.57e-06	0.0018671	TRUE
cid_circ_1941	1409.92	777.797	0.85438	3.6e-06	0.0021339	TRUE
cid_circ_0698	353.579	169.331	1.0525	2.51e-05	0.0074351	TRUE
cid_circ_3602	561.997	304.843	0.88181	2.45e-05	0.0074351	TRUE
cid_circ_0735	0	21.097	-6.3515	5.01e-05	0.011891	TRUE
cid_circ_2347	54.5957	150.004	-1.4305	9.52e-05	0.018818	TRUE
cid_circ_4698	471.73	837.823	-0.82821	0.00012615	0.021373	TRUE
cid_circ_4314	145.93	65.4559	1.1529	0.0001978	0.029325	TRUE
cid_circ_3014	148.587	287.697	-0.96107	0.00024083	0.031736	TRUE
cid_circ_0377	78.2422	184.633	-1.2421	0.00027181	0.032237	TRUE
cid_circ_3323	1.77124	22.476	-3.3114	0.00034314	0.036996	TRUE

## Sheet: 3
circRNAs	ID	T3_TPM	C_TPM	log2FoldChange	pval	padj	significant
cid_circ_0698	cid_circ_0003213	444.151	175.362	1.3379	4.45e-11	5.3e-08	TRUE
cid_circ_4698	cid_circ_0022125	359.782	867.944	-1.2672	4.31e-08	2.57e-05	TRUE
cid_circ_1133	cid_circ_0005317	170.139	58.6756	1.526	1.27e-07	5.07e-05	TRUE
cid_circ_4189	cid_circ_0019739	0	52.0993	-7.5336	2.15e-07	6.4e-05	TRUE
cid_circ_3659	cid_circ_0017100	12.5581	71.3103	-2.4566	5.88e-07	0.00014026	TRUE
cid_circ_1991	cid_circ_0009288	32.2711	109.685	-1.7531	1.5e-06	0.0002984	TRUE
cid_circ_0377	cid_circ_0001702	69.7842	191.218	-1.4469	1.97e-06	0.00033626	TRUE
cid_circ_3602	cid_circ_0016839	576.281	315.747	0.86482	4.64e-06	0.00069069	TRUE
cid_circ_1307	cid_circ_0006118	8.74319	48.0325	-2.4013	2.84e-05	0.0030796	TRUE
cid_circ_1873	cid_circ_0008735	468.531	266.846	0.80934	2.69e-05	0.0030796	TRUE
cid_circ_3014	cid_circ_0014058	136.431	297.945	-1.1232	2.78e-05	0.0030796	TRUE
cid_circ_1226	cid_circ_0005784	23.2105	77.8819	-1.7232	4.15e-05	0.0041181	TRUE
cid_circ_3323	cid_circ_0015368	1.77594	23.2841	-3.4949	0.00013334	0.011353	TRUE
cid_circ_4198	cid_circ_0019778	386.75	674.282	-0.80026	0.00012655	0.011353	TRUE
cid_circ_3806	cid_circ_0017868	59.7582	15.2835	1.9377	0.00020934	0.016636	TRUE
cid_circ_3408	cid_circ_0015849	403.769	657.577	-0.70169	0.00031224	0.023262	TRUE
cid_circ_4000	cid_circ_0018770	135.766	64.4513	1.0653	0.000413	0.028959	TRUE
cid_circ_4579	cid_circ_0021460	461.914	287.503	0.68261	0.0004759	0.031515	TRUE
cid_circ_2374	cid_circ_0011025	7.81607	35.7172	-2.135	0.00060463	0.037932	TRUE
cid_circ_0236	cid_circ_0001055	269.211	146.76	0.86977	0.00074769	0.044562	TRUE

## Sheet: 5
circRNAs	T5_TPM	C_TPM	log2FoldChange	pval	padj	significant
cid_circ_0698	362.345	149.975	1.2699	2.44e-10	1.45e-07	TRUE
cid_circ_1873	499.315	227.985	1.1268	1.59e-10	1.45e-07	TRUE
cid_circ_3602	569.494	270.079	1.0739	1.08e-09	4.27e-07	TRUE
cid_circ_4698	342.868	740.267	-1.1098	1.06e-08	3.16e-06	TRUE
cid_circ_2063	84.5636	15.5786	2.4172	8.53e-08	2.03e-05	TRUE
cid_circ_4198	305.057	577.281	-0.91768	4.2e-06	0.00083272	TRUE
cid_circ_3204	57.1948	163.614	-1.4838	5.87e-06	0.00099723	TRUE
cid_circ_0377	70.1965	163.859	-1.2201	3.24e-05	0.0042747	TRUE
cid_circ_3014	124.609	254.871	-1.0175	2.93e-05	0.0042747	TRUE
cid_circ_1448	1.21546	25.7558	-3.8596	6.37e-05	0.0060486	TRUE
cid_circ_1941	1027.14	688.904	0.57531	6.07e-05	0.0060486	TRUE
cid_circ_3734	134.821	56.1352	1.2639	5.64e-05	0.0060486	TRUE
cid_circ_4314	138.279	57.974	1.2569	6.61e-05	0.0060486	TRUE
cid_circ_3254	1832.46	2866.81	-0.64307	0.00010977	0.0093225	TRUE
cid_circ_1307	7.42539	40.9966	-2.3622	0.00013103	0.010386	TRUE
cid_circ_1133	114.899	50.1093	1.1894	0.00029781	0.022131	TRUE
cid_circ_3408	351.732	563.303	-0.67518	0.00038836	0.027162	TRUE
cid_circ_1274	0.911597	19.5047	-3.7872	0.0004666	0.030821	TRUE

## Sheet: 7
circRNAs	T7_TPM	C_TPM	log2FoldChange	pval	padj	significant
cid_circ_0698	370.838	159.517	1.2116	1.1e-06	0.00065294	TRUE
cid_circ_4756	64.3548	188.298	-1.5627	9.01e-07	0.00065294	TRUE
cid_circ_3204	51.4683	174.33	-1.728	2.52e-06	0.0009009	TRUE
cid_circ_4698	327.262	790.434	-1.2609	3.03e-06	0.0009009	TRUE
cid_circ_4439	1.06769	29.2519	-4.2224	1.22e-05	0.0029072	TRUE
cid_circ_1680	5.33316	36.0148	-2.8762	5.44e-05	0.010789	TRUE
cid_circ_1967	66.3457	14.4341	2.1739	0.00010605	0.016184	TRUE
cid_circ_3602	552.477	287.478	0.94431	0.00010871	0.016184	TRUE
cid_circ_4314	150.17	61.5938	1.2893	0.00012256	0.016219	TRUE
cid_circ_1207	16.4052	0.612385	4.3328	0.00027287	0.027083	TRUE
cid_circ_2263	917.702	114.022	2.8895	0.0002431	0.027083	TRUE
cid_circ_3014	128.799	271.051	-1.0455	0.00025386	0.027083	TRUE
cid_circ_1133	122.834	53.3982	1.1914	0.00039413	0.031294	TRUE
cid_circ_3837	28.3943	3.5964	2.8735	0.00038309	0.031294	TRUE
cid_circ_3884	14.1621	0	6.0163	0.00035384	0.031294	TRUE
cid_circ_2040	0	12.1591	-5.7097	0.00067671	0.047409	TRUE
cid_circ_2402	0	12.5067	-5.726	0.00066715	0.047409	TRUE
